# Supplementary material for: A framework for the targeted recruitment of crop-beneficial soil taxa based on network analysis of metagenomics data
Source: Microbiome. 2023 Jan 12;11:8. doi: 10.1186/s40168-022-01438-1 (PMC9835355; doi:10.1186/s40168-022-01438-1)
Supplement: Supplementary file 2 — Additional file 1. A summary of the number of sequenced reads per library. [file 40168_2022_1438_MOESM1_ESM.xlsx]

## Sheet: Raw data before trimming
Sample	Name of Fastq (sampleID_index_lane#_read#_001.fastq)	Number of Reads
BjSa_G210_1	BjSa_G210_1_CGAGGCTG-TCGACTAG_L00M_R1_001.fastq	157965330
	BjSa_G210_1_CGAGGCTG-TCGACTAG_L00M_R2_001.fastq	157965330
BjSa_G210_2	BjSa_G210_2_AGGCAGAA-GCGTAAGA_L00M_R1_001.fastq	139925028
	BjSa_G210_2_AGGCAGAA-GCGTAAGA_L00M_R2_001.fastq	139925028
BjSa_G210_3	BjSa_G210_3_TAAGGCGA-ACTGCATA_L00M_R1_001.fastq	206586446
	BjSa_G210_3_TAAGGCGA-ACTGCATA_L00M_R2_001.fastq	206586446
BjSa_G210_4	BjSa_G210_4_CGTACTAG-GTAAGGAG_L00M_R1_001.fastq	140161056
	BjSa_G210_4_CGTACTAG-GTAAGGAG_L00M_R2_001.fastq	140161056
BjSa_G210_5	BjSa_G210_5_TAGCGCTC-TATCCTCT_L00M_R1_001.fastq	222144229
	BjSa_G210_5_TAGCGCTC-TATCCTCT_L00M_R2_001.fastq	222144229
BjSa_M26_1	BjSa_M26_1_TAAGGCGA-GTAAGGAG_L00M_R1_001.fastq	187134633
	BjSa_M26_1_TAAGGCGA-GTAAGGAG_L00M_R2_001.fastq	187134633
BjSa_M26_2	BjSa_M26_2_CGTACTAG-GCGTAAGA_L00M_R1_001.fastq	172400229
	BjSa_M26_2_CGTACTAG-GCGTAAGA_L00M_R2_001.fastq	172400229
BjSa_M26_3	BjSa_M26_3_AGGCAGAA-ACTGCATA_L00M_R1_001.fastq	206889432
	BjSa_M26_3_AGGCAGAA-ACTGCATA_L00M_R2_001.fastq	206889432
BjSa_M26_4	BjSa_M26_4_GGACTCCT-TATCCTCT_L00M_R1_001.fastq	330238161
	BjSa_M26_4_GGACTCCT-TATCCTCT_L00M_R2_001.fastq	330238161
BjSa_M26_5	BjSa_M26_5_TAGGCATG-CCTAGAGT_L00M_R1_001.fastq	232094157
	BjSa_M26_5_TAGGCATG-CCTAGAGT_L00M_R2_001.fastq	232094157
B.napus_G210_1	Can_G210_1_CGGAGCCT-CCTAGAGT_L00M_R1_001.fastq	167772270
	Can_G210_1_CGGAGCCT-CCTAGAGT_L00M_R2_001.fastq	167772270
B.napus_G210_2	Can_G210_2_GCTCATGA-TCGACTAG_L00M_R1_001.fastq	162293893
	Can_G210_2_GCTCATGA-TCGACTAG_L00M_R2_001.fastq	162293893
B.napus_G210_3	Can_G210_3_CGAGGCTG-CGTCTAAT_L00M_R1_001.fastq	144154480
	Can_G210_3_CGAGGCTG-CGTCTAAT_L00M_R2_001.fastq	144154480
B.napus_G210_4	Can_G210_4_AAGAGGCA-TTATGCGA_L00M_R1_001.fastq	231976610
	Can_G210_4_AAGAGGCA-TTATGCGA_L00M_R2_001.fastq	231976610
B.napus_G210_5	Can_G210_5_GGACTCCT-GTAAGGAG_L00M_R1_001.fastq	157477992
	Can_G210_5_GGACTCCT-GTAAGGAG_L00M_R2_001.fastq	157477992
B.napus_M26_1	Can_M26_1_CGAGGCTG-TTATGCGA_L00M_R1_001.fastq	172113201
	Can_M26_1_CGAGGCTG-TTATGCGA_L00M_R2_001.fastq	172113201
B.napus_M26_2	Can_M26_2_AAGAGGCA-TCGACTAG_L00M_R1_001.fastq	164901699
	Can_M26_2_AAGAGGCA-TCGACTAG_L00M_R2_001.fastq	164901699
B.napus_M26_3	Can_M26_3_GCTCATGA-CGTCTAAT_L00M_R1_001.fastq	139917892
	Can_M26_3_GCTCATGA-CGTCTAAT_L00M_R2_001.fastq	139917892
B.napus_M26_4	Can_M26_4_CGTACTAG-ACTGCATA_L00M_R1_001.fastq	175278375
	Can_M26_4_CGTACTAG-ACTGCATA_L00M_R2_001.fastq	175278375
B.napus_M26_5	Can_M26_5_AGGCAGAA-GTAAGGAG_L00M_R1_001.fastq	210344223
	Can_M26_5_AGGCAGAA-GTAAGGAG_L00M_R2_001.fastq	210344223
NTC_G210_1	NTC_G210_1_CTCTCTAC-GCGTAAGA_L00M_R1_001.fastq	160174931
	NTC_G210_1_CTCTCTAC-GCGTAAGA_L00M_R2_001.fastq	160174931
NTC_G210_2	NTC_G210_2_TAGCGCTC-ACTGCATA_L00M_R1_001.fastq	189312848
	NTC_G210_2_TAGCGCTC-ACTGCATA_L00M_R2_001.fastq	189312848
NTC_G210_3	NTC_G210_3_TAGGCATG-TATCCTCT_L00M_R1_001.fastq	195977082
	NTC_G210_3_TAGGCATG-TATCCTCT_L00M_R2_001.fastq	195977082
NTC_G210_4	NTC_G210_4_CGAGGCTG-CCTAGAGT_L00M_R1_001.fastq	143967295
	NTC_G210_4_CGAGGCTG-CCTAGAGT_L00M_R2_001.fastq	143967295
NTC_G210_5	NTC_G210_5_TAAGGCGA-TTATGCGA_L00M_R1_001.fastq	218635230
	NTC_G210_5_TAAGGCGA-TTATGCGA_L00M_R2_001.fastq	218635230
NTC_M26_1	NTC_M26_1_TAAGGCGA-GCGTAAGA_L00M_R1_001.fastq	178499785
	NTC_M26_1_TAAGGCGA-GCGTAAGA_L00M_R2_001.fastq	178499785
NTC_M26_2	NTC_M26_2_CTCTCTAC-TATCCTCT_L00M_R1_001.fastq	281908734
	NTC_M26_2_CTCTCTAC-TATCCTCT_L00M_R2_001.fastq	281908734
NTC_M26_3	NTC_M26_3_GTAGAGGA-CCTAGAGT_L00M_R1_001.fastq	307911739
	NTC_M26_3_GTAGAGGA-CCTAGAGT_L00M_R2_001.fastq	307911739
NTC_M26_4	NTC_M26_4_AAGAGGCA-CGTCTAAT_L00M_R1_001.fastq	184477615
	NTC_M26_4_AAGAGGCA-CGTCTAAT_L00M_R2_001.fastq	184477615
NTC_M26_5	NTC_M26_5_GCTCATGA-TTATGCGA_L00M_R1_001.fastq	169332393
	NTC_M26_5_GCTCATGA-TTATGCGA_L00M_R2_001.fastq	169332393
	Total Reads:	11503933976

## Sheet: Raw data after trimming
Sample	Number of Reads	Average	Standard deviation	% Mapped reads	Numer of mapped reads	Number of assembled bp	Coverage (sequenced/assembled bp)
BjSa_G210_1	225814221
BjSa_G210_2	198454471
BjSa_G210_3	290323876
BjSa_G210_4	191496323
BjSa_G210_5	60712114	193360201	8.37857e+07	71	6.86429e+08	7090197240	14.5221
BjSa_M26_1	275204760
BjSa_M26_2	253184955
BjSa_M26_3	294301040
BjSa_M26_4	497346692
BjSa_M26_5	345644844	3.33136e+08	9.79515e+07	73	1215948072	9185115016	19.8574
B.napus _G210_1	209885638
B.napus _G210_2	205992810
B.napus _G210_3	180939077
B.napus _G210_4	308614787
B.napus _G210_5	200185118	221123486	5.01576e+07	63	6.96539e+08	6351892140	16.4488
B.napus_M26_1	226442125
B.napus_M26_2	208635070
B.napus_M26_3	185245896
B.napus_M26_4	225766257
B.napus_M26_5	280310306	2.2528e+08	3.50346e+07	65	7.3216e+08	6775730475	16.2084
NTC_G210_1	196755656
NTC_G210_2	231110482
NTC_G210_3	249872005
NTC_G210_4	179307604
NTC_G210_5	272691251	2.25947e+08	3.81165e+07	61	6.8914e+08	6531769434	15.8259
NTC_M26_1	226944095
NTC_M26_2	364874884
NTC_M26_3	406320777
NTC_M26_4	235250058
NTC_M26_5	211354028	2.88949e+08	8.98471e+07	63	9.10189e+08	8518102720	16.028
