# Supplementary material for: A framework for the targeted recruitment of crop-beneficial soil taxa based on network analysis of metagenomics data
Source: Microbiome. 2023 Jan 12;11:8. doi: 10.1186/s40168-022-01438-1 (PMC9835355; doi:10.1186/s40168-022-01438-1)
Supplement: Supplementary file 4 — Additional file 3. Differentially abundant taxonomic groups (genus and order levels). [file 40168_2022_1438_MOESM3_ESM.xlsx]

## Sheet: Order_BjSa_NTC
DA was deterimend using the EdgeR pacakge in R.	logFC - log2 Fold change.	logCPM - logarithm of counts per million reads.	F - the F-statistic from the quasi-likelihood F-test.
Taxa	logFC	logCPM	F	PValue	FDR	association
Bdellovibrionales	3.49336	7.78068	596.341	3.58155e-20	1.3395e-17	BjSa
Kinetoplastida	-5.17336	2.43734	430.295	2.53765e-18	4.52967e-16	NTC
Kineosporiales	4.14392	6.89239	418.518	3.63342e-18	4.52967e-16	BjSa
Ignavibacteriales	-3.8202	5.71236	394.502	7.78766e-18	7.28146e-16	NTC
Catenulisporales	6.89988	8.25029	368.846	1.84779e-17	1.38215e-15	BjSa
Acidothermales	3.89935	6.70398	330.806	7.42059e-17	4.6255e-15	BjSa
Thermotogales	-3.22239	4.16595	324.444	9.49873e-17	5.07504e-15	NTC
Nitrospirales	-4.9648	12.1722	301.788	2.37659e-16	1.11106e-14	NTC
Desulfuromonadales	-1.61506	9.63822	274.831	7.71525e-16	3.20611e-14	NTC
Mortierellales	5.19475	4.14634	249.452	2.58513e-15	9.6684e-14	BjSa
Nitrospinales	-2.43756	6.02264	233.503	5.85911e-15	1.9921e-13	NTC
Thermodesulfobacteriales	-2.66489	3.19473	229.658	7.19044e-15	2.24102e-13	NTC
Sordariales	4.59694	5.23413	218.808	1.30348e-14	3.75003e-13	BjSa
Bacteriovoracales	-1.84744	6.00363	213.751	1.73558e-14	4.63648e-13	NTC
Spirulinales	-3.38909	2.02443	200.192	3.8568e-14	9.61628e-13	NTC
Desulfovibrionales	-1.13782	8.06359	194.623	5.42871e-14	1.20438e-12	NTC
Thermococcales	-3.84758	3.38278	194.488	5.47446e-14	1.20438e-12	NTC
Methanomassiliicoccales	-6.72653	4.72046	182.356	1.18969e-13	2.4719e-12	NTC
Chthonomonadales	3.1897	8.14897	179.737	1.41505e-13	2.78542e-12	BjSa
Methanosarcinales	-1.309	6.15086	162.216	4.79525e-13	8.96713e-12	NTC
Micropepsales	3.70514	11.6659	156.368	7.39258e-13	1.31658e-11	BjSa
Rhodocyclales	-1.27154	8.85633	155.188	8.08021e-13	1.31815e-11	NTC
Solanales	-7.21364	2.30982	192.97	8.1063e-13	1.31815e-11	NTC
Xanthomonadales	3.57404	14.4881	145.526	1.71297e-12	2.60306e-11	BjSa
Calditrichales	-1.96312	5.10255	145.33	1.74002e-12	2.60306e-11	NTC
Frankiales	2.06717	11.2871	139.448	2.80889e-12	4.04048e-11	BjSa
Puniceicoccales	-1.93706	4.68849	136.528	3.58553e-12	4.96662e-11	NTC
Desulfobacterales	-1.3259	9.07215	131.445	5.54274e-12	7.40352e-11	NTC
Acidithiobacillales	-2.32981	7.44607	128.02	7.49332e-12	9.6638e-11	NTC
Jiangellales	1.7367	7.1297	122.646	1.21933e-11	1.5201e-10	BjSa
Thiotrichales	-1.18639	8.00386	118.574	1.7843e-11	2.15268e-10	NTC
Propionibacteriales	2.70394	11.6302	116.282	2.22121e-11	2.57514e-10	BjSa
Sphingomonadales	2.27941	14.7715	116.047	2.27218e-11	2.57514e-10	BjSa
Parvularculales	3.11015	5.02741	115.645	2.36212e-11	2.59833e-10	BjSa
Spizellomycetales	3.93453	1.13306	115.259	2.4521e-11	2.62025e-10	BjSa
Pasteurellales	-5.45019	1.43271	114.508	2.63817e-11	2.74076e-10	NTC
Candidatus_Brocadiales	-1.45408	8.15182	112.753	3.13405e-11	3.16793e-10	NTC
Planctomycetales	1.21655	13.8769	111.769	3.45538e-11	3.33858e-10	BjSa
Nakamurellales	4.32148	8.50838	111.693	3.4814e-11	3.33858e-10	BjSa
Endomicrobiales	-4.86451	3.15418	131.972	4.04096e-11	3.7783e-10	NTC
Leptospirales	-2.07398	7.38484	108.101	5.00182e-11	4.56263e-10	NTC
Neisseriales	-1.14128	7.45721	107.698	5.21217e-11	4.64131e-10	NTC
Micrococcales	3.25433	11.9461	105.322	6.66453e-11	5.79659e-10	BjSa
Mucorales	3.60809	4.66941	103.07	8.44764e-11	7.18049e-10	BjSa
Adinetida	-7.37906	0.134321	157.076	8.90312e-11	7.39948e-10	NTC
Caulobacterales	2.43841	13.2806	102.182	9.2865e-11	7.55033e-10	BjSa
Candidatus_Peribacterales	8.82193	0.920898	154.856	1.00781e-10	8.01956e-10	BjSa
Isochrysidales	-7.29424	-0.302258	153.269	1.10229e-10	8.58865e-10	NTC
Microbotryales	10.8266	-0.75604	223.822	1.28053e-10	9.77386e-10	BjSa
Caudovirales	3.05021	8.30935	90.6933	3.36344e-10	2.51585e-09	BjSa
Pleosporales	3.00963	0.750288	101.763	5.21154e-10	3.76694e-09	BjSa
Brachyspirales	-3.68386	0.419748	101.711	5.23746e-10	3.76694e-09	NTC
Herpetosiphonales	1.15716	6.71052	85.8854	5.98728e-10	4.22499e-09	BjSa
Klebsormidiales	-11.2462	-0.638434	180.18	6.12788e-10	4.24413e-09	NTC
Glycomycetales	1.86424	4.76761	84.1723	7.39734e-10	5.03019e-09	BjSa
Tissierellales	-5.49656	-0.274037	120.453	8.6987e-10	5.80949e-09	NTC
Actiniaria	-4.18262	3.12065	81.5859	1.02444e-09	6.72175e-09	NTC
Pelagibacterales	-2.43982	2.66055	79.9434	1.26491e-09	8.15651e-09	NTC
Chroococcidiopsidales	-1.20925	4.87526	79.5885	1.32446e-09	8.3957e-09	NTC
Chitinophagales	1.9138	13.2114	76.1451	2.08644e-09	1.30055e-08	BjSa
Chaetothyriales	-2.70373	2.18878	71.498	3.95001e-09	2.42181e-08	NTC
Methanomicrobiales	-1.28794	4.56342	70.8273	4.34208e-09	2.61925e-08	NTC
Micromonosporales	1.70578	13.4552	69.8781	4.96989e-09	2.95038e-08	BjSa
Sphingobacteriales	2.3875	10.9907	69.614	5.16143e-09	2.98664e-08	BjSa
Lamiales	6.46395	2.28265	69.5255	5.22732e-09	2.98664e-08	BjSa
Archaeoglobales	-2.6629	2.51195	69.4682	5.27054e-09	2.98664e-08	NTC
Mesoaciditogales	-7.92086	-0.422212	96.2818	5.60252e-09	3.12738e-08	NTC
Alteromonadales	-0.961105	8.41595	68.1255	6.40005e-09	3.52003e-08	NTC
Salinisphaerales	-2.26137	4.90109	67.8716	6.64146e-09	3.59987e-08	NTC
Saprospirales	-1.61405	7.06939	66.367	8.28839e-09	4.42837e-08	NTC
Lentisphaerales	-1.44707	4.38758	65.7699	9.05906e-09	4.77195e-08	NTC
Eucoccidiorida	-10.2673	0.684078	87.9076	1.17257e-08	6.09083e-08	NTC
Methanobacteriales	-1.71273	3.348	61.6709	1.69503e-08	8.68414e-08	NTC
Synechococcales	-0.983068	9.5191	61.507	1.73909e-08	8.78944e-08	NTC
Streptosporangiales	1.60506	10.9324	59.6696	2.32644e-08	1.15188e-07	BjSa
Paraglomerales	10.8136	-1.09291	179.08	2.34072e-08	1.15188e-07	BjSa
Diversisporales	-13.4001	5.41481	79.0636	2.73288e-08	1.3274e-07	NTC
Atheliales	10.6876	-1.11961	170.066	3.09575e-08	1.48437e-07	BjSa
Nitrosopumilales	-6.16853	4.5477	57.4276	3.34686e-08	1.58446e-07	NTC
Corynebacteriales	1.30085	12.05	56.2321	4.07952e-08	1.90718e-07	BjSa
Magnetococcales	-1.04391	4.56236	56.0952	4.17379e-08	1.92716e-07	NTC
Carnivora	-8.68497	-1.51415	158.985	4.45252e-08	2.03078e-07	NTC
Chroococcales	-0.733951	6.8151	55.5228	4.59421e-08	2.07016e-07	NTC
Balneolales	-1.54268	4.59421	55.3641	4.7187e-08	2.10094e-07	NTC
Entomoplasmatales	6.40122	-0.530191	59.309	7.12007e-08	3.13283e-07	BjSa
Desulfurobacteriales	-1.98442	0.935366	56.8096	1.02615e-07	4.46257e-07	NTC
Tilletiales	-7.61453	-0.0172302	66.1805	1.08801e-07	4.67596e-07	NTC
Solirubrobacterales	1.69932	13.8416	50.4634	1.10647e-07	4.67596e-07	BjSa
Methylacidiphilales	1.20932	4.0317	50.432	1.11273e-07	4.67596e-07	BjSa
Rhizobiales	0.929508	16.9416	49.1429	1.40525e-07	5.83961e-07	BjSa
Streptomycetales	1.5771	12.4539	47.2631	1.98958e-07	8.1707e-07	BjSa
Diaporthales	12.1219	0.07071	61.0197	2.00991e-07	8.1707e-07	BjSa
Herpesvirales	-11.3613	-0.897943	118.783	2.10576e-07	8.41653e-07	NTC
Thermogemmatisporales	2.40387	8.55725	46.9366	2.11538e-07	8.41653e-07	BjSa
Bacteroidetes_Order_II._Incertae_sedis	-0.954937	7.55736	46.8175	2.16336e-07	8.51681e-07	NTC
Thalassiosirales	-6.00851	0.468595	51.8707	2.18914e-07	8.52854e-07	NTC
Syntrophobacterales	-0.821174	8.15666	45.7695	2.6397e-07	1.00848e-06	NTC
Primates	-9.75949	-1.30778	113.768	2.64254e-07	1.00848e-06	NTC
Chromatiales	-0.809742	9.43901	45.3869	2.84067e-07	1.07314e-06	NTC
Geodermatophilales	1.6168	11.1992	44.3798	3.45256e-07	1.29126e-06	BjSa
Holosporales	1.07183	3.87168	43.6611	3.97517e-07	1.47199e-06	BjSa
Salmoniformes	-9.15495	0.63438	55.4945	4.06031e-07	1.48878e-06	NTC
Elusimicrobiales	-2.69206	5.43355	46.1173	5.65822e-07	2.03948e-06	NTC
Xylariales	12.4104	-0.41124	98.2838	5.67127e-07	2.03948e-06	BjSa
Coleoptera	-13.1724	0.404223	64.6263	6.52748e-07	2.32503e-06	NTC
Rickettsiales	-1.51063	5.23908	39.8724	8.56968e-07	3.02364e-06	NTC
Alismatales	7.99515	-0.37057	49.9724	8.66244e-07	3.02781e-06	BjSa
Didelphimorphia	-8.40975	-1.54792	89.6838	9.09787e-07	3.15056e-06	NTC
Saprolegniales	-1.86712	1.75881	42.7969	1.0161e-06	3.48643e-06	NTC
Lepidoptera	-7.18975	2.63571	42.6381	1.04575e-06	3.55553e-06	NTC
Ichthyophonida	2.50756	-0.323858	48.3852	1.0894e-06	3.6706e-06	BjSa
Dictyoglomales	1.30762	1.81295	41.9738	1.1803e-06	3.94135e-06	BjSa
Ktedonobacterales	2.47934	10.0458	37.2401	1.50109e-06	4.9682e-06	BjSa
Phycisphaerales	0.782664	8.13583	36.8852	1.62184e-06	5.32077e-06	BjSa
Nitriliruptorales	1.10947	7.03874	36.5621	1.74087e-06	5.66162e-06	BjSa
Eggerthellales	2.88371	1.5763	39.8404	1.75642e-06	5.66293e-06	BjSa
Boletales	5.38999	-0.442383	44.54	1.94362e-06	6.21295e-06	BjSa
Mariprofundales	-1.54703	3.27354	35.4705	2.21775e-06	7.02914e-06	NTC
Sphaeropleales	-5.26098	-0.326892	39.3073	3.35016e-06	1.05291e-05	NTC
Halobacteriales	1.32069	3.62302	33.537	3.44262e-06	1.07087e-05	BjSa
Thermoplasmatales	-2.37769	6.05665	33.5095	3.46458e-06	1.07087e-05	NTC
Fimbriimonadales	0.954449	8.73485	33.4111	3.54433e-06	1.08654e-05	BjSa
Sebacinales	8.85531	-1.49423	67.0646	3.95178e-06	1.2016e-05	BjSa
Nitrososphaerales	-2.09032	8.81966	32.708	4.17549e-06	1.25158e-05	NTC
Choanoflagellida	-1.90481	1.40276	35.4036	4.20511e-06	1.25158e-05	NTC
Gaiellales	1.511	11.6682	32.6375	4.24513e-06	1.25158e-05	BjSa
Chitinivibrionales	-1.38324	2.61183	32.6327	4.25e-06	1.25158e-05	NTC
Fabales	4.0449	2.58052	32.3186	4.57621e-06	1.33711e-05	BjSa
Naviculales	-7.86717	-0.00404657	34.2204	5.3691e-06	1.55662e-05	NTC
Methanococcales	1.60737	0.572355	37.0541	6.23801e-06	1.79463e-05	BjSa
Methylococcales	-0.552962	9.42581	30.2896	7.45319e-06	2.12786e-05	NTC
Thermales	-0.621636	7.86602	30.2271	7.56811e-06	2.1443e-05	NTC
Natranaerobiales	-1.81281	0.421046	50.3946	8.73526e-06	2.45638e-05	NTC
Actinomycetales	1.18618	6.10138	29.4821	9.09577e-06	2.53867e-05	BjSa
Rhizophydiales	10.9203	-0.961692	41.7622	9.19146e-06	2.54637e-05	BjSa
Orbiliales	3.21127	0.0371808	29.3224	9.46445e-06	2.60272e-05	BjSa
Phthiraptera	-9.66925	-1.29526	55.5851	9.91154e-06	2.70578e-05	NTC
Cichliformes	-10.1201	-1.0045	55.3343	1.01304e-05	2.74547e-05	NTC
Brassicales	-6.5388	-1.11786	39.1669	1.32639e-05	3.56884e-05	NTC
Chlorobiales	-0.947694	6.49613	27.4728	1.51285e-05	4.04147e-05	NTC
Holophagales	3.48644	10.2472	27.0925	1.66943e-05	4.42814e-05	BjSa
Acholeplasmatales	-8.13588	-1.60293	49.7679	1.6825e-05	4.43137e-05	NTC
Ophiostomatales	3.62843	-0.471115	28.8967	1.72696e-05	4.51667e-05	BjSa
Schizopyrenida	1.87915	1.80196	26.6766	1.86088e-05	4.83313e-05	BjSa
Mycoplasmatales	1.97838	7.77886	26.4318	1.98453e-05	5.11871e-05	BjSa
Oceanospirillales	-0.695842	7.90514	26.208	2.10526e-05	5.39293e-05	NTC
Passeriformes	-9.68278	-1.3033	46.6178	2.29022e-05	5.82682e-05	NTC
Octopoda	-10.1072	-1.13587	46.3527	2.35225e-05	5.9442e-05	NTC
Crocodylia	-8.99214	-1.45218	46.2083	2.38687e-05	5.9912e-05	NTC
Chrysiogenales	-1.52701	2.10619	25.6653	2.43215e-05	6.06416e-05	NTC
Bacillales	0.511424	10.6034	24.8208	3.05422e-05	7.56477e-05	BjSa
Chthoniobacterales	1.03004	12.1113	24.7512	3.11271e-05	7.65889e-05	BjSa
Echinoida	-5.27728	0.674799	28.3223	3.5872e-05	8.7687e-05	NTC
Cantharellales	2.56957	0.585619	23.0521	4.98562e-05	0.000121079	BjSa
Kosmotogales	-2.01671	1.75823	22.5834	5.69454e-05	0.000137404	NTC
Piroplasmida	6.17021	-0.185795	25.3035	6.91167e-05	0.000165703	BjSa
Chlamydiales	4.92013	1.48492	30.2573	7.87287e-05	0.000187545	BjSa
Rhodospirillales	1.02432	14.9224	21.3499	8.13256e-05	0.000192505	BjSa
Chlamydomonadales	-1.92049	0.825244	21.2007	8.49653e-05	0.000199855	NTC
Glomerales	1.21022	9.35744	21.1188	8.70364e-05	0.000203448	BjSa
Cellvibrionales	-1.37589	9.20855	20.8119	9.5295e-05	0.000221368	NTC
Methanopyrales	4.45222	-0.263262	21.9213	9.79929e-05	0.00022623	BjSa
Peronosporales	3.16474	2.39936	20.4434	0.000106341	0.000243998	BjSa
Poales	-3.84635	-0.440223	23.1346	0.000114029	0.000260042	NTC
Eurotiales	-1.54442	2.5134	20.1345	0.000116664	0.000264439	NTC
Scleractinia	-7.10521	1.49844	22.965	0.000118717	0.00026747	NTC
Rubrobacterales	0.84145	7.73612	19.7701	0.000130249	0.000291694	BjSa
Pezizales	2.67909	0.890684	19.7236	0.000179742	0.000400139	BjSa
Oscillatoriales	-0.520457	8.76495	18.5742	0.000188214	0.000416521	NTC
Blattodea	4.36008	-0.960932	23.5998	0.000191126	0.000420478	BjSa
Blastocladiales	5.52845	-1.3859	22.1025	0.000261494	0.000570377	BjSa
Legionellales	-0.81759	8.38906	17.5223	0.000262488	0.000570377	NTC
Haloplasmatales	-2.72522	-0.0212034	18.3928	0.000263837	0.000570377	NTC
Saccharomycetales	-2.8299	0.578613	17.9981	0.000296404	0.000637098	NTC
Rhabditida	2.30851	3.56287	17.7872	0.000315589	0.000674458	BjSa
Microascales	4.64316	-0.341533	18.776	0.000340425	0.000723402	BjSa
Eustigmatales	4.45878	-0.199984	18.1958	0.000397754	0.000840451	BjSa
Kiritimatiellales	-1.02731	5.03622	16.2254	0.000400372	0.000841232	NTC
Monoblepharidales	-1.94009	2.72251	15.961	0.000437105	0.00091328	NTC
Nautiliales	4.11152	-0.795729	21.3237	0.000620786	0.00128986	BjSa
Acidaminococcales	4.31584	-0.895531	20.1816	0.000638816	0.00131998	BjSa
Hypocreales	-1.34418	4.20341	14.7063	0.000668621	0.00137398	NTC
Chloroflexales	0.586519	9.60994	14.5378	0.00070868	0.00144834	BjSa
Pseudonocardiales	0.835424	12.014	14.5209	0.000712835	0.00144891	BjSa
Ostreoida	-3.65791	0.285366	15.0422	0.000738295	0.00149255	NTC
Opitutales	0.993139	11.1442	14.1051	0.00082388	0.00165662	BjSa
Chlorellales	-2.01384	0.314282	13.9178	0.000879861	0.00175972	NTC
Longamoebia	-0.777211	2.76455	13.814	0.000912677	0.00181564	NTC
Diplostraca	1.64255	1.05748	13.4832	0.00102629	0.00203085	BjSa
Hirudinida	-5.2257	1.3775	13.2133	0.00135189	0.00266108	NTC
Lactobacillales	-0.570943	3.93785	12.4212	0.00150718	0.00295123	NTC
Fibrobacterales	1.21602	4.98167	12.3427	0.00155132	0.00302184	BjSa
Candidatus_Fermentibacterales	-0.700558	3.16136	12.784	0.00156594	0.00303452	NTC
Acidimicrobiales	0.701796	10.3202	12.185	0.00164432	0.00316997	BjSa
Philasterida	3.71492	-0.975238	24.6054	0.0018411	0.00353114	BjSa
Pleurocapsales	-0.486138	4.85819	10.879	0.00269241	0.00513756	NTC
Aquificales	-0.674858	3.35682	10.8193	0.0027551	0.00523049	NTC
Agaricales	1.34941	2.24115	10.5273	0.00308554	0.00582825	BjSa
Desulfarculales	-0.837949	6.21838	10.4259	0.00321006	0.00603298	NTC
Cytophagales	-0.377178	10.8005	10.3258	0.00333847	0.00624294	NTC
Capitellida	-8.02498	-0.372227	11.9077	0.003426	0.00637474	NTC
Glomerellales	-3.23263	0.141582	23.8018	0.00346723	0.00641953	NTC
Marchantiales	4.75339	-0.819992	10.7278	0.00388267	0.0071533	BjSa
Dehalococcoidales	0.602955	4.09464	9.91755	0.00392256	0.00719136	BjSa
Capnodiales	-3.56851	-1.02701	26.803	0.00409239	0.00746611	NTC
Fusobacteriales	-1.08486	1.51489	9.77524	0.00415148	0.00753715	NTC
Petrotogales	-1.17451	0.615518	9.67995	0.00431286	0.00779231	NTC
Lingulida	-2.05036	0.312005	9.63926	0.00491267	0.00883336	NTC
Spirochaetales	-0.666566	5.98486	8.42028	0.00722681	0.0129322	NTC
Diptera	-2.1587	-0.207384	8.58453	0.00742782	0.0132286	NTC
Deinococcales	-0.446245	7.45257	8.16673	0.00804111	0.014253	NTC
Acidobacteriales	0.50683	14.7856	7.62631	0.0101309	0.0178724	BjSa
Sphaerobacterales	0.674324	9.08039	7.19689	0.0122152	0.0214482	BjSa
Perkinsida	-1.8687	-0.837012	9.78251	0.0125358	0.0219084	NTC
Aeromonadales	-0.382813	4.93206	6.45656	0.0169977	0.0295681	NTC
Desulfurococcales	-1.7053	-0.339436	6.55998	0.017299	0.0299529	NTC
Blastocatellales	-0.60541	12.334	6.28572	0.0183719	0.031664	NTC
Vibrionales	-0.310338	5.84663	6.22796	0.0188637	0.0323626	NTC
Natrialbales	0.815489	2.25789	6.16309	0.0194334	0.0331876	BjSa
Marinilabiliales	-0.434806	5.35229	6.11165	0.0198985	0.0338275	NTC
Verrucomicrobiales	-0.246699	12.5934	5.6293	0.0249084	0.0421526	NTC
Clostridiales	-0.312744	9.03864	5.50196	0.0264524	0.044564	NTC
Campylobacterales	0.436517	3.58506	5.46514	0.0269183	0.0451455	BjSa
Synergistales	-0.307041	4.08443	5.41209	0.0276057	0.0460916	NTC
Coriobacteriales	-0.718692	2.06689	5.35864	0.0283177	0.0470704	NTC
Malpighiales	0.789937	1.35732	4.98856	0.033843	0.0560057	Not_associated
Priapulimorphida	-3.34861	-1.53854	5.26393	0.0361323	0.0595307	Not_associated
Haloferacales	-0.54668	3.62578	4.8402	0.0363851	0.0596844	Not_associated
Nostocales	-0.365833	9.03405	4.76478	0.037758	0.061666	Not_associated
Dacrymycetales	1.39726	-0.836583	14.9047	0.0389872	0.0633966	Not_associated
Prymnesiales	0.767353	0.380728	6.22545	0.0407613	0.0659945	Not_associated
Hemiptera	-1.94481	0.552918	4.53032	0.0424077	0.0681262	Not_associated
Anaerolineales	-0.29454	8.50635	4.52868	0.0424423	0.0681262	Not_associated
Unidentified	-0.200018	19.1508	4.2742	0.0482292	0.0770843	Not_associated
Bifidobacteriales	0.621813	2.03144	4.17038	0.0508389	0.080607	Not_associated
Chitinispirillales	-0.622491	1.82227	4.1694	0.0508643	0.080607	Not_associated
Malvales	-1.56321	0.355963	3.95646	0.0584638	0.0922594	Not_associated
Anthoathecata	2.65266	0.641921	4.01432	0.0592218	0.0930629	Not_associated
Polyporales	-1.71871	-0.412664	3.51054	0.0734774	0.114981	Not_associated
Hymenostomatida	0.954704	-0.287843	3.56847	0.0738645	0.115106	Not_associated
Caldilineales	0.293445	6.48277	3.31675	0.079481	0.123344	Not_associated
Ardenticatenales	-0.231871	6.42557	3.15263	0.0868806	0.13427	Not_associated
Cyanidiales	-0.724783	2.02812	3.11407	0.0906232	0.139478	Not_associated
Enterobacterales	-0.196497	7.52571	2.78179	0.106698	0.163545	Not_associated
Parachlamydiales	-0.539192	7.78883	2.57509	0.119989	0.183168	Not_associated
Trichomonadida	0.476774	1.60667	2.57696	0.121795	0.185169	Not_associated
Methanocellales	-0.387901	3.39238	2.40681	0.132249	0.200247	Not_associated
Mamiellales	-0.650054	0.685588	2.28143	0.144271	0.21757	Not_associated
Nevskiales	-0.295962	12.2848	2.11223	0.157451	0.236492	Not_associated
Kiloniellales	0.307047	5.10295	2.08015	0.160526	0.240146	Not_associated
Selenomonadales	-0.211917	5.17999	1.99461	0.169083	0.251941	Not_associated
Burkholderiales	-0.247908	15.1898	1.93451	0.175426	0.260354	Not_associated
Gigartinales	0.444306	0.543551	2.12416	0.187167	0.276681	Not_associated
Pelagomonadales	1.44566	0.555285	1.57254	0.222178	0.327145	Not_associated
Gemmatimonadales	0.209872	14.4722	1.46455	0.236513	0.346393	Not_associated
Gloeobacterales	0.157381	7.6143	1.46078	0.237103	0.346393	Not_associated
Acytosteliales	0.360992	2.49779	1.40508	0.246024	0.358027	Not_associated
Helotiales	0.88757	2.42551	1.3631	0.25303	0.366796	Not_associated
Sneathiellales	-0.178888	4.20776	1.2861	0.266563	0.384921	Not_associated
Haplosclerida	0.750594	-0.505251	1.22776	0.281336	0.404691	Not_associated
Pseudomonadales	0.542784	12.4463	1.17495	0.287804	0.412408	Not_associated
Thermoproteales	-0.285779	1.59477	1.18872	0.290683	0.414944	Not_associated
Araneae	1.19034	-0.359775	1.1715	0.295662	0.420448	Not_associated
Desulfurellales	-0.367913	1.06749	1.29415	0.331666	0.46986	Not_associated
Veillonellales	-0.335075	1.8628	0.911009	0.348167	0.491376	Not_associated
Dictyosteliales	-0.40314	1.43838	0.875423	0.357608	0.502802	Not_associated
Actinopolysporales	0.192877	3.11848	0.723941	0.402207	0.563391	Not_associated
Erysipelotrichales	-0.34646	0.188398	1.03515	0.417172	0.582173	Not_associated
Flavobacteriales	-0.127074	9.75209	0.665097	0.421778	0.586413	Not_associated
Thermoanaerobacterales	-0.129667	6.67311	0.641003	0.430215	0.595928	Not_associated
Ferrovales	-0.186866	3.3985	0.576069	0.454318	0.626992	Not_associated
Thermomicrobiales	-0.126854	5.84286	0.47909	0.494642	0.680132	Not_associated
Rhodobacterales	0.158479	11.1487	0.467907	0.499679	0.684542	Not_associated
Kordiimonadales	-0.0824617	5.17421	0.293607	0.592284	0.808447	Not_associated
Sulfolobales	0.193377	1.13722	0.285507	0.59741	0.812478	Not_associated
Onygenales	-0.311403	0.665844	0.28143	0.600026	0.813079	Not_associated
Hydrogenophilales	0.197005	2.4341	0.236977	0.630258	0.850962	Not_associated
Deferribacterales	-0.115438	3.88424	0.208317	0.651676	0.876715	Not_associated
Caldisericales	-0.201919	0.164237	0.156218	0.695714	0.932606	Not_associated
Nitrosomonadales	0.0761298	10.8971	0.129415	0.721789	0.964103	Not_associated
Candidatus_Actinomarinales	0.0822599	1.06391	0.0911431	0.765002	0.999961	Not_associated
Hymenoptera	0.209681	1.89498	0.0802897	0.779388	0.999961	Not_associated
Myxococcales	0.069342	15.0018	0.0676297	0.796758	0.999961	Not_associated
Coprothermobacterales	0.214999	-0.315913	0.0626971	0.80446	0.999961	Not_associated
Bacteroidales	-0.029238	7.97419	0.0611696	0.806495	0.999961	Not_associated
Cardiobacteriales	-0.213215	0.162147	0.185238	0.813002	0.999961	Not_associated
Schizosaccharomycetales	-0.177706	-1.16901	0.222176	0.820301	0.999961	Not_associated
Halanaerobiales	-0.0542146	3.93916	0.0601096	0.883954	0.999961	Not_associated
Trichinellida	0.0432687	0.477647	0.0157204	0.901289	0.999961	Not_associated
Rosales	-0.0514698	6.87432	0.00560159	0.940881	0.999961	Not_associated
Pyrenomonadales	0.0672003	0.412382	0.0210068	0.948871	0.999961	Not_associated
Pythiales	-5.90816	0.509103	6.27335e-07	0.999515	0.999961	Not_associated
Ustilaginales	0.138776	-1.21535	9.91747e-07	0.999525	0.999961	Not_associated
Sporadotrichida	-3.99872	-1.5846	5.27738e-07	0.999557	0.999961	Not_associated
Limnochordales	0	1.03418	3.25194e-07	0.999577	0.999961	Not_associated
Rodentia	0.560467	-1.46207	2.89167e-07	0.99958	0.999961	Not_associated
Auriculariales	-0.485924	-1.4344	5.14049e-07	0.999583	0.999961	Not_associated
Xiphosura	3.96392	-1.81306	2.74295e-07	0.999596	0.999961	Not_associated
Cucurbitales	0	-1.60602	3.95025e-07	0.999599	0.999961	Not_associated
Vitales	0	-1.71054	2.52989e-07	0.999612	0.999961	Not_associated
Apiales	-3.94921	-1.79629	2.52512e-07	0.999612	0.999961	Not_associated
Immundisolibacterales	0	0.845639	2.56964e-07	0.999615	0.999961	Not_associated
Entomophthorales	3.89154	-1.82769	3.58665e-07	0.999618	0.999961	Not_associated
Chiroptera	-5.224	-1.46285	1.00966e-06	0.999619	0.999961	Not_associated
Amphipoda	0	-1.31556	2.66887e-07	0.999619	0.999961	Not_associated
Osteoglossiformes	-3.8221	-1.81831	3.10235e-07	0.999621	0.999961	Not_associated
Candidatus_Altiarchaeales	0	-0.33724	2.39466e-07	0.999622	0.999961	Not_associated
Eugregarinorida	-0.415441	-1.4058	2.82938e-07	0.999626	0.999961	Not_associated
Arecales	-3.76407	-1.83026	5.57083e-07	0.99964	0.999961	Not_associated
Caryophyllales	-7.63643	4.77224	5.77115e-07	0.999641	0.999961	Not_associated
Harpellales	0	-1.53725	2.10928e-07	0.999641	0.999961	Not_associated
Trichosporonales	-4.49521	-1.41488	2.00088e-07	0.999651	0.999961	Not_associated
Pottiales	-5.05182	-1.52222	4.67447e-07	0.999653	0.999961	Not_associated
Chimaeriformes	-3.81449	-1.82132	2.01133e-07	0.999654	0.999961	Not_associated
Ceraceosorales	0	-1.79013	3.98663e-07	0.999657	0.999961	Not_associated
Zoopagales	0	-1.79022	5.17433e-07	0.999657	0.999961	Not_associated
Neuroptera	-4.98016	-1.54075	6.51871e-07	0.999662	0.999961	Not_associated
Asterales	0	-1.81028	2.58138e-07	0.999678	0.999961	Not_associated
Candidatus_Nitrosocaldales	0	-1.81218	2.31583e-07	0.99968	0.999961	Not_associated
Heterotrichida	3.56772	-1.8765	2.94772e-07	0.999681	0.999961	Not_associated
Anura	-4.16387	-1.75899	1.71302e-07	0.999681	0.999961	Not_associated
Squamata	3.54708	-1.87909	7.56484e-07	0.999683	0.999961	Not_associated
Emcibacterales	0	0.464773	2.1128e-07	0.999686	0.999961	Not_associated
Magnaporthales	-1.1425	-1.6393	2.50465e-07	0.999686	0.999961	Not_associated
Tetraodontiformes	5.29826	-1.47073	1.62811e-07	0.999689	0.999961	Not_associated
Tremellales	-4.10959	0.574059	1.50956e-07	0.999695	0.999961	Not_associated
Botryosphaeriales	1.35654	-1.66073	2.3512e-07	0.999696	0.999961	Not_associated
Oligoflexales	0	0.405278	2.01577e-07	0.999697	0.999961	Not_associated
Gadiformes	-4.7964	-1.59997	6.16087e-07	0.999698	0.999961	Not_associated
Arenicellales	0	-0.806377	4.36446e-07	0.999708	0.999961	Not_associated
Amborellales	-4.34806	-1.81007	2.42832e-07	0.999709	0.999961	Not_associated
Victivallales	0	-1.83885	3.70163e-07	0.999709	0.999961	Not_associated
Plasmodiophorida	0	-1.84132	3.91074e-07	0.999712	0.999961	Not_associated
Haemosporida	0.377612	-1.52393	1.36151e-07	0.999712	0.999961	Not_associated
Aplysiida	-3.33874	-1.89183	8.61185e-07	0.999715	0.999961	Not_associated
Ciconiiformes	5.18345	-1.17877	8.43469e-07	0.999721	0.999961	Not_associated
Testudines	-4.65518	-1.63942	5.99931e-07	0.999722	0.999961	Not_associated
Cyprinodontiformes	-5.06105	-1.30388	1.26893e-07	0.999722	0.999961	Not_associated
Phaeomoniellales	-3.96419	-1.79306	1.27149e-07	0.999725	0.999961	Not_associated
Diplomonadida	5.6697	-1.35897	1.25987e-07	0.999726	0.999961	Not_associated
Rhodothermales	0	1.76992	4.43704e-07	0.999727	0.999961	Not_associated
Dothideales	3.30555	-1.91038	2.02188e-07	0.999729	0.999961	Not_associated
Cenarchaeales	-4.5647	-1.66051	4.63914e-07	0.999733	0.999961	Not_associated
Pucciniales	6.00094	-1.19821	2.70702e-07	0.999735	0.999961	Not_associated
Silvanigrellales	0	-1.27077	1.14304e-07	0.999739	0.999961	Not_associated
Sapindales	-4.51587	-1.67535	3.44031e-07	0.999743	0.999961	Not_associated
Ixodida	4.18723	-1.84323	6.62536e-07	0.999743	0.999961	Not_associated
Malasseziales	0	-1.56875	1.81101e-07	0.999743	0.999961	Not_associated
Apodiformes	1.77387	-0.320481	1.07696e-07	0.999744	0.999961	Not_associated
Ericales	0	-1.05287	1.08367e-07	0.999746	0.999961	Not_associated
Charales	0	-1.57464	1.41496e-07	0.999746	0.999961	Not_associated
Wallemiales	-4.10254	-1.85087	9.72987e-07	0.999748	0.999961	Not_associated
Venturiales	0	-1.64433	1.02969e-07	0.999749	0.999961	Not_associated
Sporidiobolales	0.793181	-1.28904	1.88572e-06	0.999753	0.999961	Not_associated
Gloeoemargaritales	0	-1.60553	6.92683e-07	0.999761	0.999961	Not_associated
Cingulata	-3.96384	-1.87051	4.97575e-07	0.999766	0.999961	Not_associated
Suessiales	0	-1.03592	3.92312e-07	0.999767	0.999961	Not_associated
Mesostigmata	-4.61703	-1.39772	8.68602e-08	0.999769	0.999961	Not_associated
Candidatus_Nanopelagicales	0	-1.04351	6.64935e-07	0.999769	0.999961	Not_associated
Thermoleophilales	0	3.88161	8.95447e-08	0.999769	0.999961	Not_associated
Sedimentisphaerales	0	-0.0567903	5.45685e-07	0.999773	0.999961	Not_associated
Bivalvulida	-8.14474	0.15945	8.30376e-08	0.999778	0.999961	Not_associated
Orbales	0	-1.49845	6.46436e-07	0.999782	0.999961	Not_associated
ANME-1_cluster	0	-1.10505	4.92291e-07	0.999784	0.999961	Not_associated
Geastrales	-0.575944	-0.301892	7.58236e-08	0.999785	0.999961	Not_associated
Bradymonadales	0	2.94511	5.54644e-07	0.999791	0.999961	Not_associated
Abditibacteriales	0	1.20261	4.40227e-07	0.999796	0.999961	Not_associated
Cypriniformes	-5.19825	-1.09416	6.58891e-08	0.9998	0.999961	Not_associated
Thermoflexales	0	2.85868	1.38637e-07	0.999801	0.999961	Not_associated
Acidiferrobacterales	0	4.47286	5.19484e-07	0.999803	0.999961	Not_associated
Euzebyales	0	4.45989	4.24828e-07	0.999805	0.999961	Not_associated
Trombidiformes	-3.33655	-1.6368	6.17212e-08	0.999806	0.999961	Not_associated
Galliformes	-9.13116	0.915957	4.43216e-08	0.999838	0.999961	Not_associated
Orthoptera	-11.4195	2.98286	2.6065e-09	0.999961	0.999961	Not_associated

## Sheet: Order_B.napus_NTC
DA was deterimend using the EdgeR pacakge in R.	logFC - log2 Fold change.	logCPM - logarithm of counts per million reads.	F - the F-statistic from the quasi-likelihood F-test.
Taxa	logFC	logCPM	F	PValue	FDR	association
Kinetoplastida	-7.93849	2.43734	670.525	7.62998e-21	2.85361e-18	NTC
Bacteriovoracales	-3.41098	6.00363	629.926	1.74043e-20	3.2546e-18	NTC
Verrucomicrobiales	-2.41217	12.5934	522.748	2.0159e-19	2.44923e-17	NTC
Calditrichales	-4.45455	5.10255	512.378	2.61949e-19	2.44923e-17	NTC
Ardenticatenales	-3.10981	6.42557	491.925	4.45796e-19	3.33455e-17	NTC
Nitrospinales	-3.79045	6.02264	480.62	6.03551e-19	3.76214e-17	NTC
Blastocatellales	-5.20211	12.334	409.469	4.81854e-18	2.57448e-16	NTC
Actinomycetales	4.48565	6.10138	397.708	7.01654e-18	3.28023e-16	B.napus
Methanosarcinales	-2.05611	6.15086	380.467	1.24097e-17	5.1569e-16	NTC
Unidentified	1.86834	19.1508	366.667	1.99358e-17	7.456e-16	B.napus
Desulfuromonadales	-1.84349	9.63822	355.06	3.00937e-17	9.44232e-16	NTC
Thermomicrobiales	-4.00703	5.84286	354.874	3.02962e-17	9.44232e-16	NTC
Synergistales	-2.75616	4.08443	340.503	5.13599e-17	1.47758e-15	NTC
Desulfovibrionales	-1.4651	8.06359	317.685	1.2409e-16	3.31497e-15	NTC
Candidatus_Brocadiales	-2.45376	8.15182	309.87	1.7014e-16	4.24216e-15	NTC
Magnetococcales	-2.66115	4.56236	299.598	2.60558e-16	6.09053e-15	NTC
Bacteroidetes_Order_II._Incertae_sedis	-2.45003	7.55736	289.992	3.92975e-16	8.56073e-15	NTC
Candidatus_Fermentibacterales	-9.39251	3.16136	388.565	4.12014e-16	8.56073e-15	NTC
Kiritimatiellales	-5.29986	5.03622	270.82	9.27524e-16	1.82576e-14	NTC
Kineosporiales	3.25573	6.89239	261.957	1.40592e-15	2.62907e-14	B.napus
Synechococcales	-1.91108	9.5191	228.006	7.859e-15	1.39965e-13	NTC
Sneathiellales	2.33535	4.20776	217.613	1.39396e-14	2.36974e-13	B.napus
Elusimicrobiales	-13.9809	5.43355	271.942	2.07197e-14	3.27441e-13	NTC
Saprolegniales	-9.97369	1.75881	271.59	2.10123e-14	3.27441e-13	NTC
Gemmatimonadales	-2.5407	14.4722	207.993	2.42238e-14	3.62387e-13	NTC
Syntrophobacterales	-1.72568	8.15666	197.289	4.60417e-14	6.62292e-13	NTC
Sphingobacteriales	4.06158	10.9907	192.046	6.37783e-14	8.83447e-13	B.napus
Solanales	-13.6116	2.30982	235.84	9.62549e-14	1.28569e-12	NTC
Dictyoglomales	-7.65389	1.81295	232.543	1.11926e-13	1.44346e-12	NTC
Thermococcales	-3.97944	3.38278	181.148	1.28837e-13	1.60617e-12	NTC
Nakamurellales	5.58479	8.50838	177.852	1.60536e-13	1.88338e-12	B.napus
Rickettsiales	3.09842	5.23908	177.796	1.61145e-13	1.88338e-12	B.napus
Leptospirales	-2.68754	7.38484	175.747	1.85091e-13	2.0977e-12	NTC
Gloeobacterales	-1.74602	7.6143	170.557	2.64609e-13	2.9107e-12	NTC
Cyanidiales	-12.5812	2.02812	206.632	3.93822e-13	4.20827e-12	NTC
Parvularculales	3.70403	5.02741	159.041	6.05524e-13	6.29072e-12	B.napus
Thermodesulfobacteriales	-2.29207	3.19473	156.29	7.43557e-13	7.51595e-12	NTC
Gigartinales	-12.9163	0.543551	260.701	9.70681e-13	9.55354e-12	NTC
Oscillatoriales	-1.4891	8.76495	149.174	1.28357e-12	1.23091e-11	NTC
Phycisphaerales	1.56579	8.13583	146.038	1.64437e-12	1.53749e-11	B.napus
Acidithiobacillales	-2.48662	7.44607	143.007	2.09804e-12	1.91382e-11	NTC
Rhizobiales	1.58852	16.9416	142.364	2.21068e-12	1.96856e-11	B.napus
Ignavibacteriales	-2.2619	5.71236	141.267	2.41787e-12	2.10298e-11	NTC
Methylacidiphilales	-2.376	4.0317	140.652	2.54323e-12	2.16174e-11	NTC
Thiotrichales	-1.29291	8.00386	139.104	2.89026e-12	2.40213e-11	NTC
Chroococcidiopsidales	-1.64693	4.87526	137.052	3.43077e-12	2.78937e-11	NTC
Bdellovibrionales	1.63336	7.78068	134.551	4.24064e-12	3.37447e-11	B.napus
Diversisporales	8.30653	5.41481	218.041	4.88131e-12	3.80335e-11	B.napus
Endomicrobiales	-10.8637	3.15418	157.432	6.73245e-12	5.13865e-11	NTC
Dehalococcoidales	-2.41508	4.09464	127.835	7.61758e-12	5.69795e-11	NTC
Deferribacterales	-3.54907	3.88424	125.827	9.12101e-12	6.68874e-11	NTC
Aquificales	-2.59156	3.35682	124.189	1.05834e-11	7.61191e-11	NTC
Chitinivibrionales	-3.40516	2.61183	123.86	1.09068e-11	7.6965e-11	NTC
Chlamydiales	10.3709	1.48492	147.058	1.35232e-11	9.36609e-11	B.napus
Chloroflexales	-1.70841	9.60994	120.985	1.42242e-11	9.67248e-11	NTC
Acidimicrobiales	2.23253	10.3202	120.653	1.46717e-11	9.7986e-11	B.napus
Bacteroidales	-1.30441	7.97419	118.779	1.74996e-11	1.14822e-10	NTC
Trichomonadida	-8.3209	1.60667	141.16	2.04973e-11	1.32172e-10	NTC
Thermales	-1.21642	7.86602	113.659	2.86664e-11	1.81716e-10	NTC
Acidothermales	2.24081	6.70398	111.913	3.40619e-11	2.12319e-10	B.napus
Pythiales	10.422	0.509103	259.956	4.29397e-11	2.63269e-10	B.napus
Micrococcales	3.31273	11.9461	108.924	4.59934e-11	2.77444e-10	B.napus
Corynebacteriales	1.78858	12.05	105.506	6.53788e-11	3.82409e-10	B.napus
Brachyspirales	-7.90942	0.419748	125.762	6.5439e-11	3.82409e-10	NTC
Thermoproteales	-7.22886	1.59477	123.18	8.04369e-11	4.62821e-10	NTC
Spirulinales	-2.51855	2.02443	101.302	1.02061e-10	5.78344e-10	NTC
Xanthomonadales	2.95214	14.4881	101.101	1.04286e-10	5.82135e-10	B.napus
Nevskiales	2.04095	12.2848	98.4767	1.38814e-10	7.63478e-10	B.napus
Saprospirales	-1.99167	7.06939	98.2956	1.41613e-10	7.67583e-10	NTC
Clostridiales	-1.33055	9.03864	98.0757	1.45091e-10	7.752e-10	NTC
Chthonomonadales	2.32906	8.14897	97.3115	1.57912e-10	8.31819e-10	B.napus
Pseudonocardiales	2.17122	12.014	96.1833	1.79114e-10	9.30398e-10	B.napus
Micromonosporales	2.0049	13.4552	96.0114	1.82604e-10	9.35533e-10	B.napus
Caldilineales	-1.61974	6.48277	94.8494	2.08194e-10	1.05222e-09	NTC
Rhodospirillales	2.1654	14.9224	93.7415	2.36207e-10	1.17789e-09	B.napus
Lentisphaerales	-1.8287	4.38758	93.4081	2.45407e-10	1.20766e-09	NTC
Glycomycetales	1.9761	4.76761	91.9247	2.91272e-10	1.41475e-09	B.napus
Sphingomonadales	2.01885	14.7715	91.5154	3.05487e-10	1.46477e-09	B.napus
Kiloniellales	-2.20975	5.10295	90.1751	3.57497e-10	1.69246e-09	NTC
Caulobacterales	2.27074	13.2806	88.933	4.14249e-10	1.93661e-09	B.napus
Tissierellales	-7.74765	-0.274037	129.2	4.79871e-10	2.2157e-09	NTC
Propionibacteriales	2.32593	11.6302	86.7752	5.37127e-10	2.4242e-09	B.napus
Jiangellales	1.46408	7.1297	86.762	5.37991e-10	2.4242e-09	B.napus
Streptosporangiales	1.90976	10.9324	84.0005	7.55726e-10	3.36478e-09	B.napus
Trichinellida	-7.42446	0.477647	95.4389	9.62949e-10	4.23697e-09	NTC
Desulfurobacteriales	-6.58977	0.935366	114.194	1.15555e-09	5.0253e-09	NTC
Methanobacteriales	-2.08026	3.348	78.1653	1.59522e-09	6.85761e-09	NTC
Caudovirales	2.78843	8.30935	76.0617	2.10992e-09	8.8887e-09	B.napus
Frankiales	1.51975	11.2871	76.043	2.11523e-09	8.8887e-09	B.napus
Mortierellales	-4.43702	4.14634	74.1146	2.74749e-09	1.14174e-08	NTC
Desulfurellales	-6.86615	1.06749	84.4576	3.03833e-09	1.24872e-08	NTC
Natranaerobiales	-6.6874	0.421046	140.547	3.4731e-09	1.41189e-08	NTC
Choanoflagellida	-6.8531	1.40276	82.9938	3.57285e-09	1.43682e-08	NTC
Ichthyophonida	-9.8088	-0.323858	108.221	5.18649e-09	2.06356e-08	NTC
Chitinispirillales	2.50304	1.82227	68.2516	6.28368e-09	2.47379e-08	B.napus
Thermoanaerobacterales	-1.32169	6.67311	63.7793	1.22367e-08	4.76723e-08	NTC
Haloferacales	-2.22079	3.62578	62.5917	1.46878e-08	5.66315e-08	NTC
Gaiellales	2.08101	11.6682	61.2839	1.80101e-08	6.87326e-08	B.napus
Pleurocapsales	-1.18478	4.85819	60.722	1.96779e-08	7.43389e-08	NTC
Alteromonadales	-0.908024	8.41595	60.4372	2.05859e-08	7.69912e-08	NTC
Geodermatophilales	1.87869	11.1992	59.6333	2.34001e-08	8.66497e-08	B.napus
Methanomicrobiales	-1.21207	4.56342	59.432	2.41678e-08	8.86154e-08	NTC
Acidobacteriales	-1.40152	14.7856	57.8147	3.14097e-08	1.14051e-07	NTC
Rhabditida	-10.3405	3.56287	64.6265	3.39196e-08	1.2198e-07	NTC
Nitrosomonadales	1.59693	10.8971	56.2326	4.07919e-08	1.45297e-07	B.napus
Spizellomycetales	2.97185	1.13306	56.0862	4.1801e-08	1.47487e-07	B.napus
Hydrogenophilales	3.45494	2.4341	55.6455	4.50042e-08	1.57304e-07	B.napus
Actiniaria	-3.86034	3.12065	54.5639	5.40372e-08	1.87129e-07	NTC
Acidaminococcales	7.30971	-0.895531	60.7803	5.7719e-08	1.98045e-07	B.napus
Hymenostomatida	-10.9092	-0.287843	71.5876	5.94759e-08	2.02218e-07	NTC
Tremellales	10.245	0.574059	92.2153	6.43452e-08	2.16803e-07	B.napus
Diaporthales	12.6066	0.07071	69.483	7.49035e-08	2.50124e-07	B.napus
Methanomassiliicoccales	-3.38041	4.72046	52.3719	7.88926e-08	2.61114e-07	NTC
Methanocellales	-2.09563	3.39238	51.8076	8.71162e-08	2.85802e-07	NTC
Mamiellales	-7.3207	0.685588	57.2281	9.64468e-08	3.13662e-07	NTC
Burkholderiales	1.2753	15.1898	50.7976	1.04219e-07	3.36018e-07	B.napus
Chrysiogenales	-2.34742	2.10619	50.311	1.13718e-07	3.63509e-07	NTC
Saccharomycetales	-9.57648	0.578613	56.0451	1.15019e-07	3.64551e-07	NTC
Coriobacteriales	-2.47819	2.06689	50.0296	1.19631e-07	3.75982e-07	NTC
Fibrobacterales	2.44873	4.98167	48.8292	1.48831e-07	4.63855e-07	B.napus
Spirochaetales	-1.61316	5.98486	46.7076	2.2087e-07	6.82689e-07	NTC
Actinopolysporales	-1.80973	3.11848	46.6603	2.22852e-07	6.83169e-07	NTC
Nautiliales	6.31402	-0.795729	51.4507	2.34031e-07	7.11606e-07	B.napus
Fimbriimonadales	-1.12027	8.73485	45.524	2.76685e-07	8.34518e-07	NTC
Chlorobiales	-1.23045	6.49613	45.1892	2.95091e-07	8.82912e-07	NTC
Pseudomonadales	3.44378	12.4463	44.8172	3.17099e-07	9.41231e-07	B.napus
Poales	-12.1938	-0.440223	55.2513	4.193e-07	1.23479e-06	NTC
Thalassiosirales	-9.34003	0.468595	47.1746	4.72418e-07	1.38035e-06	NTC
Tilletiales	-9.03765	-0.0172302	53.3211	5.43283e-07	1.5751e-06	NTC
Isochrysidales	-6.75469	-0.302258	81.2991	6.45265e-07	1.85638e-06	NTC
Desulfarculales	-1.71275	6.21838	40.8102	7.0569e-07	2.01472e-06	NTC
Echinoida	-13.941	0.674799	51.0127	7.4756e-07	2.11809e-06	NTC
Streptomycetales	1.44699	12.4539	39.8536	8.6035e-07	2.41933e-06	B.napus
Methanopyrales	6.03337	-0.263262	42.0647	1.16084e-06	3.23996e-06	B.napus
Carnivora	-8.68497	-1.51415	99.9381	1.47874e-06	4.09666e-06	NTC
Herpesvirales	-11.3613	-0.897943	77.2989	1.94018e-06	5.29846e-06	NTC
Chthoniobacterales	-1.2458	12.1113	36.0693	1.94088e-06	5.29846e-06	NTC
Methanococcales	-6.03697	0.572355	83.1648	1.96032e-06	5.31275e-06	NTC
Planctomycetales	0.676449	13.8769	34.7275	2.62157e-06	7.05372e-06	B.napus
Primates	-9.75949	-1.30778	72.3179	2.71286e-06	7.24722e-06	NTC
Archaeoglobales	-1.9343	2.51195	34.4367	2.80058e-06	7.42849e-06	NTC
Natrialbales	-2.34377	2.25789	33.9611	3.12221e-06	8.22328e-06	NTC
Sordariales	-2.02991	5.23413	33.9072	3.16106e-06	8.26739e-06	NTC
Chroococcales	-0.577071	6.8151	33.8045	3.23659e-06	8.40614e-06	NTC
Schizosaccharomycetales	-8.51612	-1.16901	106.433	3.57269e-06	9.21507e-06	NTC
Adinetida	-5.77068	0.134321	43.9211	3.70417e-06	9.48875e-06	NTC
Mesoaciditogales	-6.95321	-0.422212	40.3447	3.813e-06	9.70109e-06	NTC
Monoblepharidales	-3.20812	2.72251	32.812	4.07502e-06	1.02977e-05	NTC
Pyrenomonadales	-6.22405	0.412382	34.8108	4.74971e-06	1.19221e-05	NTC
Desulfurococcales	-7.9408	-0.339436	34.3364	5.24076e-06	1.3067e-05	NTC
Solirubrobacterales	1.34358	13.8416	31.7105	5.28684e-06	1.30945e-05	B.napus
Eucoccidiorida	-8.56218	0.684078	38.3447	5.34949e-06	1.31626e-05	NTC
Brassicales	-9.97692	-1.11786	44.504	6.35273e-06	1.55289e-05	NTC
Haplosclerida	-10.0858	-0.505251	37.0641	6.68721e-06	1.62404e-05	NTC
Herpetosiphonales	-0.699662	6.71052	30.3693	7.3093e-06	1.76096e-05	NTC
Fusobacteriales	-2.3308	1.51489	30.3493	7.3452e-06	1.76096e-05	NTC
Salmoniformes	-7.82287	0.63438	36.3216	7.62936e-06	1.81744e-05	NTC
Mariprofundales	-1.49106	3.27354	29.9648	8.07205e-06	1.91073e-05	NTC
Lepidoptera	-11.0319	2.63571	32.1024	8.42665e-06	1.98212e-05	NTC
Didelphimorphia	-8.40975	-1.54792	56.4391	9.20715e-06	2.15217e-05	NTC
Chlorellales	-3.51682	0.314282	28.7424	1.09448e-05	2.54245e-05	NTC
Venturiales	9.52781	-1.64433	50.8553	1.51828e-05	3.50516e-05	B.napus
Harpellales	9.9776	-1.53725	45.9248	2.45657e-05	5.63655e-05	B.napus
Halanaerobiales	-1.1991	3.93916	25.5715	2.494e-05	5.68754e-05	NTC
Diptera	-7.3865	-0.207384	27.2388	2.54923e-05	5.77826e-05	NTC
Malvales	-7.20532	0.355963	26.8344	2.80893e-05	6.32854e-05	NTC
Deinococcales	-0.782268	7.45257	24.7073	3.15015e-05	7.05483e-05	NTC
Catenulisporales	1.65232	8.25029	24.5575	3.2817e-05	7.30569e-05	B.napus
Lingulida	-7.11948	0.312005	24.8804	4.5427e-05	0.000100531	NTC
Klebsormidiales	-5.53616	-0.638434	32.6945	5.36533e-05	0.000118037	NTC
Cytophagales	0.555795	10.8005	22.3949	6.00958e-05	0.000131438	B.napus
Cichliformes	-10.1201	-1.0045	36.6804	6.86999e-05	0.000149382	NTC
Phthiraptera	-9.66925	-1.29526	35.5721	7.87635e-05	0.000170275	NTC
Chlamydomonadales	-2.14665	0.825244	21.385	8.04964e-05	0.000173021	NTC
Prymnesiales	-5.34032	0.380728	47.5045	8.26854e-05	0.00017671	NTC
Entomoplasmatales	4.4196	-0.530191	21.3629	0.000113974	0.000242194	B.napus
Candidatus_Actinomarinales	-1.72648	1.06391	26.9841	0.00012461	0.000263301	NTC
Eggerthellales	-5.76696	1.5763	20.914	0.000128884	0.000270801	NTC
Chitinophagales	0.965671	13.2114	19.6427	0.000135395	0.000282892	B.napus
Thermoplasmatales	1.78413	6.05665	19.547	0.000139402	0.000289646	B.napus
Acholeplasmatales	-8.13588	-1.60293	31.1656	0.000140455	0.000290222	NTC
Ktedonobacterales	1.77735	10.0458	19.3817	0.000146624	0.000301305	B.napus
Lactobacillales	-0.728171	3.93785	19.1995	0.000155061	0.000316901	NTC
Octopoda	-10.1072	-1.13587	30.0605	0.000163964	0.000333274	NTC
Passeriformes	-9.68278	-1.3033	29.7109	0.000172342	0.000348411	NTC
Cantharellales	2.48694	0.585619	18.685	0.000181825	0.000365606	B.napus
Crocodylia	-8.99214	-1.45218	29.1893	0.000185801	0.000371602	NTC
Flavobacteriales	-0.672662	9.75209	18.5478	0.00018977	0.000377522	NTC
Parachlamydiales	-1.45494	7.78883	18.4082	0.000198243	0.000392291	NTC
Rubrobacterales	-0.799208	7.73612	17.5108	0.000263456	0.000518593	NTC
Balneolales	-0.872563	4.59421	17.3516	0.000277272	0.000542931	NTC
Glomerales	1.09461	9.35744	17.2415	0.000287272	0.000559582	B.napus
Methylococcales	-0.409388	9.42581	16.5729	0.000357058	0.000691494	NTC
Glomerellales	-5.31867	0.141582	34.8402	0.00035869	0.000691494	NTC
Orbiliales	2.76695	0.0371808	16.5291	0.000362223	0.000694726	B.napus
Holophagales	2.65091	10.2472	16.0108	0.000429915	0.000820347	B.napus
Scleractinia	-8.07573	1.49844	17.6951	0.000455891	0.000865498	NTC
Hymenoptera	-7.45157	1.89498	16.469	0.000470819	0.000889326	NTC
Haloplasmatales	-5.33449	-0.0212034	16.314	0.000493966	0.000928358	NTC
Perkinsida	-5.28408	-0.837012	21.865	0.000617743	0.00115518	NTC
Coleoptera	-7.42092	0.404223	17.9218	0.00067673	0.00125919	NTC
Campylobacterales	-0.744368	3.58506	14.3607	0.000753565	0.00139521	NTC
Caldisericales	-2.34999	0.164237	13.4339	0.00104448	0.00192431	NTC
Rhodobacterales	-0.830264	11.1487	12.7823	0.00132077	0.0024214	NTC
Puniceicoccales	-0.579587	4.68849	12.2717	0.00159244	0.00290524	NTC
Nitrosopumilales	-2.59489	4.5477	12.2174	0.00162472	0.00294973	NTC
Candidatus_Peribacterales	-7.59985	0.920898	13.2024	0.00171125	0.00309183	NTC
Micropepsales	0.982617	11.6659	11.6517	0.00200629	0.00360747	B.napus
Naviculales	-3.34411	-0.00404657	11.174	0.00276873	0.00495457	NTC
Capitellida	-11.4245	-0.372227	12.5881	0.00279836	0.00498375	NTC
Schizopyrenida	-1.53972	1.80196	10.7321	0.00284957	0.00505089	NTC
Hypocreales	1.11997	4.20341	10.4402	0.00319223	0.00563158	B.napus
Coprothermobacterales	-5.22648	-0.315913	10.652	0.00335326	0.00588789	NTC
Marinilabiliales	-0.55855	5.35229	9.73355	0.00422127	0.00737736	NTC
Myxococcales	0.831423	15.0018	9.68926	0.0042968	0.00746087	B.napus
Selenomonadales	-0.476609	5.17999	9.68221	0.00430895	0.00746087	NTC
Bacillales	0.313843	10.6034	9.34481	0.00493677	0.00850853	B.napus
Cardiobacteriales	-4.29434	0.162147	15.3833	0.00535055	0.00917939	NTC
Desulfobacterales	-0.347312	9.07215	9.07451	0.00551147	0.00941228	NTC
Chaetothyriales	-0.964774	2.18878	8.96129	0.00577344	0.00981485	NTC
Acytosteliales	-0.968176	2.49779	8.79726	0.0061773	0.0104539	NTC
Ostreoida	-5.70417	0.285366	8.61814	0.00732867	0.0123465	NTC
Holosporales	0.480873	3.87168	8.32929	0.00750821	0.0125922	B.napus
Priapulimorphida	-7.36517	-1.53854	9.22379	0.00808281	0.0134954	NTC
Pleosporales	-4.19352	0.750288	28.1097	0.00902095	0.0149948	NTC
Ferrovales	-0.717224	3.3985	7.63274	0.0101028	0.0167188	NTC
Hirudinida	-6.49947	1.3775	7.76884	0.0103506	0.0170535	NTC
Veillonellales	1.01106	1.8628	7.54164	0.0105089	0.0172383	B.napus
Dacrymycetales	-4.27918	-0.836583	29.8314	0.0115779	0.0189089	NTC
Halobacteriales	0.609553	3.62302	6.73811	0.0149724	0.0243464	B.napus
Petrotogales	-1.14489	0.615518	6.48042	0.0221809	0.0358385	NTC
Lamiales	2.62358	2.28265	5.86441	0.0223118	0.0358385	B.napus
Pezizales	-4.16998	0.890684	5.98364	0.0223272	0.0358385	NTC
Pasteurellales	-1.03208	1.43271	5.70965	0.0239853	0.0383355	NTC
Vibrionales	-0.292579	5.84663	5.38713	0.0279356	0.0444593	NTC
Nitrososphaerales	-0.839578	8.81966	5.36215	0.0282703	0.0448013	NTC
Neisseriales	0.239201	7.45721	4.74686	0.0380927	0.0601125	Not_associated
Oceanospirillales	-0.273096	7.90514	4.02196	0.0548488	0.086191	Not_associated
Anaerolineales	0.270203	8.50635	3.79975	0.0615332	0.0962904	Not_associated
Ophiostomatales	-3.25306	-0.471115	4.55852	0.0651241	0.101485	Not_associated
Kosmotogales	-0.815149	1.75823	3.54348	0.0704074	0.109263	Not_associated
Chromatiales	0.225194	9.43901	3.51716	0.0713981	0.110343	Not_associated
Polyporales	-3.49102	-0.412664	3.54292	0.0722498	0.111199	Not_associated
Aeromonadales	0.278185	4.93206	3.32635	0.079071	0.121199	Not_associated
Mesostigmata	4.12597	-1.39772	3.35544	0.0862904	0.131725	Not_associated
Thermotogales	0.30986	4.16595	3.01666	0.0936109	0.142319	Not_associated
Diplostraca	0.832354	1.05748	2.71753	0.110638	0.167525	Not_associated
Capnodiales	-2.69421	-1.02701	8.50904	0.112535	0.16971	Not_associated
Rosales	1.09199	6.87432	2.49942	0.12533	0.188246	Not_associated
Salinisphaerales	0.378221	4.90109	1.97298	0.171334	0.256316	Not_associated
Mycoplasmatales	0.511917	7.77886	1.78038	0.193053	0.287657	Not_associated
Legionellales	0.254714	8.38906	1.70313	0.202701	0.300833	Not_associated
Fabales	1.02171	2.58052	1.68373	0.205216	0.303363	Not_associated
Bifidobacteriales	0.407379	2.03144	1.65696	0.20875	0.307372	Not_associated
Erysipelotrichales	-0.729966	0.188398	3.37302	0.218428	0.320362	Not_associated
Kordiimonadales	0.177531	5.17421	1.32693	0.259274	0.378783	Not_associated
Nostocales	-0.190746	9.03405	1.29169	0.265549	0.386441	Not_associated
Pelagibacterales	-0.277407	2.66055	1.06579	0.310897	0.45068	Not_associated
Helotiales	0.795335	2.42551	1.04329	0.315964	0.456257	Not_associated
Rhodocyclales	0.0876104	8.85633	0.74172	0.396562	0.57044	Not_associated
Thermogemmatisporales	-0.282041	8.55725	0.656168	0.424875	0.608824	Not_associated
Pelagomonadales	-1.93165	0.555285	0.636969	0.432808	0.617825	Not_associated
Opitutales	0.203413	11.1442	0.59391	0.447486	0.636349	Not_associated
Malpighiales	0.285394	1.35732	0.594492	0.492889	0.698259	Not_associated
Peronosporales	0.533297	2.39936	0.471573	0.498018	0.702863	Not_associated
Enterobacterales	0.0752809	7.52571	0.405568	0.529497	0.744481	Not_associated
Hemiptera	-0.582058	0.552918	0.374618	0.545528	0.764149	Not_associated
Cellvibrionales	0.178754	9.20855	0.354388	0.556511	0.776623	Not_associated
Dictyosteliales	-0.285774	1.43838	0.330933	0.56979	0.792199	Not_associated
Longamoebia	0.111468	2.76455	0.266109	0.610079	0.845073	Not_associated
Sphaerobacterales	-0.116209	9.08039	0.213304	0.647825	0.894046	Not_associated
Nitriliruptorales	-0.0628991	7.03874	0.115793	0.73623	0.999937	Not_associated
Eurotiales	-0.104142	2.5134	0.0915061	0.764549	0.999937	Not_associated
Sphaeropleales	-0.204216	-0.326892	0.096143	0.807206	0.999937	Not_associated
Nitrospirales	-0.0515285	12.1722	0.0362766	0.850345	0.999937	Not_associated
Mucorales	-0.0216681	4.66941	0.00352786	0.953067	0.999937	Not_associated
Sulfolobales	0.0615353	1.13722	0.0271025	0.963727	0.999937	Not_associated
Onygenales	0.00618053	0.665844	0.00145385	0.96986	0.999937	Not_associated
Agaricales	-0.0088873	2.24115	0.000460399	0.983036	0.999937	Not_associated
Ustilaginales	0.690993	-1.21535	1.06189e-06	0.999513	0.999937	Not_associated
Microbotryales	5.76806	-0.75604	1.30207e-06	0.999523	0.999937	Not_associated
Blattodea	-5.25376	-0.960932	4.24565e-07	0.999555	0.999937	Not_associated
Zoopagales	5.61733	-1.79022	7.23607e-07	0.999567	0.999937	Not_associated
Ceraceosorales	5.61991	-1.79013	5.53248e-07	0.999567	0.999937	Not_associated
Squamata	0	-1.87909	4.5391e-07	0.999581	0.999937	Not_associated
Asterales	5.49894	-1.81028	3.67992e-07	0.999592	0.999937	Not_associated
Candidatus_Nitrosocaldales	5.49436	-1.81218	3.24173e-07	0.999594	0.999937	Not_associated
Philasterida	-0.812594	-0.975238	5.33175e-07	0.999597	0.999937	Not_associated
Emcibacterales	9.75549	0.464773	9.69228e-07	0.999601	0.999937	Not_associated
Sporidiobolales	-4.47684	-1.28904	1.03332e-06	0.999603	0.999937	Not_associated
Ciconiiformes	5.70931	-1.17877	5.91739e-07	0.999604	0.999937	Not_associated
Sporadotrichida	1.39022	-1.5846	2.53332e-07	0.999607	0.999937	Not_associated
Oligoflexales	9.7042	0.405278	9.21193e-07	0.999613	0.999937	Not_associated
Sebacinales	0	-1.49423	3.1825e-07	0.999618	0.999937	Not_associated
Heterotrichida	0	-1.8765	2.35823e-07	0.999625	0.999937	Not_associated
Chiroptera	-5.224	-1.46285	2.6897e-07	0.999625	0.999937	Not_associated
Eugregarinorida	0.0660639	-1.4058	2.85372e-07	0.999626	0.999937	Not_associated
Arenicellales	8.22085	-0.806377	3.18316e-07	0.999627	0.999937	Not_associated
Victivallales	5.33332	-1.83885	5.12578e-07	0.999628	0.999937	Not_associated
Osteoglossiformes	-3.8221	-1.81831	3.7371e-07	0.999628	0.999937	Not_associated
Plasmodiophorida	5.31244	-1.84132	5.51798e-07	0.999631	0.999937	Not_associated
Atheliales	0	-1.11961	3.14094e-07	0.999631	0.999937	Not_associated
Marchantiales	0.374642	-0.819992	2.05203e-07	0.999643	0.999937	Not_associated
Apiales	-3.94921	-1.79629	2.06833e-07	0.999649	0.999937	Not_associated
Rhodothermales	10.9506	1.76992	4.70078e-07	0.999649	0.999937	Not_associated
Auriculariales	-4.86522	-1.4344	3.71711e-07	0.999652	0.999937	Not_associated
Eustigmatales	-1.37714	-0.199984	1.94472e-07	0.999653	0.999937	Not_associated
Pottiales	-5.05182	-1.52222	5.94781e-07	0.99966	0.999937	Not_associated
Malasseziales	6.54205	-1.56875	3.91425e-07	0.999668	0.999937	Not_associated
Neuroptera	-4.98016	-1.54075	6.96824e-07	0.999669	0.999937	Not_associated
Charales	6.52009	-1.57464	3.08064e-07	0.999671	0.999937	Not_associated
Piroplasmida	0.764961	-0.185795	1.6295e-07	0.999682	0.999937	Not_associated
Dothideales	0	-1.91038	1.68198e-07	0.999683	0.999937	Not_associated
Apodiformes	-5.59441	-0.320481	1.62313e-07	0.999685	0.999937	Not_associated
Chimaeriformes	-3.81449	-1.82132	1.64413e-07	0.999687	0.999937	Not_associated
Microascales	-1.69902	-0.341533	1.57059e-07	0.999688	0.999937	Not_associated
Rodentia	-4.43238	-1.46207	1.58226e-07	0.999689	0.999937	Not_associated
Gloeoemargaritales	6.42026	-1.60553	2.89146e-07	0.99969	0.999937	Not_associated
Boletales	-1.28781	-0.442383	2.10141e-07	0.999691	0.999937	Not_associated
Amborellales	-4.34806	-1.81007	2.59036e-07	0.999694	0.999937	Not_associated
Suessiales	7.81627	-1.03592	2.78561e-07	0.999696	0.999937	Not_associated
Alismatales	0.637243	-0.37057	1.47921e-07	0.999697	0.999937	Not_associated
Phaeomoniellales	-3.96419	-1.79306	1.54032e-07	0.999697	0.999937	Not_associated
Candidatus_Nanopelagicales	7.79763	-1.04351	4.73523e-07	0.999698	0.999937	Not_associated
Paraglomerales	0	-1.09291	3.29411e-07	0.9997	0.999937	Not_associated
Pucciniales	0	-1.19821	1.50402e-07	0.999701	0.999937	Not_associated
Sedimentisphaerales	9.20046	-0.0567903	4.67207e-07	0.999704	0.999937	Not_associated
Gadiformes	-4.7964	-1.59997	6.69479e-07	0.999706	0.999937	Not_associated
Rhizophydiales	3.80965	-0.961692	1.38396e-07	0.999708	0.999937	Not_associated
Anthoathecata	-3.17457	0.641921	1.31327e-07	0.999715	0.999937	Not_associated
ANME-1_cluster	7.67688	-1.10505	3.48638e-07	0.999717	0.999937	Not_associated
Botryosphaeriales	-3.13796	-1.66073	1.8961e-07	0.999718	0.999937	Not_associated
Arecales	-3.76407	-1.83026	1.3269e-07	0.999719	0.999937	Not_associated
Araneae	-7.15781	-0.359775	1.26618e-07	0.999721	0.999937	Not_associated
Aplysiida	-3.33874	-1.89183	1.07046e-06	0.999722	0.999937	Not_associated
Bradymonadales	11.9449	2.94511	6.59845e-07	0.999726	0.999937	Not_associated
Testudines	-4.65518	-1.63942	6.53235e-07	0.999729	0.999937	Not_associated
Abditibacteriales	10.4637	1.20261	4.5095e-07	0.999732	0.999937	Not_associated
Thermoleophilales	12.7593	3.88161	1.20018e-07	0.999733	0.999937	Not_associated
Orbales	5.68959	-1.49845	5.79159e-07	0.999735	0.999937	Not_associated
Tetraodontiformes	0	-1.47073	1.1764e-07	0.999735	0.999937	Not_associated
Wallemiales	-4.10254	-1.85087	2.48496e-07	0.999736	0.999937	Not_associated
Thermoflexales	11.874	2.85868	1.64775e-07	0.999737	0.999937	Not_associated
Magnaporthales	-4.51326	-1.6393	1.79523e-07	0.999737	0.999937	Not_associated
Blastocladiales	-3.33057	-1.3859	4.70686e-07	0.999739	0.999937	Not_associated
Cenarchaeales	-4.5647	-1.66051	3.86129e-07	0.99974	0.999937	Not_associated
Acidiferrobacterales	13.2824	4.47286	6.98482e-07	0.99974	0.999937	Not_associated
Caryophyllales	-1.12962	4.77224	5.51348e-07	0.999741	0.999937	Not_associated
Euzebyales	13.2712	4.45989	5.70998e-07	0.999742	0.999937	Not_associated
Sapindales	-4.51587	-1.67535	3.75159e-07	0.99975	0.999937	Not_associated
Vitales	6.01833	-1.71054	4.58956e-07	0.999753	0.999937	Not_associated
Limnochordales	10.3075	1.03418	3.30352e-07	0.999753	0.999937	Not_associated
Candidatus_Altiarchaeales	8.8571	-0.33724	1.99288e-07	0.999754	0.999937	Not_associated
Xiphosura	0	-1.81306	2.66076e-07	0.999755	0.999937	Not_associated
Cingulata	-3.96384	-1.87051	1.3711e-07	0.999756	0.999937	Not_associated
Haemosporida	-3.94994	-1.52393	3.55244e-07	0.999764	0.999937	Not_associated
Silvanigrellales	7.33428	-1.27077	3.64443e-07	0.999766	0.999937	Not_associated
Entomophthorales	0	-1.82769	2.97106e-07	0.99977	0.999937	Not_associated
Trombidiformes	1.25108	-1.6368	8.50465e-08	0.999772	0.999937	Not_associated
Immundisolibacterales	10.1307	0.845639	2.58026e-07	0.999776	0.999937	Not_associated
Amphipoda	7.22675	-1.31556	7.75143e-07	0.999779	0.999937	Not_associated
Cucurbitales	5.35907	-1.60602	3.32422e-07	0.999784	0.999937	Not_associated
Ixodida	0	-1.84323	1.61074e-07	0.999785	0.999937	Not_associated
Xylariales	0	-0.41124	7.38197e-08	0.999788	0.999937	Not_associated
Ericales	7.80834	-1.05287	7.47631e-08	0.999789	0.999937	Not_associated
Trichosporonales	0.753366	-1.41488	7.16251e-08	0.999791	0.999937	Not_associated
Bivalvulida	-8.14474	0.15945	6.14274e-08	0.999809	0.999937	Not_associated
Diplomonadida	0	-1.35897	5.87092e-08	0.999813	0.999937	Not_associated
Geastrales	-6.72307	-0.301892	5.07066e-08	0.999824	0.999937	Not_associated
Cyprinodontiformes	0.567348	-1.30388	5.06084e-08	0.999824	0.999937	Not_associated
Anura	-4.16387	-1.75899	4.33534e-08	0.999839	0.999937	Not_associated
Galliformes	-9.13116	0.915957	2.86055e-08	0.999869	0.999937	Not_associated
Cypriniformes	0.461019	-1.09416	2.5161e-08	0.999876	0.999937	Not_associated
Orthoptera	-11.4195	2.98286	6.64259e-09	0.999937	0.999937	Not_associated

## Sheet: Order_B.napus_M26_NTC_M26
DA was deterimend using the EdgeR pacakge in R.	logFC - log2 Fold change.	logCPM - logarithm of counts per million reads.	F - the F-statistic from the quasi-likelihood F-test.
Taxa	logFC	logCPM	F	PValue	FDR	association
Bacteriovoracales	3.24553	6.00363	972.268	5.44414e-23	2.03611e-20	NTC_M26
Verrucomicrobiales	2.33053	12.5934	909.996	1.31859e-22	2.46576e-20	NTC_M26
Calditrichales	4.44393	5.10255	791.546	8.45485e-22	1.05404e-19	NTC_M26
Thermotogales	-3.46183	4.16595	737.808	2.15081e-21	2.01101e-19	B.napus_M26
Unidentified	-1.889	19.1508	713.641	3.3446e-21	2.13822e-19	B.napus_M26
Ardenticatenales	2.83223	6.42557	712.279	3.4303e-21	2.13822e-19	NTC_M26
Nitrospinales	3.45992	6.02264	672.799	7.29604e-21	3.89817e-19	NTC_M26
Blastocatellales	5.10549	12.334	626.235	1.88066e-20	8.79207e-19	NTC_M26
Actinomycetales	-4.21617	6.10138	618.372	2.22145e-20	9.23135e-19	B.napus_M26
Thermomicrobiales	3.83988	5.84286	525.099	1.90098e-19	7.10965e-18	NTC_M26
Bacteroidetes_Order_II._Incertae_sedis	2.41047	7.55736	510.384	2.75641e-19	8.91893e-18	NTC_M26
Desulfuromonadales	1.5883	9.63822	508.922	2.86169e-19	8.91893e-18	NTC_M26
Synergistales	2.52816	4.08443	482.067	5.80386e-19	1.66973e-17	NTC_M26
Magnetococcales	2.57419	4.56236	476.57	6.73856e-19	1.80016e-17	NTC_M26
Sneathiellales	-2.45448	4.20776	468.287	8.46546e-19	2.11072e-17	B.napus_M26
Desulfovibrionales	1.26933	8.06359	462.577	9.92921e-19	2.32095e-17	NTC_M26
Gloeobacterales	2.05853	7.6143	435.241	2.18863e-18	4.81499e-17	NTC_M26
Mortierellales	5.97687	4.14634	426.551	2.84154e-18	5.90408e-17	NTC_M26
B.napusdidatus_Brocadiales	2.04854	8.15182	406.992	5.211e-18	1.02574e-16	NTC_M26
Synechococcales	1.81542	9.5191	392.231	8.38858e-18	1.56866e-16	NTC_M26
B.napusdidatus_Fermentibacterales	9.36505	3.16136	523.377	1.47432e-17	2.6257e-16	NTC_M26
Hydrogenophilales	-4.90928	2.4341	372.79	1.61215e-17	2.63224e-16	B.napus_M26
Kiritimatiellales	5.01708	5.03622	371.519	1.68438e-17	2.63224e-16	NTC_M26
Kinetoplastida	4.3308	2.43734	371.437	1.68914e-17	2.63224e-16	NTC_M26
Gemmatimonadales	2.46089	14.4722	361.505	2.39059e-17	3.57632e-16	NTC_M26
Methanosarcinales	1.39197	6.15086	332.802	6.87368e-17	9.88752e-16	NTC_M26
Chlamydiales	-6.31834	1.48492	449.412	8.14743e-17	1.12857e-15	B.napus_M26
Methylacidiphilales	2.81186	4.0317	323.72	9.77205e-17	1.30527e-15	NTC_M26
Oscillatoriales	1.46507	8.76495	278.219	6.61629e-16	8.53273e-15	NTC_M26
Syntrophobacterales	1.47046	8.15666	276.228	7.23999e-16	9.02585e-15	NTC_M26
Caryophyllales	12.8313	4.77224	990.594	1.85914e-15	2.24296e-14	NTC_M26
Bacteroidales	1.37961	7.97419	255.329	1.93508e-15	2.26163e-14	NTC_M26
Bdellovibrionales	-1.59787	7.78068	250.926	2.40263e-15	2.72298e-14	B.napus_M26
Thiotrichales	1.2396	8.00386	247.89	2.79485e-15	3.07349e-14	NTC_M26
Dictyoglomales	7.75419	1.81295	325.865	2.87626e-15	3.07349e-14	NTC_M26
Kineosporiales	-2.21498	6.89239	238.802	4.44024e-15	4.61292e-14	B.napus_M26
Parvularculales	-3.21616	5.02741	225.412	9.04728e-15	9.14509e-14	B.napus_M26
Elusimicrobiales	12.6944	5.43355	281.445	1.4269e-14	1.40437e-13	NTC_M26
Deferribacterales	3.71358	3.88424	215.798	1.5445e-14	1.48114e-13	NTC_M26
Rhizobiales	-1.39735	16.9416	214.87	1.62822e-14	1.52239e-13	B.napus_M26
Acidimicrobiales	-2.13593	10.3202	208.273	2.38295e-14	2.17371e-13	B.napus_M26
Phycisphaerales	-1.28549	8.13583	193.393	5.86152e-14	5.21954e-13	B.napus_M26
Lentisphaerales	1.97762	4.38758	192.938	6.0305e-14	5.24513e-13	NTC_M26
Leptospirales	2.03421	7.38484	190.976	6.82314e-14	5.79967e-13	NTC_M26
Chitinivibrionales	3.36015	2.61183	185.987	9.38685e-14	7.80151e-13	NTC_M26
Diversisporales	-6.82192	5.41481	329.17	1.1462e-13	9.31911e-13	B.napus_M26
Aquificales	2.40949	3.35682	181.708	1.24154e-13	9.87952e-13	NTC_M26
Saprolegniales	8.45605	1.75881	228.903	1.3251e-13	1.03247e-12	NTC_M26
Caldilineales	1.62154	6.48277	177.431	1.6515e-13	1.26053e-12	NTC_M26
Choanoflagellida	8.37991	1.40276	223.774	1.68792e-13	1.26257e-12	NTC_M26
Sphingobacteriales	-2.82402	10.9907	174.906	1.96012e-13	1.43742e-12	B.napus_M26
Chitinispirillales	-2.59112	1.82227	170.118	2.72847e-13	1.9624e-12	B.napus_M26
Chloroflexales	1.44446	9.60994	167.861	3.19773e-13	2.25651e-12	NTC_M26
Desulfurellales	8.05971	1.06749	207.771	3.71533e-13	2.57321e-12	NTC_M26
Thermodesulfobacteriales	1.73313	3.19473	163.382	4.40601e-13	2.99609e-12	NTC_M26
Thermoproteales	7.74289	1.59477	203.469	4.63643e-13	3.09647e-12	NTC_M26
Nevskiales	-1.89682	12.2848	162.416	4.72607e-13	3.10096e-12	B.napus_M26
Natranaerobiales	6.89472	0.421046	208.753	5.2302e-13	3.36896e-12	NTC_M26
Kiloniellales	2.24608	5.10295	160.81	5.31467e-13	3.36896e-12	NTC_M26
Thermococcales	2.78407	3.38278	153.98	8.85678e-13	5.52072e-12	NTC_M26
Endomicrobiales	10.3644	3.15418	190.015	9.53367e-13	5.84524e-12	NTC_M26
Thermales	0.999264	7.86602	149.87	1.21569e-12	7.27538e-12	NTC_M26
Clostridiales	1.17648	9.03864	149.767	1.22553e-12	7.27538e-12	NTC_M26
Nakamurellales	-3.74364	8.50838	147.455	1.46938e-12	8.5867e-12	B.napus_M26
Pleosporales	7.01381	0.750288	179.491	1.73099e-12	9.95986e-12	NTC_M26
Acidithiobacillales	1.78614	7.44607	141.389	2.39382e-12	1.3565e-11	NTC_M26
Streptosporangiales	-1.77784	10.9324	139.756	2.73815e-12	1.52846e-11	B.napus_M26
Chroococcidiopsidales	1.21991	4.87526	139.55	2.7854e-12	1.53197e-11	NTC_M26
Dehalococcoidales	1.89988	4.09464	136.842	3.49202e-12	1.89277e-11	NTC_M26
Rhodospirillales	-1.87281	14.9224	134.418	4.289e-12	2.29155e-11	B.napus_M26
Trichomonadida	7.82448	1.60667	159.428	5.91419e-12	3.11536e-11	NTC_M26
Brachyspirales	7.50493	0.419748	157.961	6.50427e-12	3.37861e-11	NTC_M26
Monoblepharidales	4.42042	2.72251	128.525	7.16444e-12	3.67055e-11	NTC_M26
Desulfurobacteriales	6.76266	0.935366	155.722	7.53131e-12	3.80637e-11	NTC_M26
Pseudonocardiales	-1.79739	12.014	127.006	8.20329e-12	4.09071e-11	B.napus_M26
Jiangellales	-1.24531	7.1297	123.085	1.17097e-11	5.76238e-11	B.napus_M26
Saprospirales	1.59662	7.06939	120.813	1.44535e-11	7.02029e-11	NTC_M26
Xanthomonadales	-2.32765	14.4881	118.905	1.72918e-11	8.29119e-11	B.napus_M26
Acidobacteriales	1.44131	14.7856	118.648	1.77185e-11	8.38827e-11	NTC_M26
Solanales	9.71368	2.30982	136.421	2.89477e-11	1.34413e-10	NTC_M26
Ignavibacteriales	1.46673	5.71236	113.502	2.91108e-11	1.34413e-10	NTC_M26
Gigartinales	7.47535	0.543551	177.43	3.05809e-11	1.39479e-10	NTC_M26
Thermoanaerobacterales	1.26701	6.67311	111.688	3.48331e-11	1.56259e-10	NTC_M26
Chroococcales	0.750377	6.8151	111.612	3.50956e-11	1.56259e-10	NTC_M26
Micromonosporales	-1.5406	13.4552	110.533	3.90951e-11	1.72018e-10	B.napus_M26
Acidiferrobacterales	-13.2824	4.47286	3016.14	4.99705e-11	2.17313e-10	B.napus_M26
Haloferacales	2.25052	3.62578	107.836	5.13916e-11	2.20925e-10	NTC_M26
Methanocellales	2.33073	3.39238	103.903	7.73504e-11	3.28739e-10	NTC_M26
Corynebacteriales	-1.25576	12.05	102.497	8.97914e-11	3.77326e-10	B.napus_M26
Fimbriimonadales	1.20354	8.73485	102.35	9.12104e-11	3.7903e-10	NTC_M26
Euzebyales	-13.2712	4.45989	2487.67	1.02557e-10	4.21499e-10	B.napus_M26
Gaiellales	-1.93561	11.6682	101.075	1.0458e-10	4.2514e-10	B.napus_M26
Tremellales	-9.77234	0.574059	228.181	1.11293e-10	4.47566e-10	B.napus_M26
Pythiales	-8.32353	0.509103	227.683	1.13078e-10	4.49906e-10	B.napus_M26
Frankiales	-1.24186	11.2871	99.7067	1.21313e-10	4.77588e-10	B.napus_M26
Micrococcales	-2.27193	11.9461	98.368	1.40486e-10	5.47309e-10	B.napus_M26
Chthoniobacterales	1.47804	12.1113	98.0555	1.45416e-10	5.60674e-10	NTC_M26
Isochrysidales	6.93801	-0.302258	148.197	1.47608e-10	5.63322e-10	NTC_M26
Alteromonadales	0.82121	8.41595	97.3396	1.5742e-10	5.947e-10	NTC_M26
Sphingomonadales	-1.46379	14.7715	94.2214	2.23606e-10	8.36286e-10	B.napus_M26
Methanobacteriales	1.72079	3.348	92.8048	2.6305e-10	9.74066e-10	NTC_M26
Actiniaria	3.9193	3.12065	90.4439	3.4635e-10	1.26995e-09	NTC_M26
Herpetosiphonales	0.869914	6.71052	90.1902	3.56864e-10	1.2958e-09	NTC_M26
Bradymonadales	-11.9449	2.94511	1734.75	3.93399e-10	1.41472e-09	B.napus_M26
Caudovirales	-2.17347	8.30935	88.3994	4.41528e-10	1.57268e-09	B.napus_M26
Halanaerobiales	1.63216	3.93916	84.7329	6.90021e-10	2.4346e-09	NTC_M26
Propionibacteriales	-1.63446	11.6302	83.6581	7.88719e-10	2.75683e-09	B.napus_M26
Methanococcales	6.43849	0.572355	135.043	1.01575e-09	3.5175e-09	NTC_M26
Caulobacterales	-1.51013	13.2806	77.239	1.80299e-09	6.1864e-09	B.napus_M26
Actinopolysporales	1.82451	3.11848	76.397	2.01717e-09	6.85836e-09	NTC_M26
Burkholderiales	-1.11259	15.1898	76.094	2.10079e-09	7.07835e-09	B.napus_M26
Cyanidiales	7.95642	2.02812	81.4618	4.24353e-09	1.41703e-08	NTC_M26
Methanomicrobiales	0.952884	4.56342	69.4283	5.3008e-09	1.75442e-08	NTC_M26
Abditibacteriales	-10.4637	1.20261	858.665	5.3851e-09	1.76669e-08	B.napus_M26
Rhabditida	9.63862	3.56287	79.2781	5.44699e-09	1.77146e-08	NTC_M26
Thermoleophilales	-12.7593	3.88161	787.223	7.43377e-09	2.39675e-08	B.napus_M26
Glycomycetales	-1.20879	4.76761	67.0374	7.50602e-09	2.39936e-08	B.napus_M26
Desulfarculales	1.60604	6.21838	66.5154	8.10792e-09	2.5698e-08	NTC_M26
Emcibacterales	-9.75549	0.464773	760.481	8.45056e-09	2.65589e-08	B.napus_M26
Oligoflexales	-9.7042	0.405278	756.491	8.61706e-09	2.68565e-08	B.napus_M26
Geodermatophilales	-1.40912	11.1992	65.7332	9.10896e-09	2.8155e-08	B.napus_M26
Limnochordales	-10.3075	1.03418	724.307	1.01244e-08	3.10372e-08	B.napus_M26
Veillonellales	-1.93367	1.8628	64.218	1.14456e-08	3.48022e-08	B.napus_M26
Immundisolibacterales	-10.1307	0.845639	664.972	1.38972e-08	4.19158e-08	B.napus_M26
Acidothermales	-1.18751	6.70398	62.5903	1.4691e-08	4.39554e-08	B.napus_M26
Orbiliales	-3.6048	0.0371808	61.4957	1.74215e-08	5.17114e-08	B.napus_M26
Sedimentisphaerales	-9.20046	-0.0567903	585.354	2.2282e-08	6.56178e-08	B.napus_M26
Rhodothermales	-10.9506	1.76992	578.069	2.33385e-08	6.81923e-08	B.napus_M26
Adinetida	6.4911	0.134321	80.3481	2.40557e-08	6.9743e-08	NTC_M26
Glomerellales	6.20073	0.141582	80.2432	2.43061e-08	6.99268e-08	NTC_M26
Nitrosomonadales	-1.15892	10.8971	58.4393	2.83689e-08	8.09922e-08	B.napus_M26
Flavobacteriales	0.822936	9.75209	54.8341	5.16118e-08	1.4596e-07	NTC_M26
Prymnesiales	6.10916	0.380728	88.9573	5.19056e-08	1.4596e-07	NTC_M26
Thermoflexales	-11.874	2.85868	456.182	5.59631e-08	1.56195e-07	B.napus_M26
Mamiellales	6.75325	0.685588	59.6919	6.73906e-08	1.86697e-07	NTC_M26
Thalassiosirales	8.16597	0.468595	59.0373	7.40459e-08	2.03626e-07	NTC_M26
B.napusdidatus_Nanopelagicales	-7.79763	-1.04351	394.127	9.58976e-08	2.61793e-07	B.napus_M26
Rubrobacterales	0.979604	7.73612	51.109	9.85912e-08	2.67197e-07	NTC_M26
Salinisphaerales	-1.35114	4.90109	48.8654	1.47845e-07	3.978e-07	B.napus_M26
Scleractinia	9.52481	1.49844	62.6259	1.65349e-07	4.41717e-07	NTC_M26
B.napusdidatus_Altiarchaeales	-8.8571	-0.33724	333.696	1.76754e-07	4.68837e-07	B.napus_M26
ANME-1_cluster	-7.67688	-1.10505	318.698	2.09214e-07	5.51029e-07	B.napus_M26
Hirudinida	9.40684	1.3775	51.9107	2.17533e-07	5.68932e-07	NTC_M26
Pleurocapsales	0.748938	4.85819	46.225	2.42011e-07	6.28557e-07	NTC_M26
Cytophagales	-0.564405	10.8005	45.9631	2.54388e-07	6.56146e-07	B.napus_M26
Methanopyrales	-5.86943	-0.263262	50.5096	2.72178e-07	6.97224e-07	B.napus_M26
Spirochaetales	1.13371	5.98486	43.9578	3.74982e-07	9.54035e-07	NTC_M26
Pyrenomonadales	6.34848	0.412382	48.2545	3.94034e-07	9.95734e-07	NTC_M26
Natrialbales	2.07741	2.25789	43.0768	4.46259e-07	1.12014e-06	NTC_M26
Chrysiogenales	1.61841	2.10619	42.319	5.1926e-07	1.29469e-06	NTC_M26
Catenulisporales	-1.53375	8.25029	41.3032	6.37899e-07	1.57996e-06	B.napus_M26
Anthoathecata	8.33188	0.641921	51.8615	6.63964e-07	1.6337e-06	NTC_M26
Suessiales	-7.81627	-1.03592	228.718	7.02435e-07	1.71706e-06	B.napus_M26
Spirulinales	1.20437	2.02443	39.7996	8.70104e-07	2.11311e-06	NTC_M26
Amphipoda	-7.22675	-1.31556	212.213	9.22003e-07	2.2247e-06	B.napus_M26
Entomoplasmatales	-5.32497	-0.530191	43.0578	9.69375e-07	2.32401e-06	B.napus_M26
Lepidoptera	10.638	2.63571	42.8747	1.00192e-06	2.38674e-06	NTC_M26
Chthonomonadales	-1.03977	8.14897	38.9023	1.05078e-06	2.4873e-06	B.napus_M26
Chlorobiales	0.810665	6.49613	38.3757	1.1753e-06	2.76454e-06	NTC_M26
Diplostraca	-2.03874	1.05748	38.1473	1.23415e-06	2.88483e-06	B.napus_M26
Pseudomonadales	-2.28061	12.4463	37.8616	1.31223e-06	3.04829e-06	B.napus_M26
Arenicellales	-8.22085	-0.806377	191.116	1.34715e-06	3.11008e-06	B.napus_M26
Diaporthales	-6.80571	0.07071	46.2562	1.49463e-06	3.4294e-06	B.napus_M26
Hymenoptera	8.71224	1.89498	38.9609	2.07756e-06	4.73785e-06	NTC_M26
Streptomycetales	-0.970984	12.4539	35.6041	2.15246e-06	4.87891e-06	B.napus_M26
Echinoida	8.49447	0.674799	43.824	2.1734e-06	4.8967e-06	NTC_M26
Malasseziales	-6.54205	-1.56875	162.203	2.43347e-06	5.44982e-06	B.napus_M26
Tissierellales	5.68992	-0.274037	75.5929	2.4755e-06	5.51093e-06	NTC_M26
Diptera	6.80633	-0.207384	36.8794	3.12224e-06	6.90957e-06	NTC_M26
Sordariales	1.54075	5.23413	33.5288	3.44911e-06	7.58805e-06	NTC_M26
Solirubrobacterales	-0.975219	13.8416	33.0891	3.81966e-06	8.35411e-06	B.napus_M26
Marinilabiliales	0.732611	5.35229	32.4668	4.41904e-06	9.60884e-06	NTC_M26
Thermoplasmatales	-1.626	6.05665	31.6564	5.35554e-06	1.15779e-05	B.napus_M26
Charales	-6.52009	-1.57464	129.7	5.41516e-06	1.16395e-05	B.napus_M26
Gloeoemargaritales	-6.42026	-1.60553	128.878	5.53893e-06	1.18375e-05	B.napus_M26
Fibrobacterales	-1.3552	4.98167	31.1669	6.02287e-06	1.27347e-05	B.napus_M26
Planctomycetales	-0.45354	13.8769	31.1642	6.02686e-06	1.27347e-05	B.napus_M26
Boletales	5.63937	-0.442383	37.3721	6.33472e-06	1.331e-05	NTC_M26
Eustigmatales	6.52854	-0.199984	37.0941	6.65192e-06	1.38984e-05	NTC_M26
Haloplasmatales	6.23582	-0.0212034	33.1537	6.72267e-06	1.39682e-05	NTC_M26
Schizopyrenida	2.03915	1.80196	30.0951	7.81731e-06	1.61529e-05	NTC_M26
Ktedonobacterales	-1.5782	10.0458	29.6056	8.82121e-06	1.81271e-05	B.napus_M26
Mesoaciditogales	5.97563	-0.422212	34.9453	9.78861e-06	2.00051e-05	NTC_M26
Coleoptera	8.15642	0.404223	41.2273	9.89919e-06	2.01212e-05	NTC_M26
Deinococcales	0.603423	7.45257	28.9093	1.04947e-05	2.12164e-05	NTC_M26
Zoopagales	-5.61733	-1.79022	107.405	1.05613e-05	2.12362e-05	B.napus_M26
Salmoniformes	3.1022	0.63438	33.6283	1.2502e-05	2.50039e-05	NTC_M26
Methanomassiliicoccales	1.78201	4.72046	27.8114	1.38665e-05	2.75855e-05	NTC_M26
Trichinellida	1.86564	0.477647	29.727	1.42789e-05	2.82556e-05	NTC_M26
Plasmodiophorida	-5.31244	-1.84132	95.1357	1.61676e-05	3.18246e-05	B.napus_M26
Rickettsiales	-0.838178	5.23908	27.1251	1.65536e-05	3.24139e-05	B.napus_M26
Harpellales	-6.17292	-1.53725	49.5992	1.70981e-05	3.33056e-05	B.napus_M26
Silvanigrellales	-7.33428	-1.27077	93.3929	1.72468e-05	3.34213e-05	B.napus_M26
Victivallales	-5.33332	-1.83885	86.7302	2.23205e-05	4.30302e-05	B.napus_M26
Fusobacteriales	1.75285	1.51489	25.774	2.36253e-05	4.53121e-05	NTC_M26
Ceraceosorales	-5.61991	-1.79013	81.7188	2.74373e-05	5.23548e-05	B.napus_M26
Vibrionales	0.453496	5.84663	25.1825	2.76909e-05	5.25705e-05	NTC_M26
Eggerthellales	5.92094	1.5763	26.7048	2.89817e-05	5.47432e-05	NTC_M26
Microascales	6.06351	-0.341533	29.2186	2.97721e-05	5.59536e-05	NTC_M26
Onygenales	-1.97656	0.665844	24.5369	3.30025e-05	6.17146e-05	B.napus_M26
Hymenostomatida	5.56324	-0.287843	28.634	3.36072e-05	6.25328e-05	NTC_M26
Lingulida	6.53296	0.312005	25.2885	4.10188e-05	7.59457e-05	NTC_M26
Mariprofundales	0.982675	3.27354	23.6482	4.21805e-05	7.77118e-05	NTC_M26
B.napustharellales	-2.02165	0.585619	23.5163	4.37626e-05	8.02314e-05	B.napus_M26
Eucoccidiorida	6.94517	0.684078	26.3258	5.50712e-05	0.000100471	NTC_M26
Ericales	-7.80834	-1.05287	61.8085	7.1328e-05	0.000129498	B.napus_M26
B.napusdidatus_Actinomarinales	1.50221	1.06391	33.2064	7.36828e-05	0.000133127	NTC_M26
Tilletiales	6.15945	-0.0172302	24.7913	7.76093e-05	0.000139548	NTC_M26
Asterales	-5.49894	-1.81028	58.215	8.72793e-05	0.000156184	B.napus_M26
Ostreoida	7.05157	0.285366	22.3203	8.80734e-05	0.000156855	NTC_M26
Haplosclerida	5.8555	-0.505251	23.9125	9.49972e-05	0.000168384	NTC_M26
Ichthyophonida	5.17196	-0.323858	48.1177	9.64658e-05	0.00017018	NTC_M26
Vitales	-6.01833	-1.71054	55.4345	0.000102834	0.000180564	B.napus_M26
Desulfurococcales	5.88539	-0.339436	21.7177	0.000103519	0.000180917	NTC_M26
Klebsormidiales	5.11284	-0.638434	31.9791	0.00010949	0.000189646	NTC_M26
Venturiales	-5.20798	-1.64433	33.0056	0.000109528	0.000189646	B.napus_M26
Philasterida	5.10648	-0.975238	36.0769	0.000115183	0.000198518	NTC_M26
Blattodea	5.25376	-0.960932	26.0837	0.000116724	0.000200251	NTC_M26
B.napusdidatus_Nitrosocaldales	-5.49436	-1.81218	51.0632	0.000135159	0.000230819	B.napus_M26
Rhodobacterales	0.728894	11.1487	19.5424	0.000139597	0.000237315	NTC_M26
Chiroptera	5.224	-1.46285	50.4095	0.000141048	0.000238697	NTC_M26
Herpesvirales	5.79233	-0.897943	31.026	0.000143195	0.000241239	NTC_M26
Bifidobacteriales	-0.98155	2.03144	18.5522	0.000189509	0.000317832	B.napus_M26
Methylococcales	0.303649	9.42581	18.1765	0.000213225	0.000356009	NTC_M26
Campylobacterales	0.604997	3.58506	18.0224	0.000223854	0.000372096	NTC_M26
Archaeoglobales	1.0189	2.51195	17.9841	0.000226588	0.000374484	NTC_M26
Araneae	7.15781	-0.359775	22.7643	0.000227294	0.000374484	NTC_M26
Cichliformes	6.10009	-1.0045	27.6327	0.000233961	0.000383777	NTC_M26
Spizellomycetales	-1.1178	1.13306	17.6603	0.000251153	0.000410179	B.napus_M26
Poales	6.01305	-0.440223	19.8547	0.000256597	0.000417249	NTC_M26
Pelagibacterales	-0.78597	2.66055	16.9955	0.000311072	0.00050364	B.napus_M26
Brassicales	5.30872	-1.11786	20.505	0.000370845	0.000597828	NTC_M26
Saccharomycetales	5.74124	0.578613	16.9599	0.00040497	0.000650037	NTC_M26
Holophagales	-1.90425	10.2472	15.9853	0.00043359	0.000693003	B.napus_M26
Chitinophagales	-0.606325	13.2114	15.4453	0.000519663	0.000827039	B.napus_M26
Chromatiales	-0.331372	9.43901	15.1829	0.000567986	0.000900114	B.napus_M26
Selenomonadales	0.425636	5.17999	14.924	0.000620458	0.000979119	NTC_M26
Chaetothyriales	0.907432	2.18878	14.8333	0.00064006	0.00100581	NTC_M26
Gadiformes	4.7964	-1.59997	31.3461	0.00065294	0.00102176	NTC_M26
Galliformes	9.13116	0.915957	31.1067	0.00066266	0.00103265	NTC_M26
Primates	4.7657	-1.30778	24.8996	0.000669945	0.00103967	NTC_M26
Pezizales	5.57167	0.890684	15.2076	0.000700123	0.00108053	NTC_M26
Neuroptera	4.98016	-1.54075	30.5297	0.000702057	0.00108053	NTC_M26
Polyporales	5.53038	-0.412664	14.0291	0.00102792	0.00156917	NTC_M26
Parachlamydiales	0.88292	7.78883	13.4787	0.00102793	0.00156917	NTC_M26
Bacillales	-0.262921	10.6034	13.0963	0.00117891	0.00179233	B.napus_M26
Lactobacillales	-0.425593	3.93785	13.0489	0.0011992	0.00181579	B.napus_M26
Testudines	4.65518	-1.63942	32.415	0.00121255	0.0018286	NTC_M26
Pottiales	5.05182	-1.52222	25.1591	0.00126083	0.00189378	NTC_M26
Nitrosopumilales	1.95702	4.5477	12.8653	0.00128155	0.0019172	NTC_M26
Ferrovales	0.681533	3.3985	12.6147	0.001404	0.00209201	NTC_M26
Bivalvulida	8.14474	0.15945	23.9125	0.00146514	0.00217445	NTC_M26
Octopoda	5.6657	-1.13587	16.7997	0.00161419	0.00238619	NTC_M26
Piroplasmida	5.45216	-0.185795	13.0105	0.00181878	0.00267804	NTC_M26
Phthiraptera	5.13036	-1.29526	16.1327	0.00186349	0.00273312	NTC_M26
Schizosaccharomycetales	4.51503	-1.16901	47.2514	0.0019347	0.00282647	NTC_M26
Dacrymycetales	4.48057	-0.836583	43.6504	0.00220395	0.00320731	NTC_M26
Cenarchaeales	4.5647	-1.66051	20.0456	0.00243664	0.00353219	NTC_M26
Cardiobacteriales	4.44733	0.162147	18.5967	0.00251129	0.00362634	NTC_M26
Sapindales	4.51587	-1.67535	19.7204	0.00255169	0.00367051	NTC_M26
Neisseriales	-0.257515	7.45721	10.9463	0.0026236	0.00375949	B.napus_M26
Capitellida	7.24305	-0.372227	12.4805	0.00288834	0.00412305	NTC_M26
Malpighiales	-0.817529	1.35732	10.5109	0.00310538	0.00441602	B.napus_M26
Apodiformes	5.59441	-0.320481	13.7369	0.00322527	0.00456913	NTC_M26
Myxococcales	-0.595752	15.0018	9.91353	0.00392884	0.00554485	B.napus_M26
Petrotogales	1.24185	0.615518	11.6889	0.00419504	0.00589829	NTC_M26
Chlorellales	1.50984	0.314282	9.73325	0.00422178	0.00591366	NTC_M26
Didelphimorphia	4.28005	-1.54792	21.9932	0.00435803	0.00608173	NTC_M26
Pasteurellales	0.9454	1.43271	9.55162	0.00454103	0.00631355	NTC_M26
Coprothermobacterales	4.67085	-0.315913	9.71228	0.00477698	0.006617	NTC_M26
Malvales	1.86046	0.355963	9.60102	0.00498544	0.00688027	NTC_M26
Legionellales	-0.409205	8.38906	8.77472	0.00623516	0.00857335	B.napus_M26
Halobacteriales	-0.494605	3.62302	8.76171	0.00626882	0.00858805	B.napus_M26
Crocodylia	4.50859	-1.45218	10.9082	0.00666752	0.00910092	NTC_M26
Sulfolobales	0.807733	1.13722	8.44462	0.00715349	0.00972875	NTC_M26
Sphaeropleales	1.22531	-0.326892	9.89555	0.00736732	0.00998325	NTC_M26
Peronosporales	-1.4826	2.39936	8.31874	0.00754158	0.0101825	B.napus_M26
Dictyosteliales	1.14295	1.43838	8.05513	0.00843073	0.0113421	NTC_M26
Carnivora	3.98974	-1.51415	28.9447	0.0107716	0.0144393	NTC_M26
Marchantiales	4.82281	-0.819992	7.74861	0.011652	0.0155424	NTC_M26
Perkinsida	3.94475	-0.837012	12.6958	0.0116776	0.0155424	NTC_M26
Geastrales	6.72307	-0.301892	8.8977	0.0119298	0.0158218	NTC_M26
Apiales	3.94921	-1.79629	14.2631	0.0119967	0.0158543	NTC_M26
Opitutales	0.500396	11.1442	7.15118	0.0124633	0.0164129	NTC_M26
Acholeplasmatales	3.89217	-1.60293	10.1409	0.0144964	0.0190233	NTC_M26
Pelagomonadales	5.58047	0.555285	6.82486	0.0154207	0.0201655	NTC_M26
Helotiales	-1.37043	2.42551	6.63095	0.0157102	0.0204726	B.napus_M26
Osteoglossiformes	3.8221	-1.81831	18.8091	0.0161597	0.0209125	NTC_M26
Capnodiales	3.8431	-1.02701	19.483	0.0161597	0.0209125	NTC_M26
Chimaeriformes	3.81449	-1.82132	11.923	0.0175354	0.0226147	NTC_M26
Haemosporida	3.94994	-1.52393	7.59416	0.0180463	0.0231935	NTC_M26
Sporadotrichida	-1.39022	-1.5846	13.4764	0.0189867	0.0243186	B.napus_M26
Anaerolineales	-0.242853	8.50635	6.1152	0.0198661	0.0253581	B.napus_M26
Arecales	3.76407	-1.83026	9.71826	0.0201032	0.0255735	NTC_M26
Nitrososphaerales	0.63176	8.81966	6.0402	0.0205651	0.0260341	NTC_M26
Nitriliruptorales	0.324236	7.03874	6.03605	0.0206046	0.0260341	NTC_M26
Passeriformes	4.15563	-1.3033	7.03683	0.0217651	0.0274079	NTC_M26
Rhodocyclales	-0.174286	8.85633	5.85743	0.0223844	0.0280932	B.napus_M26
Mucorales	-0.629674	4.66941	5.77741	0.0232362	0.0290646	B.napus_M26
Hypocreales	-0.589518	4.20341	5.69682	0.0241302	0.0300823	B.napus_M26
Alismatales	4.04487	-0.37057	5.96158	0.0243093	0.0302049	NTC_M26
Hemiptera	1.52412	0.552918	5.42189	0.0274772	0.0340281	NTC_M26
Orthoptera	11.4195	2.98286	7.3765	0.028102	0.0346869	NTC_M26
Phaeomoniellales	3.96419	-1.79306	7.17939	0.0296826	0.0365174	NTC_M26
Acidaminococcales	-1.36282	-0.895531	6.70379	0.0397605	0.0487555	B.napus_M26
Rosales	-1.02256	6.87432	4.39728	0.0453271	0.0553998	Not_associated
Aplysiida	3.33874	-1.89183	13.6029	0.0463589	0.0564763	Not_associated
Blastocladiales	3.33057	-1.3859	4.64231	0.0490722	0.0595877	Not_associated
Ophiostomatales	3.24789	-0.471115	5.10064	0.0534613	0.0647072	Not_associated
Naviculales	1.38029	-0.00404657	4.12165	0.0538131	0.0649228	Not_associated
Holosporales	-0.235743	3.87168	3.9389	0.0572469	0.0688436	Not_associated
Botryosphaeriales	3.13796	-1.66073	5.8634	0.0635372	0.0761631	Not_associated
Chlamydomonadales	-0.626908	0.825244	3.69374	0.0650413	0.0777171	Not_associated
B.napusdidatus_Peribacterales	3.4142	0.920898	3.66485	0.0703742	0.0838215	Not_associated
Desulfobacterales	0.153403	9.07215	3.53259	0.0708155	0.0840793	Not_associated
Nostocales	0.220359	9.03405	3.43436	0.0746187	0.0883145	Not_associated
Puniceicoccales	-0.207439	4.68849	3.14485	0.0872502	0.102939	Not_associated
Oceanospirillales	0.167963	7.90514	3.02452	0.0932059	0.109619	Not_associated
Kordiimonadales	-0.189836	5.17421	2.96296	0.0964322	0.113058	Not_associated
Anura	4.16387	-1.75899	3.47553	0.10183	0.119013	Not_associated
Nitrospirales	-0.321395	12.1722	2.81667	0.104627	0.121902	Not_associated
Erysipelotrichales	0.708801	0.188398	5.31091	0.12189	0.141574	Not_associated
Cypriniformes	5.19825	-1.09416	2.72185	0.126046	0.145947	Not_associated
Balneolales	0.232815	4.59421	2.42406	0.130927	0.151132	Not_associated
Priapulimorphida	3.16121	-1.53854	2.3296	0.147102	0.16928	Not_associated
Agaricales	-0.461139	2.24115	2.1514	0.153791	0.176435	Not_associated
Trombidiformes	3.33655	-1.6368	2.24601	0.160938	0.184069	Not_associated
Cellvibrionales	-0.302148	9.20855	2.02133	0.166353	0.189682	Not_associated
Acytosteliales	0.307456	2.49779	1.81079	0.189411	0.215318	Not_associated
Aeromonadales	-0.143762	4.93206	1.72363	0.200084	0.226762	Not_associated
Nautiliales	-0.722608	-0.795729	2.57345	0.203782	0.230255	Not_associated
Micropepsales	-0.234838	11.6659	1.33486	0.25789	0.290514	Not_associated
Caldisericales	0.465152	0.164237	0.898088	0.351554	0.394838	Not_associated
Longamoebia	0.148247	2.76455	0.874737	0.386001	0.432229	Not_associated
Eurotiales	-0.193062	2.5134	0.639309	0.430818	0.480973	Not_associated
Enterobacterales	-0.0650855	7.52571	0.602675	0.444189	0.494425	Not_associated
Thermogemmatisporales	0.18785	8.55725	0.577109	0.453915	0.503751	Not_associated
Kosmotogales	0.229282	1.75823	0.536773	0.469976	0.520033	Not_associated
Cyprinodontiformes	-0.567348	-1.30388	0.394374	0.542297	0.598286	Not_associated
Coriobacteriales	-0.158266	2.06689	0.332108	0.569111	0.626022	Not_associated
Fabales	0.315938	2.58052	0.32177	0.57515	0.63081	Not_associated
Mesostigmata	-0.586456	-1.39772	0.302577	0.59012	0.645335	Not_associated
Glomerales	-0.0852106	9.35744	0.209412	0.650826	0.709647	Not_associated
Mycoplasmatales	-0.0357555	7.77886	0.0172991	0.896317	0.974485	Not_associated
Lamiales	-0.0188831	2.28265	0.00050266	0.982275	1	Not_associated
Sphaerobacterales	0.00386002	9.08039	0.000469369	0.982872	1	Not_associated
Rhizophydiales	0	-0.961692	0	1	1	Not_associated
Rodentia	0	-1.46207	0	1	1	Not_associated
Amborellales	0	-1.81007	0	1	1	Not_associated
Wallemiales	0	-1.85087	0	1	1	Not_associated
Dothideales	0	-1.91038	0	1	1	Not_associated
Trichosporonales	0	-1.41488	0	1	1	Not_associated
Auriculariales	0	-1.4344	0	1	1	Not_associated
Xylariales	0	-0.41124	0	1	1	Not_associated
Tetraodontiformes	0	-1.47073	0	1	1	Not_associated
Orbales	0	-1.49845	0	1	1	Not_associated
Pucciniales	0	-1.19821	0	1	1	Not_associated
Xiphosura	0	-1.81306	0	1	1	Not_associated
Cucurbitales	0	-1.60602	0	1	1	Not_associated
Cingulata	0	-1.87051	0	1	1	Not_associated
Microbotryales	0	-0.75604	0	1	1	Not_associated
Eugregarinorida	0	-1.4058	0	1	1	Not_associated
Atheliales	0	-1.11961	0	1	1	Not_associated
Heterotrichida	0	-1.8765	0	1	1	Not_associated
Sporidiobolales	0	-1.28904	0	1	1	Not_associated
Magnaporthales	0	-1.6393	0	1	1	Not_associated
Entomophthorales	0	-1.82769	0	1	1	Not_associated
Squamata	0	-1.87909	0	1	1	Not_associated
Ustilaginales	0	-1.21535	0	1	1	Not_associated
Ixodida	0	-1.84323	0	1	1	Not_associated
Diplomonadida	0	-1.35897	0	1	1	Not_associated
Sebacinales	0	-1.49423	0	1	1	Not_associated
Ciconiiformes	0	-1.17877	0	1	1	Not_associated
Paraglomerales	0	-1.09291	0	1	1	Not_associated

## Sheet: Order_B.napus_G210_NTC_G210
DA was deterimend using the EdgeR pacakge in R.	logFC - log2 Fold change.	logCPM - logarithm of counts per million reads.	F - the F-statistic from the quasi-likelihood F-test.
Taxa	logFC	logCPM	F	PValue	FDR	association
Thermotogales	3.15197	4.16595	557.36	8.70506e-20	3.25569e-17	NTC_G210
Kinetoplastida	3.60769	2.43734	300.017	2.56004e-16	4.78727e-14	NTC_G210
Caryophyllales	-11.7017	4.77224	1022.69	1.45765e-15	1.8172e-13	B.napus_G210
Rickettsiales	-2.26025	5.23908	179.848	1.40455e-13	1.31325e-11	B.napus_G210
Coriobacteriales	2.63646	2.06689	135.994	3.75097e-12	2.80573e-10	NTC_G210
Cyanidiales	4.62483	2.02812	136.583	2.86026e-11	1.74537e-09	NTC_G210
Pleosporales	-2.82029	0.750288	134.794	3.26673e-11	1.74537e-09	B.napus_G210
Lactobacillales	1.15376	3.93785	95.2508	1.98944e-10	9.30063e-09	NTC_G210
Solanales	3.89794	2.30982	99.4579	6.49444e-10	2.6988e-08	NTC_G210
Methanosarcinales	0.664143	6.15086	83.2098	8.34266e-10	3.12016e-08	NTC_G210
Chlamydomonadales	2.77355	0.825244	70.9519	4.2662e-09	1.45051e-07	NTC_G210
Gigartinales	5.44094	0.543551	98.7072	7.50641e-09	2.3395e-07	NTC_G210
Spirulinales	1.31418	2.02443	65.3126	9.70135e-09	2.78355e-07	NTC_G210
Acidaminococcales	-5.94689	-0.895531	73.818	1.04197e-08	2.78355e-07	B.napus_G210
Microbotryales	-5.76806	-0.75604	116.219	1.33756e-08	3.33499e-07	B.napus_G210
Chthonomonadales	-1.28929	8.14897	59.4329	2.41641e-08	5.64837e-07	B.napus_G210
Trichinellida	5.55881	0.477647	65.8299	2.88616e-08	6.34956e-07	NTC_G210
Nautiliales	-5.59142	-0.795729	63.9681	3.70882e-08	7.70611e-07	B.napus_G210
Kineosporiales	-1.04075	6.89239	53.7126	6.25146e-08	1.23055e-06	B.napus_G210
Saccharomycetales	3.83524	0.578613	56.5976	1.05903e-07	1.98038e-06	NTC_G210
Acidothermales	-1.05329	6.70398	49.6612	1.27876e-07	2.27742e-06	B.napus_G210
Saprolegniales	1.51764	1.75881	49.9056	3.00185e-07	5.09856e-06	NTC_G210
Puniceicoccales	0.787026	4.68849	44.8754	3.13548e-07	5.09856e-06	NTC_G210
Choanoflagellida	-1.5268	1.40276	47.471	4.49343e-07	7.00225e-06	B.napus_G210
Nakamurellales	-1.84115	8.50838	41.3098	6.37034e-07	9.53002e-06	B.napus_G210
Spizellomycetales	-1.85405	1.13306	39.9465	8.43845e-07	1.21384e-05	B.napus_G210
Thermococcales	1.19537	3.38278	38.9802	1.03361e-06	1.43175e-05	NTC_G210
Sphingobacteriales	-1.23756	10.9907	37.2918	1.48429e-06	1.98259e-05	B.napus_G210
Ignavibacteriales	0.795167	5.71236	36.5724	1.73694e-06	2.24005e-05	NTC_G210
Hymenostomatida	5.34594	-0.287843	43.8058	2.17961e-06	2.71724e-05	NTC_G210
Ciconiiformes	-5.70931	-1.17877	70.3286	3.11916e-06	3.76312e-05	B.napus_G210
Tissierellales	2.05773	-0.274037	55.6665	3.78065e-06	4.41863e-05	NTC_G210
Pythiales	-2.09844	0.509103	45.1109	5.86775e-06	6.65012e-05	B.napus_G210
Poales	6.18074	-0.440223	37.2557	6.46542e-06	7.11196e-05	NTC_G210
Pelagibacterales	1.06338	2.66055	30.746	6.66832e-06	7.12557e-05	NTC_G210
Piroplasmida	-6.21712	-0.185795	36.5909	7.2717e-06	7.55449e-05	B.napus_G210
Carnivora	4.69523	-1.51415	82.2157	9.05935e-06	9.15729e-05	NTC_G210
Glomerales	-1.00939	9.35744	29.0236	1.01982e-05	0.000100372	B.napus_G210
Glycomycetales	-0.767304	4.76761	28.4309	1.18408e-05	0.000113551	B.napus_G210
Ichthyophonida	4.63683	-0.323858	60.205	1.36504e-05	0.000127631	NTC_G210
Primates	4.99379	-1.30778	50.5942	1.55593e-05	0.000141931	NTC_G210
Tilletiales	2.87819	-0.0172302	31.9887	1.7106e-05	0.000152325	NTC_G210
Orbales	-5.68959	-1.49845	90.8052	1.90236e-05	0.000165461	B.napus_G210
Herpesvirales	5.56896	-0.897943	47.1969	2.16127e-05	0.000183708	NTC_G210
Salinisphaerales	0.972922	4.90109	25.8288	2.32828e-05	0.000193506	NTC_G210
Eustigmatales	-5.15141	-0.199984	29.816	2.63467e-05	0.00021421	B.napus_G210
Auriculariales	4.86522	-1.4344	43.7256	3.08696e-05	0.000245643	NTC_G210
Methanomassiliicoccales	1.5984	4.72046	24.5663	3.27377e-05	0.000255081	NTC_G210
Sporidiobolales	4.47684	-1.28904	82.4998	4.08831e-05	0.000312047	NTC_G210
Acidithiobacillales	0.700475	7.44607	23.5398	4.34762e-05	0.000325202	NTC_G210
Desulfurellales	-1.19356	1.06749	24.953	4.46065e-05	0.000327114	B.napus_G210
Lamiales	-2.6047	2.28265	23.0082	5.04778e-05	0.000363052	B.napus_G210
Pelagomonadales	-3.64882	0.555285	24.0477	5.61067e-05	0.000395923	B.napus_G210
Micrococcales	-1.04079	11.9461	22.1616	6.42551e-05	0.000445026	B.napus_G210
Cucurbitales	-5.35907	-1.60602	63.0053	6.68483e-05	0.00044804	B.napus_G210
Boletales	-4.35156	-0.442383	30.1654	6.70862e-05	0.00044804	B.napus_G210
Diaporthales	-5.80091	0.07071	25.0257	7.35871e-05	0.000476867	B.napus_G210
Leptospirales	0.653338	7.38484	21.6756	7.39526e-05	0.000476867	NTC_G210
Mortierellales	-1.53985	4.14634	21.4443	7.91114e-05	0.000501486	B.napus_G210
Philasterida	-4.29388	-0.975238	39.1307	8.47223e-05	0.000528102	B.napus_G210
Thermodesulfobacteriales	0.558939	3.19473	20.5917	0.000101739	0.000623777	NTC_G210
Caulobacterales	-0.760605	13.2806	20.2288	0.000113405	0.000684087	B.napus_G210
Chlorellales	2.00698	0.314282	20.1679	0.000115499	0.00068566	NTC_G210
Caldisericales	1.88484	0.164237	19.9975	0.000121585	0.000705134	NTC_G210
Chroococcidiopsidales	0.427027	4.87526	19.9713	0.00012255	0.000705134	NTC_G210
Elusimicrobiales	1.28656	5.43355	20.763	0.000134364	0.000761398	NTC_G210
Balneolales	0.639747	4.59421	18.9855	0.000165635	0.000924591	NTC_G210
Corynebacteriales	-0.532812	12.05	18.9148	0.000169298	0.000931141	B.napus_G210
Passeriformes	5.52716	-1.3033	29.6005	0.000175094	0.000940862	NTC_G210
Brassicales	4.66819	-1.11786	24.0013	0.000176097	0.000940862	NTC_G210
Fibrobacterales	-1.09354	4.98167	18.6928	0.000181383	0.000955456	B.napus_G210
Hydrogenophilales	1.45433	2.4341	18.1829	0.000212794	0.00110534	NTC_G210
Magnaporthales	4.51326	-1.6393	27.2738	0.000247064	0.00126578	NTC_G210
B.napusdidatus_Brocadiales	0.405216	8.15182	17.6348	0.000253206	0.00127972	NTC_G210
Pleurocapsales	0.435837	4.85819	17.2987	0.00028203	0.00140639	NTC_G210
Didelphimorphia	4.1297	-1.54792	35.2349	0.000303857	0.0014953	NTC_G210
Malvales	5.34486	0.355963	17.554	0.000338383	0.00164358	NTC_G210
Chlamydiales	-4.05259	1.48492	25.7741	0.000346373	0.00166082	B.napus_G210
Microascales	-4.36448	-0.341533	18.4513	0.00037129	0.0017359	B.napus_G210
Archaeoglobales	0.915402	2.51195	16.4537	0.000371315	0.0017359	NTC_G210
Marchantiales	-5.19746	-0.819992	17.9691	0.000422994	0.00195308	B.napus_G210
Propionibacteriales	-0.691466	11.6302	15.5966	0.000493828	0.00224365	B.napus_G210
Acholeplasmatales	4.24371	-1.60293	22.9521	0.000497923	0.00224365	NTC_G210
Wallemiales	4.10254	-1.85087	33.5379	0.000524405	0.00233485	NTC_G210
Anthoathecata	-5.15732	0.641921	16.9741	0.000556825	0.00245003	B.napus_G210
Schizosaccharomycetales	4.00109	-1.16901	59.257	0.000569755	0.00247762	NTC_G210
Alismatales	-4.68211	-0.37057	16.8515	0.000576345	0.00247762	B.napus_G210
Onygenales	1.97038	0.665844	14.8049	0.000646314	0.00274683	NTC_G210
Amborellales	4.34806	-1.81007	31.1213	0.000661699	0.00278062	NTC_G210
Opitutales	-0.703809	11.1442	14.0908	0.000827996	0.00344078	B.napus_G210
Sphingomonadales	-0.555058	14.7715	14.0278	0.000846516	0.00347909	B.napus_G210
Dehalococcoidales	0.515198	4.09464	13.9357	0.000874345	0.0035544	NTC_G210
Desulfuromonadales	0.255191	9.63822	13.8876	0.00088929	0.00357628	NTC_G210
Echinoida	5.44653	0.674799	15.2788	0.00090698	0.00360862	NTC_G210
Phthiraptera	4.53889	-1.29526	19.4495	0.000943646	0.00371498	NTC_G210
Haplosclerida	4.23031	-0.505251	15.0503	0.000970579	0.00378121	NTC_G210
Crocodylia	4.48355	-1.45218	18.9298	0.00104428	0.00400182	NTC_G210
Micropepsales	-0.747779	11.6659	13.4229	0.00104861	0.00400182	B.napus_G210
Venturiales	-4.31983	-1.64433	18.6661	0.00110015	0.00415614	B.napus_G210
Salmoniformes	4.72066	0.63438	14.5902	0.00111415	0.00416692	NTC_G210
Hirudinida	-2.90736	1.3775	13.2084	0.00135414	0.00498586	B.napus_G210
Methylacidiphilales	-0.435859	4.0317	12.7024	0.00135978	0.00498586	B.napus_G210
Polyporales	-2.03936	-0.412664	13.1645	0.00137452	0.00499097	B.napus_G210
Desulfurococcales	2.05542	-0.339436	12.6536	0.00163809	0.00589081	NTC_G210
Desulfovibrionales	0.195769	8.06359	11.5922	0.00205174	0.00730811	NTC_G210
Gloeobacterales	-0.312517	7.6143	11.4985	0.0021256	0.00749976	B.napus_G210
Chrysiogenales	0.729014	2.10619	11.2652	0.00232228	0.00806987	NTC_G210
Veillonellales	0.922616	1.8628	11.2561	0.00233034	0.00806987	NTC_G210
Perkinsida	1.33933	-0.837012	12.6828	0.00239999	0.0081966	NTC_G210
Eucoccidiorida	1.61701	0.684078	12.1399	0.00241077	0.0081966	NTC_G210
Diplostraca	1.20638	1.05748	10.7595	0.00281957	0.00945429	NTC_G210
Chlorobiales	0.419781	6.49613	10.7488	0.00283123	0.00945429	NTC_G210
Rodentia	4.43238	-1.46207	14.1041	0.0029546	0.0097118	NTC_G210
Pezizales	-1.40169	0.890684	10.9906	0.00296028	0.0097118	B.napus_G210
Monoblepharidales	-1.2123	2.72251	10.6012	0.0029981	0.00975034	B.napus_G210
Pseudomonadales	-1.16317	12.4463	10.5264	0.00308667	0.00995184	B.napus_G210
B.napusdidatus_Peribacterales	4.18565	0.920898	11.3429	0.00314499	0.0100491	NTC_G210
Micromonosporales	-0.464305	13.4552	10.4576	0.00317056	0.0100491	B.napus_G210
Octopoda	4.44155	-1.13587	13.7259	0.0032338	0.0101634	NTC_G210
Sulfolobales	-0.869268	1.13722	10.1527	0.00357376	0.0111382	B.napus_G210
Cichliformes	4.01998	-1.0045	13.1461	0.00372483	0.0115131	NTC_G210
Diversisporales	-1.48461	5.41481	10.7989	0.00378825	0.0116132	B.napus_G210
Cingulata	3.96384	-1.87051	15.7985	0.00468231	0.0142373	NTC_G210
Phycisphaerales	-0.280299	8.13583	9.44225	0.00474584	0.0143141	B.napus_G210
Xanthomonadales	-0.624485	14.4881	9.3599	0.00490666	0.0146807	B.napus_G210
Ardenticatenales	0.277573	6.42557	8.97827	0.00573331	0.0170179	NTC_G210
Nitrospinales	0.330525	6.02264	8.87417	0.00598425	0.0176229	NTC_G210
Syntrophobacterales	0.255226	8.15666	8.85368	0.00603503	0.0176336	NTC_G210
Streptomycetales	-0.476002	12.4539	8.67534	0.00649736	0.0187426	B.napus_G210
Spirochaetales	0.47945	5.98486	8.66888	0.00651481	0.0187426	NTC_G210
Harpellales	-3.80468	-1.53725	10.8745	0.00672944	0.0192123	B.napus_G210
Nitrosomonadales	-0.43801	10.8971	8.53498	0.0068883	0.0195168	B.napus_G210
Dictyosteliales	-0.857175	1.43838	8.46685	0.00708724	0.0199295	B.napus_G210
Saprospirales	0.395046	7.06939	8.0208	0.00855471	0.0237778	NTC_G210
Acytosteliales	0.66072	2.49779	8.01307	0.00858289	0.0237778	NTC_G210
Trombidiformes	-4.58764	-1.6368	9.8904	0.00888156	0.0244243	B.napus_G210
Prymnesiales	-0.768835	0.380728	11.7114	0.00923976	0.0252239	B.napus_G210
Mariprofundales	0.508389	3.27354	7.7626	0.00955316	0.0258905	NTC_G210
Priapulimorphida	4.20397	-1.53854	8.68778	0.0097206	0.0261547	NTC_G210
Adinetida	-0.720416	0.134321	8.11997	0.0100803	0.0269288	B.napus_G210
Caudovirales	-0.614961	8.30935	7.5929	0.0102783	0.0272629	B.napus_G210
Planctomycetales	-0.222909	13.8769	7.55216	0.0104611	0.027388	B.napus_G210
Geodermatophilales	-0.469569	11.1992	7.54628	0.0104878	0.027388	B.napus_G210
Halanaerobiales	-0.433053	3.93916	7.53371	0.0105451	0.027388	B.napus_G210
Thermoproteales	-0.514028	1.59477	7.63138	0.0109582	0.0282645	B.napus_G210
Thermales	0.217153	7.86602	7.38086	0.0112699	0.0288695	NTC_G210
Naviculales	1.96382	-0.00404657	7.13532	0.0135009	0.0343492	NTC_G210
Bifidobacteriales	0.574171	2.03144	6.76714	0.0147791	0.0373471	NTC_G210
Mucorales	0.651342	4.66941	6.47474	0.0168582	0.0423153	NTC_G210
Chroococcales	-0.173306	6.8151	6.20379	0.0190738	0.0475574	B.napus_G210
Capnodiales	-1.14889	-1.02701	13.2871	0.0207827	0.0514751	Not_associated
Fabales	-1.33765	2.58052	5.99605	0.0209892	0.0516444	Not_associated
Mesoaciditogales	0.977586	-0.422212	6.24758	0.0215106	0.0525816	Not_associated
Chloroflexales	0.263947	9.60994	5.88292	0.0221204	0.0537209	Not_associated
Synergistales	0.227999	4.08443	5.85696	0.0223893	0.0540233	Not_associated
Pseudonocardiales	-0.373832	12.014	5.81792	0.0228006	0.054663	Not_associated
Methanomicrobiales	0.259184	4.56342	5.76509	0.0233705	0.0556724	Not_associated
Fusobacteriales	0.577947	1.51489	5.7237	0.0238278	0.0561519	Not_associated
Parachlamydiales	0.572018	7.78883	5.71975	0.0238721	0.0561519	Not_associated
Desulfobacterales	0.193909	9.07215	5.67012	0.0244346	0.0571159	Not_associated
Rhizophydiales	-3.80965	-0.961692	6.14419	0.0251305	0.0581863	Not_associated
Parvularculales	-0.487871	5.02741	5.60428	0.0252037	0.0581863	Not_associated
Methanobacteriales	0.359469	3.348	5.56325	0.0256965	0.0589601	Not_associated
Cypriniformes	-5.65927	-1.09416	6.53393	0.0259293	0.0591314	Not_associated
Chitinophagales	-0.359346	13.2114	5.45166	0.0270912	0.0614066	Not_associated
Ostreoida	-1.34739	0.285366	5.42437	0.0288046	0.0648971	Not_associated
Haloplasmatales	-0.901329	-0.0212034	5.29384	0.0306023	0.0685345	Not_associated
Frankiales	-0.277892	11.2871	5.13515	0.0315233	0.0701769	Not_associated
Hymenoptera	-1.26067	1.89498	5.17726	0.0323142	0.071512	Not_associated
Solirubrobacterales	-0.368363	13.8416	4.79706	0.0371635	0.0817596	Not_associated
Sordariales	0.489161	5.23413	4.78148	0.037449	0.0819061	Not_associated
Hypocreales	-0.530452	4.20341	4.75768	0.0378903	0.0821146	Not_associated
Trichomonadida	0.496424	1.60667	4.83547	0.0379835	0.0821146	Not_associated
Sphaeropleales	-1.02109	-0.326892	6.22021	0.0448866	0.0964805	Not_associated
Holosporales	-0.24513	3.87168	4.40123	0.0452375	0.0966789	Not_associated
Rhizobiales	-0.191178	16.9416	4.17264	0.0507804	0.107908	Not_associated
Nitriliruptorales	-0.261337	7.03874	4.06069	0.0537694	0.113614	Not_associated
Malpighiales	0.532135	1.35732	4.00224	0.055454	0.116516	Not_associated
Jiangellales	-0.218769	7.1297	3.91678	0.0579051	0.120986	Not_associated
Kosmotogales	0.585867	1.75823	3.81789	0.0609545	0.12665	Not_associated
Nitrospirales	0.372923	12.1722	3.78975	0.0618547	0.12781	Not_associated
Herpetosiphonales	-0.170252	6.71052	3.71983	0.0641574	0.13184	Not_associated
Scleractinia	-1.44909	1.49844	3.72778	0.068198	0.139377	Not_associated
Rhodospirillales	-0.292587	14.9224	3.49611	0.0722016	0.146525	Not_associated
Bacteriovoracales	0.165452	6.00363	3.48891	0.0724791	0.146525	Not_associated
Thalassiosirales	1.17407	0.468595	3.52494	0.0729285	0.146641	Not_associated
Schizopyrenida	-0.499424	1.80196	3.40851	0.0756579	0.151316	Not_associated
Glomerellales	-0.882062	0.141582	7.29611	0.0777736	0.154096	Not_associated
Capitellida	4.18149	-0.372227	3.56562	0.0778718	0.154096	Not_associated
Vibrionales	-0.160917	5.84663	3.34289	0.0783701	0.154265	Not_associated
Orbiliales	0.837845	0.0371808	3.24189	0.0827634	0.16206	Not_associated
Endomicrobiales	0.499256	3.15418	3.24287	0.0845929	0.164752	Not_associated
Mamiellales	0.567456	0.685588	3.23343	0.085019	0.164752	Not_associated
Longamoebia	-0.259715	2.76455	3.14931	0.0870382	0.167795	Not_associated
Mycoplasmatales	-0.476161	7.77886	3.08805	0.0900053	0.172626	Not_associated
Actinomycetales	-0.269481	6.10138	2.98588	0.0952162	0.181688	Not_associated
Mesostigmata	-3.53952	-1.39772	3.12276	0.0969062	0.183974	Not_associated
Peronosporales	0.949307	2.39936	2.76049	0.107985	0.203972	Not_associated
Entomoplasmatales	0.905364	-0.530191	3.06423	0.110087	0.206897	Not_associated
Clostridiales	0.154065	9.03864	2.66888	0.113733	0.212681	Not_associated
Deinococcales	0.178845	7.45257	2.62376	0.116694	0.217133	Not_associated
Holophagales	-0.746659	10.2472	2.59845	0.118395	0.219206	Not_associated
Chthoniobacterales	-0.232245	12.1113	2.52666	0.123376	0.227303	Not_associated
Kiritimatiellales	0.282781	5.03622	2.43504	0.130094	0.238505	Not_associated
Rhabditida	0.701897	3.56287	2.36226	0.137668	0.25116	Not_associated
Agaricales	0.470026	2.24115	2.22506	0.147178	0.267114	Not_associated
Methylococcales	0.105739	9.42581	2.21749	0.147841	0.267114	Not_associated
Hemiptera	-0.942067	0.552918	2.17844	0.151323	0.27209	Not_associated
Marinilabiliales	-0.174061	5.35229	1.94174	0.174648	0.312528	Not_associated
Ustilaginales	-0.690993	-1.21535	3.84356	0.179016	0.318819	Not_associated
Flavobacteriales	-0.150274	9.75209	1.85767	0.183958	0.326068	Not_associated
Rubrobacterales	-0.180395	7.73612	1.8169	0.188689	0.332876	Not_associated
Methanocellales	-0.235091	3.39238	1.78517	0.192474	0.337959	Not_associated
Burkholderiales	-0.162707	15.1898	1.66621	0.20752	0.362675	Not_associated
Thermomicrobiales	0.167147	5.84286	1.65272	0.209316	0.364113	Not_associated
Aeromonadales	-0.134423	4.93206	1.60274	0.216142	0.373426	Not_associated
Nitrosopumilales	0.637874	4.5477	1.59898	0.216667	0.373426	Not_associated
Lingulida	0.586513	0.312005	1.60404	0.217751	0.373573	Not_associated
Chromatiales	0.106178	9.43901	1.56583	0.221361	0.376424	Not_associated
Myxococcales	-0.235671	15.0018	1.5607	0.222099	0.376424	Not_associated
Brachyspirales	0.404484	0.419748	2.53298	0.222432	0.376424	Not_associated
Aquificales	0.182072	3.35682	1.53538	0.225785	0.379239	Not_associated
Methanococcales	-0.401516	0.572355	3.66985	0.227022	0.379239	Not_associated
Klebsormidiales	0.423317	-0.638434	1.98689	0.227138	0.379239	Not_associated
Rhodocyclales	0.0866758	8.85633	1.45426	0.238125	0.395817	Not_associated
Eurotiales	0.297204	2.5134	1.44669	0.23932	0.396043	Not_associated
Lentisphaerales	-0.148921	4.38758	1.41898	0.243757	0.401608	Not_associated
B.napustharellales	-0.465293	0.585619	1.36272	0.253096	0.415165	Not_associated
Trichosporonales	-0.753366	-1.41488	1.41249	0.258642	0.422411	Not_associated
Legionellales	0.154491	8.38906	1.25173	0.272907	0.44377	Not_associated
Verrucomicrobiales	0.0816409	12.5934	1.23311	0.276424	0.447543	Not_associated
Natrialbales	0.266367	2.25789	1.2105	0.280776	0.452631	Not_associated
Oceanospirillales	0.105132	7.90514	1.19928	0.282971	0.45421	Not_associated
Coleoptera	-0.735497	0.404223	1.22738	0.284832	0.455244	Not_associated
Synechococcales	0.0956648	9.5191	1.17011	0.288779	0.459589	Not_associated
Alteromonadales	0.0868138	8.41595	1.11694	0.29978	0.47248	Not_associated
B.napusdidatus_Actinomarinales	0.224274	1.06391	1.23476	0.300156	0.47248	Not_associated
Sneathiellales	0.119132	4.20776	1.11276	0.300669	0.47248	Not_associated
Coprothermobacterales	0.555628	-0.315913	1.09521	0.305973	0.478803	Not_associated
Campylobacterales	0.139371	3.58506	1.0639	0.311319	0.485139	Not_associated
Helotiales	0.575097	2.42551	1.02547	0.320058	0.496688	Not_associated
Nevskiales	-0.144129	12.2848	1.0019	0.325582	0.503173	Not_associated
Diptera	0.580164	-0.207384	0.886632	0.355978	0.546523	Not_associated
Desulfurobacteriales	-0.172893	0.935366	1.01869	0.356555	0.546523	Not_associated
Deferribacterales	-0.164509	3.88424	0.832043	0.369615	0.564228	Not_associated
Streptosporangiales	-0.131916	10.9324	0.815505	0.374345	0.569126	Not_associated
Bacteroidales	-0.0751969	7.97419	0.808092	0.376494	0.570075	Not_associated
Magnetococcales	0.0869608	4.56236	0.781744	0.384278	0.579516	Not_associated
Nitrososphaerales	0.207818	8.81966	0.659456	0.42373	0.636446	Not_associated
Gaiellales	-0.145398	11.6682	0.61073	0.441194	0.660026	Not_associated
Natranaerobiales	-0.20732	0.421046	1.35654	0.46124	0.687265	Not_associated
Tremellales	-0.472661	0.574059	0.551549	0.468804	0.695765	Not_associated
Fimbriimonadales	-0.0832685	8.73485	0.508998	0.481588	0.711912	Not_associated
Ktedonobacterales	-0.199149	10.0458	0.494068	0.48803	0.716734	Not_associated
Bacillales	-0.0509219	10.6034	0.492576	0.488682	0.716734	Not_associated
Halobacteriales	-0.114948	3.62302	0.484898	0.49206	0.717582	Not_associated
Thiotrichales	0.0533156	8.00386	0.482557	0.493098	0.717582	Not_associated
Acidimicrobiales	-0.0965979	10.3202	0.462833	0.501994	0.727697	Not_associated
Gemmatimonadales	0.0798128	14.4722	0.423646	0.520528	0.751651	Not_associated
Sphaerobacterales	0.112349	9.08039	0.399813	0.532411	0.765853	Not_associated
Rhodobacterales	0.10137	11.1487	0.382774	0.541217	0.775537	Not_associated
Desulfarculales	0.106714	6.21838	0.339949	0.564613	0.804678	Not_associated
Cellvibrionales	0.123394	9.20855	0.337769	0.565856	0.804678	Not_associated
Lepidoptera	0.39391	2.63571	0.323903	0.574675	0.812607	Not_associated
Blastocatellales	0.0966184	12.334	0.320709	0.575778	0.812607	Not_associated
Cardiobacteriales	-0.152997	0.162147	0.314518	0.580233	0.815817	Not_associated
Thermoplasmatales	-0.158133	6.05665	0.309452	0.582518	0.815961	Not_associated
Dictyoglomales	-0.100309	1.81295	0.444729	0.599948	0.837241	Not_associated
Catenulisporales	-0.118569	8.25029	0.254875	0.617687	0.858792	Not_associated
Eggerthellales	-0.153984	1.5763	0.232496	0.634143	0.876274	Not_associated
Selenomonadales	0.050973	5.17999	0.229331	0.635809	0.876274	Not_associated
Thermoanaerobacterales	0.0546752	6.67311	0.227317	0.63729	0.876274	Not_associated
Bacteroidetes_Order_II._Incertae_sedis	0.0395608	7.55736	0.161535	0.690856	0.945536	Not_associated
Methanopyrales	-0.163945	-0.263262	0.160059	0.692719	0.945536	Not_associated
Thermogemmatisporales	0.0941914	8.55725	0.147645	0.703753	0.957104	Not_associated
Pyrenomonadales	-0.124435	0.412382	0.144943	0.706837	0.957678	Not_associated
Isochrysidales	-0.183321	-0.302258	0.365195	0.709296	0.957678	Not_associated
Chitinispirillales	0.0880858	1.82227	0.147156	0.713829	0.960331	Not_associated
Petrotogales	-0.096967	0.615518	0.141042	0.718675	0.963385	Not_associated
Bdellovibrionales	-0.0354889	7.78068	0.127639	0.723622	0.966552	Not_associated
Dacrymycetales	-0.201391	-0.836583	0.439573	0.731675	0.97383	Not_associated
Acidobacteriales	-0.0397857	14.7856	0.0941043	0.761335	1	Not_associated
Unidentified	0.0206561	19.1508	0.0911857	0.764949	1	Not_associated
Pasteurellales	0.0866763	1.43271	0.0816011	0.777281	1	Not_associated
Oscillatoriales	0.0240303	8.76495	0.0792747	0.780392	1	Not_associated
Anaerolineales	-0.02735	8.50635	0.0781282	0.781943	1	Not_associated
Chitinivibrionales	0.0450134	2.61183	0.0699313	0.79341	1	Not_associated
Chaetothyriales	0.0573419	2.18878	0.068277	0.79581	1	Not_associated
Nostocales	-0.0296132	9.03405	0.0624718	0.80449	1	Not_associated
Kiloniellales	-0.0363295	5.10295	0.0578744	0.811673	1	Not_associated
Neisseriales	0.0183148	7.45721	0.0559067	0.81484	1	Not_associated
Ferrovales	0.0356906	3.3985	0.041719	0.839661	1	Not_associated
B.napusdidatus_Fermentibacterales	0.0274576	3.16136	0.0394165	0.844335	1	Not_associated
Actiniaria	-0.0589634	3.12065	0.0363354	0.850226	1	Not_associated
Haloferacales	-0.0297335	3.62578	0.0284625	0.867262	1	Not_associated
Rosales	-0.0694237	6.87432	0.0199778	0.88863	1	Not_associated
Enterobacterales	-0.0101954	7.52571	0.014967	0.90352	1	Not_associated
Kordiimonadales	0.0123045	5.17421	0.0130557	0.909861	1	Not_associated
Cytophagales	0.00861045	10.8005	0.0107677	0.918107	1	Not_associated
Eugregarinorida	-0.0660639	-1.4058	0.0131162	0.923284	1	Not_associated
Calditrichales	0.0106243	5.10255	0.00876465	0.92609	1	Not_associated
Actinopolysporales	-0.0147849	3.11848	0.00853237	0.927073	1	Not_associated
Erysipelotrichales	0.0211653	0.188398	0.00710748	0.987128	1	Not_associated
Caldilineales	-0.00179986	6.48277	0.000248184	0.987545	1	Not_associated
Ophiostomatales	0.00517062	-0.471115	0.000100557	0.992084	1	Not_associated
Cenarchaeales	0	-1.66051	0	1	1	Not_associated
Ericales	0	-1.05287	0	1	1	Not_associated
Malasseziales	0	-1.56875	0	1	1	Not_associated
Arenicellales	0	-0.806377	0	1	1	Not_associated
Gadiformes	0	-1.59997	0	1	1	Not_associated
Dothideales	0	-1.91038	0	1	1	Not_associated
Gloeoemargaritales	0	-1.60553	0	1	1	Not_associated
Bradymonadales	0	2.94511	0	1	1	Not_associated
Thermoleophilales	0	3.88161	0	1	1	Not_associated
Suessiales	0	-1.03592	0	1	1	Not_associated
Haemosporida	0	-1.52393	0	1	1	Not_associated
Blattodea	0	-0.960932	0	1	1	Not_associated
Xylariales	0	-0.41124	0	1	1	Not_associated
Chiroptera	0	-1.46285	0	1	1	Not_associated
Apiales	0	-1.79629	0	1	1	Not_associated
Cyprinodontiformes	0	-1.30388	0	1	1	Not_associated
Tetraodontiformes	0	-1.47073	0	1	1	Not_associated
Charales	0	-1.57464	0	1	1	Not_associated
Pucciniales	0	-1.19821	0	1	1	Not_associated
Acidiferrobacterales	0	4.47286	0	1	1	Not_associated
Thermoflexales	0	2.85868	0	1	1	Not_associated
Immundisolibacterales	0	0.845639	0	1	1	Not_associated
Amphipoda	0	-1.31556	0	1	1	Not_associated
Xiphosura	0	-1.81306	0	1	1	Not_associated
Euzebyales	0	4.45989	0	1	1	Not_associated
Ceraceosorales	0	-1.79013	0	1	1	Not_associated
Neuroptera	0	-1.54075	0	1	1	Not_associated
Bivalvulida	0	0.15945	0	1	1	Not_associated
Apodiformes	0	-0.320481	0	1	1	Not_associated
Atheliales	0	-1.11961	0	1	1	Not_associated
Rhodothermales	0	1.76992	0	1	1	Not_associated
Orthoptera	0	2.98286	0	1	1	Not_associated
Heterotrichida	0	-1.8765	0	1	1	Not_associated
Blastocladiales	0	-1.3859	0	1	1	Not_associated
Geastrales	0	-0.301892	0	1	1	Not_associated
Abditibacteriales	0	1.20261	0	1	1	Not_associated
Botryosphaeriales	0	-1.66073	0	1	1	Not_associated
Victivallales	0	-1.83885	0	1	1	Not_associated
Asterales	0	-1.81028	0	1	1	Not_associated
Plasmodiophorida	0	-1.84132	0	1	1	Not_associated
Entomophthorales	0	-1.82769	0	1	1	Not_associated
Sapindales	0	-1.67535	0	1	1	Not_associated
B.napusdidatus_Nitrosocaldales	0	-1.81218	0	1	1	Not_associated
Arecales	0	-1.83026	0	1	1	Not_associated
Squamata	0	-1.87909	0	1	1	Not_associated
Sporadotrichida	0	-1.5846	0	1	1	Not_associated
Emcibacterales	0	0.464773	0	1	1	Not_associated
Araneae	0	-0.359775	0	1	1	Not_associated
Testudines	0	-1.63942	0	1	1	Not_associated
B.napusdidatus_Altiarchaeales	0	-0.33724	0	1	1	Not_associated
Anura	0	-1.75899	0	1	1	Not_associated
Galliformes	0	0.915957	0	1	1	Not_associated
Pottiales	0	-1.52222	0	1	1	Not_associated
Ixodida	0	-1.84323	0	1	1	Not_associated
Silvanigrellales	0	-1.27077	0	1	1	Not_associated
Aplysiida	0	-1.89183	0	1	1	Not_associated
ANME-1_cluster	0	-1.10505	0	1	1	Not_associated
B.napusdidatus_Nanopelagicales	0	-1.04351	0	1	1	Not_associated
Limnochordales	0	1.03418	0	1	1	Not_associated
Diplomonadida	0	-1.35897	0	1	1	Not_associated
Vitales	0	-1.71054	0	1	1	Not_associated
Phaeomoniellales	0	-1.79306	0	1	1	Not_associated
Chimaeriformes	0	-1.82132	0	1	1	Not_associated
Sedimentisphaerales	0	-0.0567903	0	1	1	Not_associated
Sebacinales	0	-1.49423	0	1	1	Not_associated
Oligoflexales	0	0.405278	0	1	1	Not_associated
Paraglomerales	0	-1.09291	0	1	1	Not_associated
Osteoglossiformes	0	-1.81831	0	1	1	Not_associated
Zoopagales	0	-1.79022	0	1	1	Not_associated

## Sheet: Genus_BjSa_NTC
DA was deterimend using the EdgeR pacakge in R.	logFC - log2 Fold change.	logCPM - logarithm of counts per million reads.	F - the F-statistic from the quasi-likelihood F-test.
Taxa	logFC	logCPM	F	PValue	FDR	association
Sulfuritalea	-5.58756	5.70636	671.233	4.93268e-21	9.00355e-18	NTC
Blastopirellula	2.94868	8.31875	652.04	7.27222e-21	9.00355e-18	BjSa
Kribbella	4.51846	7.64468	635.417	1.02702e-20	9.00355e-18	BjSa
Bdellovibrio	3.40751	7.55515	602.062	2.10905e-20	1.3867e-17	BjSa
Unidentified_Mucorales	10.7417	2.51305	567.716	4.61005e-20	2.42488e-17	BjSa
Nitrobacter	6.17845	8.77854	530.969	1.12073e-19	3.94418e-17	BjSa
Catenulispora	8.74391	7.9027	530.406	1.13661e-19	3.94418e-17	BjSa
Candidatus_Saccharimonas	4.8039	5.87849	528.246	1.19975e-19	3.94418e-17	BjSa
Ignavibacterium	-4.90607	4.79103	500.178	2.471e-19	7.22082e-17	NTC
Cryptosporangium	4.20837	7.39601	487.535	3.46498e-19	9.11289e-17	BjSa
Angustibacter	4.48579	6.10146	419.51	2.49744e-18	5.97115e-16	BjSa
Brucella	6.99016	4.62534	415.539	2.82835e-18	6.1988e-16	BjSa
Reinekea	-9.95406	1.15931	555.399	4.97199e-18	1.00587e-15	NTC
Mucor	14.433	2.64855	509.338	1.3378e-17	2.51316e-15	BjSa
Unidentified_Nitrospirales	-5.16245	12.2062	358.823	1.91089e-17	3.35043e-15	NTC
Balneola	-3.58213	2.76453	354.551	2.23153e-17	3.66808e-15	NTC
Desulfobacter	-2.45802	4.4169	346.994	2.94868e-17	4.56178e-15	NTC
Unidentified_Desulfarculales	-3.65673	3.62633	343.362	3.37802e-17	4.93567e-15	NTC
Moorea	-2.74066	3.58412	340.325	3.78866e-17	5.11163e-15	NTC
Oligotropha	2.35134	4.83558	339.649	3.88717e-17	5.11163e-15	BjSa
Andreprevotia	-3.03229	4.34074	328.434	5.99206e-17	7.22327e-15	NTC
Defluviimonas	3.51261	3.80574	328.221	6.04228e-17	7.22327e-15	BjSa
Chloroherpeton	-2.97758	3.58357	318.127	9.0284e-17	1.03238e-14	NTC
Unidentified_Thermococcales	-5.96177	2.9043	316.017	9.83381e-17	1.07762e-14	NTC
Acidothermus	3.81354	6.70135	308.589	1.33405e-16	1.40342e-14	BjSa
Phyllobacterium	2.50839	5.77593	306.864	1.43335e-16	1.44989e-14	BjSa
Chroococcidiopsis	-2.44899	4.00128	303.141	1.67576e-16	1.63232e-14	NTC
Rhodoferax	-5.39395	7.0445	300.323	1.88833e-16	1.77369e-14	NTC
Robiginitalea	-4.65624	1.99659	395.903	2.33223e-16	2.11509e-14	NTC
Unidentified_Sordariales	7.64875	4.47905	289.386	3.03178e-16	2.65786e-14	BjSa
Luteibacter	9.69551	8.87096	287.793	3.25264e-16	2.7595e-14	BjSa
Bacillus	3.0507	8.67668	285.016	3.67998e-16	3.02448e-14	BjSa
Candidatus_Berkiella	-2.66049	3.48087	280.579	4.49274e-16	3.58058e-14	NTC
Geobacter	-1.79571	8.76745	278.449	4.9496e-16	3.82866e-14	NTC
Alkaliphilus	-4.78324	1.42484	273.571	6.19399e-16	4.65434e-14	NTC
Nitrospina	-2.52835	5.9791	271.61	6.78559e-16	4.95725e-14	NTC
Unidentified_Bacteriovoracales	-2.78447	4.66717	270.959	6.99502e-16	4.97213e-14	NTC
Unidentified_Desulfobacterales	-1.76957	7.02811	266.296	8.71425e-16	6.03118e-14	NTC
Thermodesulfatator	-3.05666	2.97733	256.247	1.41646e-15	9.47453e-14	NTC
Spirulina	-3.46835	1.99961	255.898	1.44099e-15	9.47453e-14	NTC
Synechococcus	-1.72583	6.27248	254.968	1.5086e-15	9.67711e-14	NTC
Unidentified_Ignavibacteriales	-4.99308	3.69878	247.29	2.21639e-15	1.38788e-13	NTC
Haemophilus	-6.60591	0.620419	317.389	2.7735e-15	1.69635e-13	NTC
Unidentified_Caulobacterales	2.90574	11.4661	241.903	2.92192e-15	1.74651e-13	BjSa
Aureimonas	1.76774	6.03634	240.944	3.07105e-15	1.79486e-13	BjSa
Desulfonatronum	-2.95054	4.27086	239.938	3.23638e-15	1.85036e-13	NTC
Thermopetrobacter	-4.28576	4.95755	238.565	3.47757e-15	1.94596e-13	NTC
Luteitalea	-2.90825	12.5931	238.105	3.56258e-15	1.952e-13	NTC
Leifsonia	9.79149	8.56436	231.74	4.99838e-15	2.64908e-13	BjSa
Tomitella	4.30686	1.25408	231.6	5.03628e-15	2.64908e-13	BjSa
Acidibacillus	3.2865	2.05526	225.584	6.99149e-15	3.60542e-13	BjSa
Corynebacterium	5.09003	5.34889	223.185	7.98567e-15	4.0389e-13	BjSa
Desulfuromonas	-1.73911	6.12603	222.266	8.40597e-15	4.17126e-13	NTC
Brenneria	-7.88509	0.855674	280.499	1.08984e-14	5.20354e-13	NTC
Unidentified_Saprospirales	-4.9903	4.24143	217.539	1.09764e-14	5.20354e-13	NTC
Mortierella	5.10214	4.14875	217.375	1.10798e-14	5.20354e-13	BjSa
Unidentified_Candidatus_Brocadiales	-2.27802	5.91246	215.041	1.26646e-14	5.70853e-13	NTC
Candidatus_Kryptonium	-3.81852	5.66976	214.942	1.27376e-14	5.70853e-13	NTC
Rickettsiella	-9.67823	0.483452	276.423	1.28062e-14	5.70853e-13	NTC
Nitrosospira	4.71173	9.1299	213.317	1.39916e-14	6.13298e-13	BjSa
Sphingomonas	3.02816	13.7651	212.577	1.4606e-14	6.29732e-13	BjSa
Korravirus	6.00208	1.25938	211.501	1.55514e-14	6.59682e-13	BjSa
Methanococcoides	-8.1856	1.07132	269.192	1.71427e-14	7.15641e-13	NTC
Chthonomonas	3.10584	8.1439	208.905	1.81142e-14	7.4438e-13	BjSa
Sphingopyxis	2.53422	8.74922	207.332	1.98845e-14	8.04559e-13	BjSa
Unidentified_Desulfuromonadales	-1.75267	7.67795	206.911	2.03888e-14	8.08482e-13	NTC
Tetrasphaera	2.45833	5.94125	206.741	2.05963e-14	8.08482e-13	BjSa
Lactobacillus	-4.25985	1.97815	204.663	2.33264e-14	9.02182e-13	NTC
Kineococcus	2.55919	3.95152	201.286	2.86243e-14	1.09104e-12	BjSa
Porphyrobacter	3.26827	3.68715	197.98	3.50765e-14	1.31787e-12	BjSa
Candidatus_Competibacter	-1.99624	6.01453	193.662	4.59543e-14	1.70225e-12	NTC
Rhizobacter	-4.18309	9.6481	193.052	4.77619e-14	1.74463e-12	NTC
Chitinimonas	-2.47416	6.83539	192.532	4.93613e-14	1.77836e-12	NTC
Thermanaerovibrio	7.11456	0.45544	243.063	5.24186e-14	1.86299e-12	BjSa
Limnobacter	-3.73351	1.98892	240.371	5.91809e-14	2.07528e-12	NTC
Mobilicoccus	9.53165	0.252755	239.912	6.04266e-14	2.09108e-12	BjSa
Syntrophus	-2.37018	4.13847	189.141	6.13259e-14	2.09464e-12	NTC
Noviherbaspirillum	-1.55995	7.27675	184.825	8.12318e-14	2.73897e-12	NTC
Pandoravirus	11.6511	1.28837	328.013	8.24208e-14	2.74388e-12	BjSa
Leishmania	-11.2498	1.15528	558.283	8.82351e-14	2.90073e-12	NTC
Candidatus_Nitrosotenuis	-17.1615	8.38909	182.471	9.49232e-14	3.08208e-12	NTC
Asinibacterium	3.3865	7.44262	181.958	9.82255e-14	3.1504e-12	BjSa
Thermomonas	4.47548	6.33308	180.252	1.10118e-13	3.48927e-12	BjSa
Unidentified_Methanomassiliicoccales	-7.70082	4.1143	180.038	1.11716e-13	3.49779e-12	NTC
Oceanicaulis	2.33589	4.92833	178.509	1.23876e-13	3.83286e-12	BjSa
Rhizomicrobium	3.60892	11.6283	176.973	1.37531e-13	4.20588e-12	BjSa
Thermotoga	-2.92524	3.92099	173.897	1.69974e-13	5.13829e-12	NTC
Unidentified_Thiotrichales	-1.68241	6.33096	173.033	1.80502e-13	5.39454e-12	NTC
Parvibaculum	3.24414	7.61154	171.457	2.01544e-13	5.95575e-12	BjSa
Talaromyces	-5.17487	1.34194	211.587	2.35484e-13	6.88136e-12	NTC
Ahrensia	-2.84898	1.98278	168.155	2.54658e-13	7.35989e-12	NTC
Thiomicrorhabdus	-6.50344	0.857708	207.593	2.89044e-13	8.26288e-12	NTC
Unidentified_Frankiales	2.61622	6.08999	166.03	2.96639e-13	8.38883e-12	BjSa
Woodsholea	4.74889	2.5411	165.611	3.05776e-13	8.55522e-12	BjSa
Cecembia	-5.79838	3.05232	165.365	3.11269e-13	8.61724e-12	NTC
Cryocola	6.79271	0.816485	282.854	3.28985e-13	9.01281e-12	BjSa
Unidentified_Methanosarcinales	-3.4826	3.38367	162.738	3.77031e-13	1.02226e-11	NTC
Photorhabdus	5.21057	1.10777	162.207	3.92058e-13	1.05216e-11	BjSa
Geoalkalibacter	-1.78483	4.14638	161.93	4.00149e-13	1.05748e-11	NTC
Pirellula	1.58662	10.972	161.865	4.02085e-13	1.05748e-11	BjSa
Azohydromonas	-1.58117	6.17714	160.261	4.52842e-13	1.17918e-11	NTC
Raoultella	11.9216	-0.198241	270.839	4.92406e-13	1.26964e-11	BjSa
Unidentified_Eggerthellales	9.46173	0.650272	270.495	4.98255e-13	1.27224e-11	BjSa
Caldithrix	-2.05242	5.06206	158.297	5.2455e-13	1.32651e-11	NTC
Cutibacterium	10.7161	3.24284	194.737	5.73179e-13	1.43568e-11	BjSa
Sulfuricella	-1.59651	6.92906	156.082	6.20282e-13	1.52976e-11	NTC
Dietzia	4.39912	0.517626	156.038	6.22374e-13	1.52976e-11	BjSa
Sphingobacterium	2.35084	4.09496	154.989	6.74321e-13	1.6421e-11	BjSa
Humibacter	4.69469	2.04467	153.997	7.27686e-13	1.75579e-11	BjSa
Thiobacillus	-1.63161	6.3201	153.263	7.70124e-13	1.8413e-11	NTC
Gallionella	-1.73817	5.94212	152.666	8.06562e-13	1.91104e-11	NTC
Candidatus_Methanoplasma	-10.9486	0.655733	188.223	8.23597e-13	1.93398e-11	NTC
Ethanoligenens	-3.9626	0.360409	186.526	9.06832e-13	2.11059e-11	NTC
Candidatus_Microthrix	2.28718	7.66256	148.832	1.08966e-12	2.51387e-11	BjSa
Thiohalocapsa	-1.8519	5.58909	147.915	1.17201e-12	2.68034e-11	NTC
Thioclava	-2.53327	2.13959	147.251	1.23592e-12	2.79023e-11	NTC
Chitinophaga	2.41975	7.69363	147.161	1.24476e-12	2.79023e-11	BjSa
Desulfurobacterium	-8.01211	-0.299659	244.842	1.25189e-12	2.79023e-11	NTC
Nitrospirillum	2.35397	5.67623	146.875	1.27362e-12	2.8148e-11	BjSa
Terrabacter	2.98409	5.53406	145.735	1.39597e-12	3.04697e-11	BjSa
Pithovirus	10.2751	3.98839	145.683	1.40184e-12	3.04697e-11	BjSa
Blastococcus	2.04325	7.63132	145.342	1.44104e-12	3.10651e-11	BjSa
Candidatus_Accumulibacter	-1.42624	8.73027	144.507	1.542e-12	3.29712e-11	NTC
Pseudooceanicola	-2.12405	3.22248	144.25	1.57462e-12	3.33971e-11	NTC
Halodesulfovibrio	-3.9789	2.15416	142.83	1.76855e-12	3.69594e-11	NTC
Dyella	8.38265	11.9602	142.815	1.77068e-12	3.69594e-11	BjSa
Moritella	-9.64747	1.88917	234.893	1.83368e-12	3.79731e-11	NTC
Pseudohongiella	-2.78053	6.05485	141.646	1.94975e-12	4.00612e-11	NTC
Unidentified_Coriobacteriales	8.48505	-0.0123147	232.823	1.98893e-12	4.05496e-11	BjSa
Coraliomargarita	-2.02335	4.44566	141.058	2.04698e-12	4.14119e-11	NTC
Arcticibacter	2.21699	3.45556	140.943	2.0667e-12	4.14917e-11	BjSa
Niameybacter	-7.92155	-0.55242	369.012	2.11331e-12	4.21061e-11	NTC
Sideroxydans	-1.97821	4.71094	140.518	2.141e-12	4.2337e-11	NTC
Imhoffiella	-2.25401	1.94403	140.382	2.16545e-12	4.23679e-11	NTC
Brevundimonas	2.27421	8.37868	140.33	2.17478e-12	4.23679e-11	BjSa
Chitiniphilus	-3.2109	1.71024	139.913	2.25174e-12	4.35446e-11	NTC
Parvularcula	3.01096	4.46779	139.804	2.27236e-12	4.36228e-11	BjSa
Pseudothermotoga	-14.2508	0.294193	363.272	2.38121e-12	4.53811e-11	NTC
Unidentified_Alteromonadales	-1.55968	6.1809	138.093	2.62379e-12	4.96443e-11	NTC
Thermosipho	-6.54202	0.176456	168.278	2.69067e-12	5.02095e-11	NTC
Nocardia	1.66512	8.33225	137.79	2.69184e-12	5.02095e-11	BjSa
Sediminibacterium	2.96819	5.74575	137.125	2.84804e-12	5.2749e-11	BjSa
Roseibacterium	-3.76341	0.1759	136.845	2.91662e-12	5.36413e-11	NTC
Rathayibacter	2.79698	3.18372	136.655	2.96421e-12	5.41381e-11	BjSa
Niastella	4.0628	10.8993	136.372	3.0368e-12	5.50813e-11	BjSa
Caballeronia	2.27193	9.89389	135.233	3.34795e-12	6.03089e-11	BjSa
Octadecabacter	1.6914	2.28098	133.275	3.96591e-12	7.09548e-11	BjSa
Unidentified_Catenulisporales	3.78803	3.35673	133.196	3.9933e-12	7.0962e-11	BjSa
Timonella	12.5567	-0.292096	337.121	4.2016e-12	7.41624e-11	BjSa
Thauera	-1.47012	5.47138	132.469	4.25467e-12	7.45985e-11	NTC
Eimeria	-15.0743	0.588215	332.639	4.6506e-12	8.10005e-11	NTC
Drechmeria	-10.6485	0.961974	331.296	4.79557e-12	8.29759e-11	NTC
Unidentified_Rhodocyclales	-1.60907	7.04092	130.553	5.03594e-12	8.65655e-11	NTC
Unidentified_Holosporales	2.67997	2.19351	130.378	5.11481e-12	8.73503e-11	BjSa
Kushneria	-9.62061	-1.07798	209.659	5.18531e-12	8.7983e-11	NTC
Paucibacter	-2.32081	4.01218	129.65	5.45628e-12	9.19872e-11	NTC
Nigerium	4.73842	1.52119	129.477	5.54121e-12	9.25802e-11	BjSa
Siansivirga	-7.55281	0.910876	208.051	5.56185e-12	9.25802e-11	NTC
Bacteriovorax	-1.95997	4.96011	129.182	5.68898e-12	9.41008e-11	NTC
Lewinella	-2.08901	4.45058	128.286	6.16423e-12	1.00485e-10	NTC
Chania	-3.19119	2.63438	155.304	6.22284e-12	1.00485e-10	NTC
Komagataeibacter	1.78045	3.80826	128.15	6.24003e-12	1.00485e-10	BjSa
Salinispira	-12.264	-0.138772	205.365	6.25941e-12	1.00485e-10	NTC
Rugosibacter	-2.11662	5.03594	128.104	6.26596e-12	1.00485e-10	NTC
Kamptonema	-1.79529	3.52306	127.912	6.37507e-12	1.01615e-10	NTC
Demetria	3.61637	1.36221	152.579	7.47915e-12	1.18495e-10	BjSa
Unidentified_Acidithiobacillales	-3.05735	6.96094	125.693	7.79624e-12	1.22779e-10	NTC
Microtetraspora	1.77815	4.5946	125.018	8.29334e-12	1.2983e-10	BjSa
Unidentified_Leptospirales	-1.99901	3.32017	124.418	8.76375e-12	1.36383e-10	NTC
Acetobacterium	4.01934	0.38507	150.025	8.90867e-12	1.37822e-10	BjSa
Actinomyces	2.42142	6.08123	123.795	9.28226e-12	1.42762e-10	BjSa
Nocardioides	3.27254	10.5956	123.14	9.86395e-12	1.50827e-10	BjSa
Brachybacterium	2.91847	1.80591	123.012	9.98195e-12	1.51749e-10	BjSa
Salinivibrio	12.339	0.4884	194.43	1.02813e-11	1.55401e-10	BjSa
Nakamurella	4.21173	8.5901	122.622	1.03508e-11	1.55557e-10	BjSa
Endomicrobium	-4.94021	3.14007	147.745	1.04374e-11	1.55969e-10	NTC
Dokdonella	2.85023	9.90189	122.309	1.06579e-11	1.58363e-10	BjSa
Gluconobacter	2.49773	3.06126	122.224	1.07429e-11	1.58729e-10	BjSa
Haloferax	-4.16096	2.44058	147.105	1.09159e-11	1.60293e-10	NTC
Rhodanobacter	6.76205	10.4778	122	1.09706e-11	1.60293e-10	BjSa
Marmoricola	2.5098	7.02522	121.669	1.13163e-11	1.6443e-10	BjSa
Intrasporangium	2.28595	5.7061	120.695	1.24033e-11	1.79235e-10	BjSa
Parageobacillus	4.2113	0.522456	120.342	1.28241e-11	1.84302e-10	BjSa
Maribacter	-2.65706	3.4974	119.561	1.38111e-11	1.97409e-10	NTC
Methanolinea	-4.28996	0.841282	143.239	1.43644e-11	2.04207e-10	NTC
Rosebushvirus	12.8266	0.106992	186.141	1.52365e-11	2.15441e-10	BjSa
Aestuariibacter	-3.8412	1.14099	117.062	1.75563e-11	2.46915e-10	NTC
Paraglaciecola	-1.99992	4.12593	116.783	1.80372e-11	2.52328e-10	NTC
Phaeodactylibacter	-3.43469	3.45708	116.701	1.81812e-11	2.52997e-10	NTC
Limimaricola	7.23118	-0.501697	139.576	1.87421e-11	2.5943e-10	BjSa
Desulfocapsa	-2.52346	3.89905	138.626	2.01005e-11	2.75354e-10	NTC
Curvibacter	-2.27189	5.58488	115.671	2.01019e-11	2.75354e-10	NTC
Zavarzinella	1.04442	8.85794	114.877	2.17292e-11	2.96103e-10	BjSa
Chlamydomonas	-11.1881	-0.714496	269.931	2.25064e-11	3.05112e-10	NTC
Silanimonas	3.26614	2.94894	114.023	2.36386e-11	3.18818e-10	BjSa
Desulfovibrio	-1.12178	7.42798	113.935	2.38441e-11	3.19949e-10	NTC
Gemmobacter	2.33507	3.17293	113.842	2.40648e-11	3.21271e-10	BjSa
Bryobacter	-1.19311	10.1955	113.382	2.51903e-11	3.34598e-10	NTC
Hydrocarboniphaga	-2.64746	7.50251	112.587	2.72664e-11	3.60355e-10	NTC
Aquincola	-1.59376	5.37919	112.412	2.77485e-11	3.64893e-10	NTC
Desulfosarcina	-1.40159	4.97556	112.227	2.82666e-11	3.69856e-10	NTC
Maribius	-10.7115	-0.864699	260.613	2.92938e-11	3.81399e-10	NTC
Desulfatiglans	-1.90876	4.88573	111.639	2.99858e-11	3.88487e-10	NTC
Leptothrix	-1.75123	5.79516	110.843	3.24954e-11	4.18936e-10	NTC
Luteimonas	2.5716	6.89939	110.15	3.48632e-11	4.47269e-10	BjSa
Spizellomyces	3.85254	1.1048	109.756	3.62924e-11	4.63344e-10	BjSa
Acidithrix	2.39573	6.3391	109.183	3.84825e-11	4.88933e-10	BjSa
Candidatus_Scalindua	-1.84937	5.18011	109.099	3.88148e-11	4.90783e-10	NTC
Croceicoccus	3.22103	3.32284	108.916	3.95503e-11	4.9769e-10	BjSa
Candidatus_Magnetomorum	-1.78355	4.66618	108.762	4.01801e-11	5.03208e-10	NTC
Jiangella	1.64265	7.07621	108.371	4.18317e-11	5.2141e-10	BjSa
Desulfatirhabdium	-2.07043	3.85253	108.319	4.20582e-11	5.2176e-10	NTC
Unidentified_Micrococcales	3.06077	10.4394	106.658	4.99689e-11	6.16987e-10	BjSa
Phycicoccus	1.85793	6.64307	106.417	5.12426e-11	6.29758e-10	BjSa
Hyphomicrobium	1.51632	11.6763	106.239	5.22054e-11	6.38606e-10	BjSa
Unidentified_Halobacteriales	3.43132	1.45726	105.419	5.69064e-11	6.92888e-10	BjSa
Nitrococcus	-1.11435	5.2533	105.028	5.9302e-11	7.16063e-10	NTC
Unidentified_Xanthomonadales	2.93122	13.5006	105.02	5.93542e-11	7.16063e-10	BjSa
Unidentified_Streptomycetales	1.71759	9.45194	104.951	5.97875e-11	7.17996e-10	BjSa
Algibacter	9.03023	0.579367	124.342	6.06869e-11	7.25485e-10	BjSa
Unidentified_Methanomicrobiales	-2.31332	2.62618	103.57	6.92449e-11	8.24045e-10	NTC
Sinomonas	2.54421	3.54052	103.402	7.04999e-11	8.35201e-10	BjSa
Crocosphaera	-1.78745	3.66634	103.131	7.25774e-11	8.55957e-10	NTC
Emiliania	-7.3461	-0.314621	156.154	7.32168e-11	8.59643e-10	NTC
Trichoderma	7.10172	0.117383	121.552	7.62499e-11	8.91277e-10	BjSa
Candidatus_Entotheonella	-1.60264	10.5938	102.557	7.71958e-11	8.98341e-10	NTC
Kyrpidia	-2.52833	1.78367	101.49	8.66375e-11	1.00377e-09	NTC
Granulibacter	2.53187	5.34645	101.417	8.73303e-11	1.00736e-09	BjSa
Unidentified_Neisseriales	-1.68438	5.67345	101.028	9.11057e-11	1.04632e-09	NTC
Arthrobacter	3.97215	10.4604	100.771	9.37039e-11	1.07148e-09	BjSa
Unidentified_Archaeoglobales	-9.30934	0.979466	118.585	9.76839e-11	1.11216e-09	NTC
Cupriavidus	2.9207	9.47344	100.319	9.84475e-11	1.11602e-09	BjSa
Truepera	-1.82407	4.44243	100.123	1.00593e-10	1.13326e-09	NTC
Ophiocordyceps	-5.8883	0.0743974	150.601	1.0083e-10	1.13326e-09	NTC
Unidentified_Nitrosopumilales	-8.89524	3.61876	99.8405	1.03764e-10	1.16127e-09	NTC
Listeria	-4.05464	0.541924	99.7608	1.04678e-10	1.16654e-09	NTC
Unidentified_Pelagibacterales	-3.50171	1.38015	99.4389	1.08461e-10	1.2036e-09	NTC
Adineta	-7.43133	0.107377	148.973	1.10968e-10	1.22624e-09	NTC
Terracoccus	3.1555	4.67971	98.9308	1.14732e-10	1.26253e-09	BjSa
Leptospira	-2.32986	7.02844	98.7042	1.17652e-10	1.2878e-09	NTC
Azonexus	-2.85696	2.06645	98.6771	1.18008e-10	1.2878e-09	NTC
Brachyspira	-3.77065	0.406633	116.125	1.20432e-10	1.30883e-09	NTC
Methyloversatilis	-1.19789	5.71025	98.3547	1.22316e-10	1.32383e-09	NTC
Candidatus_Peribacter	8.74522	0.888501	146.248	1.30547e-10	1.40713e-09	BjSa
Unidentified_Geodermatophilales	2.28109	10.1854	97.2921	1.37752e-10	1.4773e-09	BjSa
Microbotryum	10.7521	-0.794165	211.633	1.38181e-10	1.4773e-09	BjSa
Phenylobacterium	2.75566	12.2357	97.2047	1.39112e-10	1.48123e-09	BjSa
Geminocystis	-2.74891	1.39079	96.8676	1.4449e-10	1.53229e-09	NTC
Halopenitus	15.6447	1.22423	209.132	1.50887e-10	1.59371e-09	BjSa
Knoellia	1.57663	5.11818	96.2722	1.54545e-10	1.62581e-09	BjSa
Bosea	1.13351	8.90369	96.0808	1.57934e-10	1.65485e-09	BjSa
Halioglobus	-3.81353	3.44711	95.7343	1.64274e-10	1.71445e-09	NTC
Unidentified_Kineosporiales	2.37582	2.34955	95.6135	1.66549e-10	1.73132e-09	BjSa
Microscilla	-1.63346	4.12234	95.4767	1.69164e-10	1.7462e-09	NTC
Thermanaerothrix	-1.22003	4.31636	95.4564	1.69556e-10	1.7462e-09	NTC
Rhodococcus	1.44468	7.91576	95.4349	1.69973e-10	1.7462e-09	BjSa
Unidentified_Solanales	-18.9253	2.04153	398.055	1.75032e-10	1.79119e-09	NTC
Simplicispira	-3.1928	2.2678	94.6157	1.86676e-10	1.90294e-09	NTC
Cyanobacterium	-2.62215	1.87205	94.5031	1.89106e-10	1.92026e-09	NTC
Salinispora	1.81392	7.2869	94.4113	1.91112e-10	1.93317e-09	BjSa
Unidentified_Sphaerobacterales	1.77322	6.15459	93.0359	2.24065e-10	2.25782e-09	BjSa
Ascochyta	10.5869	-0.992114	197.785	2.27789e-10	2.28658e-09	BjSa
Verrucomicrobium	1.45906	9.22481	92.5592	2.36869e-10	2.36869e-09	BjSa
Pyxidicoccus	11.8801	-0.767841	375.451	2.4513e-10	2.44201e-09	BjSa
Nonomuraea	1.62057	6.8614	92.1043	2.49818e-10	2.47932e-09	BjSa
Winogradskyella	-3.84884	0.965917	91.9944	2.53058e-10	2.49665e-09	NTC
Jahnella	-11.1964	-0.394237	135.574	2.53462e-10	2.49665e-09	NTC
Agarivorans	-7.94459	0.130503	135.263	2.58582e-10	2.53121e-09	NTC
Propionispira	-11.6158	-0.720632	194.378	2.58896e-10	2.53121e-09	NTC
Exaiptasia	-4.61383	3.03961	91.744	2.60612e-10	2.53856e-09	NTC
Acidipropionibacterium	5.28186	1.26912	106.254	2.90121e-10	2.81557e-09	BjSa
Shimia	3.32094	0.338811	133.072	2.98073e-10	2.8821e-09	BjSa
Trypanosoma	-4.4198	0.272832	104.896	3.29161e-10	3.17104e-09	NTC
Salinimonas	11.3849	-0.829465	187.713	3.34594e-10	3.20183e-09	BjSa
Mesorhizobium	1.79163	12.6279	89.6332	3.34792e-10	3.20183e-09	BjSa
Neonectria	-3.39688	0.726807	104.291	3.48354e-10	3.31946e-09	NTC
Janibacter	1.9335	2.57128	89.145	3.54991e-10	3.37049e-09	BjSa
Klebsormidium	-11.2671	-0.670884	185.742	3.61537e-10	3.4203e-09	NTC
Sphaerochaeta	-2.14465	0.930977	88.5682	3.80549e-10	3.58725e-09	NTC
Risungbinella	-5.51669	0.752794	102.837	3.99617e-10	3.75354e-09	NTC
Unidentified_Halanaerobiales	-2.43444	2.41043	88.0689	4.04272e-10	3.78375e-09	NTC
Mycobacteroides	1.92366	4.44321	87.6133	4.27305e-10	3.98515e-09	BjSa
Eubacterium	3.59476	0.470283	102.002	4.3268e-10	4.02102e-09	BjSa
Williamsia	2.55408	2.3954	87.317	4.43038e-10	4.10278e-09	BjSa
Proteus	-12.1713	-0.706216	338.321	4.46004e-10	4.11313e-09	NTC
Rudaea	2.68423	10.9866	87.239	4.47283e-10	4.11313e-09	BjSa
Segetibacter	2.08842	8.92087	87.1305	4.53259e-10	4.15356e-09	BjSa
Tepidicaulis	1.44264	5.72656	86.9758	4.61926e-10	4.21829e-09	BjSa
Prochloron	6.60236	-0.766718	107.89	4.69593e-10	4.26518e-09	BjSa
Methylomonas	-0.922123	6.6295	86.8292	4.70305e-10	4.26518e-09	NTC
Vulcanisaeta	5.80631	0.0163494	126.117	4.74613e-10	4.27801e-09	BjSa
Methanomassiliicoccus	-5.12676	2.92552	86.7487	4.74973e-10	4.27801e-09	NTC
Podospora	10.2655	0.176403	125.981	4.79081e-10	4.30028e-09	BjSa
Cellvibrio	-2.68646	5.83344	86.2897	5.02572e-10	4.4958e-09	NTC
Aciduliprofundum	-3.60567	1.90721	86.1806	5.09383e-10	4.52846e-09	NTC
Rhodospirillum	1.10936	5.47506	86.1761	5.09667e-10	4.52846e-09	BjSa
Pacificimonas	1.92277	3.60372	85.4767	5.55764e-10	4.92141e-09	BjSa
Mycetocola	13.2474	0.319163	123.635	5.63375e-10	4.97207e-09	BjSa
Herpetosiphon	1.07023	6.67601	85.0052	5.8935e-10	5.18391e-09	BjSa
Tsukamurella	3.14311	1.41934	98.5886	6.02377e-10	5.28084e-09	BjSa
Alcaligenes	2.35756	1.86004	84.4729	6.29902e-10	5.50379e-09	BjSa
Caldimonas	-1.98092	4.17964	84.1	6.60087e-10	5.74844e-09	NTC
Frankia	1.80584	11.0056	84.0259	6.66267e-10	5.78311e-09	BjSa
Lentisphaera	-1.53648	4.36102	83.7722	6.87909e-10	5.95132e-09	NTC
Desulfofundulus	-2.68303	1.43913	83.3914	7.21812e-10	6.22415e-09	NTC
Prauserella	2.17516	2.91951	83.1485	7.44365e-10	6.39765e-09	BjSa
Polaromonas	-2.89223	8.58682	83.0338	7.5528e-10	6.47031e-09	NTC
Unidentified_Eurotiales	3.69647	0.190887	82.9621	7.62188e-10	6.5083e-09	BjSa
Desulfocurvus	-2.25146	1.92831	82.6318	7.94909e-10	6.76573e-09	NTC
Patulibacter	1.97656	8.74887	82.5235	8.05962e-10	6.83768e-09	BjSa
Pseudopedobacter	2.00907	2.13967	82.3591	8.23054e-10	6.96023e-09	BjSa
Bartonella	4.57642	1.52299	95.4116	8.26603e-10	6.96784e-09	BjSa
Microcystis	-0.909773	5.91562	82.2382	8.35863e-10	7.02339e-09	NTC
Pelomonas	-1.74549	8.32565	82.0794	8.53033e-10	7.14483e-09	NTC
Aromatoleum	-1.66223	4.81721	81.9148	8.71219e-10	7.27398e-09	NTC
Mizugakiibacter	3.54587	9.44417	81.6389	9.02642e-10	7.51249e-09	BjSa
Methylophaga	-2.3044	2.70646	81.223	9.52338e-10	7.9011e-09	NTC
Amycolatopsis	1.39895	8.64289	81.1292	9.63951e-10	7.9723e-09	BjSa
Azospira	-1.75659	4.65182	81.0879	9.69106e-10	7.98981e-09	NTC
Frondihabitans	4.32279	2.29167	81.0363	9.75591e-10	8.01814e-09	BjSa
Unidentified_Rickettsiales	-2.56506	2.94927	80.9422	9.87539e-10	8.09105e-09	NTC
Barnesiella	7.08821	2.6165	93.4169	1.01273e-09	8.27164e-09	BjSa
Hydrogenivirga	-3.90325	1.04005	80.5855	1.03429e-09	8.42161e-09	NTC
Candidatus_Midichloria	9.43304	-1.20589	160.366	1.05573e-09	8.56965e-09	BjSa
Unidentified_Planctomycetales	0.877058	12.6699	80.2723	1.0773e-09	8.71784e-09	BjSa
Salinisphaera	-2.34945	4.75484	80.239	1.08198e-09	8.72888e-09	NTC
Cohnella	-1.92233	4.77969	79.9098	1.12948e-09	9.08417e-09	NTC
Kitasatospora	1.36262	5.56624	79.6583	1.16726e-09	9.35944e-09	BjSa
Pedobacter	1.51404	8.24189	79.5171	1.18907e-09	9.50535e-09	BjSa
Sporichthya	2.03879	7.91114	79.2515	1.23129e-09	9.81298e-09	BjSa
Micromonospora	1.72332	8.85371	79.2277	1.23514e-09	9.81393e-09	BjSa
Mucilaginibacter	3.3635	9.83759	79.0713	1.26084e-09	9.98801e-09	BjSa
Dechloromonas	-1.62598	4.61694	79.02	1.26939e-09	1.00255e-08	NTC
Candidatus_Phaeomarinobacter	1.81425	6.10333	78.9614	1.27924e-09	1.00731e-08	BjSa
Thiomicrospira	2.43285	0.891816	91.1056	1.28706e-09	1.01044e-08	BjSa
Marinomonas	-1.43159	3.36395	78.7984	1.30706e-09	1.02308e-08	NTC
Pseudoduganella	-1.78627	3.44409	78.5588	1.34912e-09	1.05288e-08	NTC
Unidentified_Chromatiales	-1.05634	7.26112	78.52	1.35608e-09	1.05518e-08	NTC
Thermobacillus	-5.73142	0.0443259	118.156	1.39314e-09	1.08e-08	NTC
Dinoroseobacter	6.14535	-0.569645	111.164	1.39866e-09	1.08e-08	BjSa
Conexibacter	1.93571	10.8749	78.2779	1.4003e-09	1.08e-08	BjSa
Marivirga	-2.22324	2.35512	78.227	1.40982e-09	1.08416e-08	NTC
Candidatus_Nitrosocosmicus	-3.51838	5.84817	78.1911	1.41656e-09	1.08616e-08	NTC
Gemmata	1.75922	11.4277	78.0355	1.44616e-09	1.10564e-08	BjSa
Glycomyces	2.29418	3.94222	77.9056	1.47138e-09	1.12166e-08	BjSa
Microbispora	1.63741	6.49701	77.7962	1.493e-09	1.13486e-08	BjSa
Mitsuokella	-7.89566	-0.832959	109.922	1.53858e-09	1.16613e-08	NTC
Aestuariimicrobium	4.03799	1.08452	77.4804	1.55731e-09	1.17693e-08	BjSa
Pontibacillus	3.50276	-0.0955129	88.3396	1.72587e-09	1.30058e-08	BjSa
Micrococcus	3.5608	0.459036	88.0805	1.77462e-09	1.3335e-08	BjSa
Coxiella	-4.28254	4.78453	76.3909	1.80303e-09	1.35099e-08	NTC
Porphyromonas	3.20403	1.07918	76.2051	1.84893e-09	1.37963e-08	BjSa
Catenuloplanes	1.80229	5.65502	76.1938	1.85175e-09	1.37963e-08	BjSa
Sulfurihydrogenibium	9.15843	-0.352486	148.259	1.86179e-09	1.38177e-08	BjSa
Smaragdicoccus	1.45401	5.25441	76.1407	1.86513e-09	1.38177e-08	BjSa
Oceanithermus	-2.48757	2.56978	87.456	1.89837e-09	1.40245e-08	NTC
Pleurocapsa	-1.45624	3.45735	75.905	1.92573e-09	1.41868e-08	NTC
Actinopolymorpha	1.49047	6.77552	75.5446	2.02251e-09	1.48116e-08	BjSa
Herbaspirillum	-1.28715	6.48071	75.5347	2.02525e-09	1.48116e-08	NTC
Verminephrobacter	-1.83941	3.90727	75.5268	2.02744e-09	1.48116e-08	NTC
Desulfatibacillum	-1.65585	5.52217	75.1674	2.12944e-09	1.55136e-08	NTC
Pseudoflavitalea	8.64141	5.11896	86.0687	2.20807e-09	1.60421e-08	BjSa
Methylibium	-2.95176	9.83519	74.7901	2.24244e-09	1.62469e-08	NTC
Methanobacterium	-1.98414	2.64068	74.7501	2.25481e-09	1.62917e-08	NTC
Pseudorhodoferax	-1.42082	6.46798	74.4698	2.34345e-09	1.68856e-08	NTC
Corndogvirus	4.79232	1.302	74.3945	2.3679e-09	1.70153e-08	BjSa
Modestobacter	1.56883	5.90038	73.8756	2.54398e-09	1.82307e-08	BjSa
Persicobacter	-6.31545	0.487314	84.7005	2.56787e-09	1.83519e-08	NTC
Demequina	1.49572	3.53154	73.7655	2.58312e-09	1.84108e-08	BjSa
Desulfobulbus	-1.0935	5.37679	73.7096	2.60321e-09	1.85039e-08	NTC
Pseudorhizobium	6.53466	-0.0646014	102.86	2.69352e-09	1.90942e-08	BjSa
Syntrophobacter	-1.32207	6.61142	73.1601	2.81013e-09	1.98673e-08	NTC
Limnohabitans	-0.959118	6.20023	73.0584	2.85033e-09	2.0093e-08	NTC
Cafeteriavirus	-5.81227	-0.0528977	139.676	2.85733e-09	2.0093e-08	NTC
Unidentified_Thermales	-1.2367	5.40138	72.8371	2.93995e-09	2.06189e-08	NTC
Maricaulis	1.93254	4.51325	72.5163	3.07523e-09	2.14618e-08	BjSa
Methanolobus	-2.77973	1.5081	83.0853	3.07646e-09	2.14618e-08	NTC
Methanothrix	-1.28628	3.37343	72.1535	3.23634e-09	2.25174e-08	NTC
Thiorhodococcus	-1.82577	3.29965	71.7086	3.44636e-09	2.39153e-08	NTC
Methylocapsa	1.76796	6.93448	71.5875	3.50605e-09	2.42656e-08	BjSa
Gorillibacterium	3.72363	0.774559	81.6772	3.60953e-09	2.49162e-08	BjSa
Wenzhouxiangella	-1.52622	5.39907	71.3177	3.64298e-09	2.50813e-08	NTC
Rhodonellum	-2.62895	1.55325	81.187	3.81798e-09	2.6166e-08	NTC
Unidentified_Nitrososphaerales	-3.73806	6.2733	70.9838	3.82044e-09	2.6166e-08	NTC
Mesoaciditoga	-7.95506	-0.44942	98.5479	3.85383e-09	2.63262e-08	NTC
Rhodopirellula	0.776516	8.33716	70.8844	3.87504e-09	2.64025e-08	BjSa
Fervidicola	-6.7676	-0.800842	98.3425	3.92142e-09	2.66495e-08	NTC
Azospirillum	0.809982	8.92208	70.7593	3.94499e-09	2.67405e-08	BjSa
Tatlockia	2.84065	2.9005	70.201	4.27392e-09	2.88956e-08	BjSa
Xenophilus	1.52362	5.44555	70.1038	4.33416e-09	2.92278e-08	BjSa
Xanthobacter	1.44217	5.85046	69.6659	4.61687e-09	3.10547e-08	BjSa
Streptomonospora	2.21286	0.973201	79.3939	4.69906e-09	3.15268e-08	BjSa
Parastagonospora	8.00809	-0.513736	96.1192	4.74298e-09	3.17405e-08	BjSa
Dorcoceras	6.36489	2.23547	69.406	4.79402e-09	3.20007e-08	BjSa
Isoptericola	2.63453	0.954401	69.2061	4.93522e-09	3.28598e-08	BjSa
Saccharibacillus	-6.28393	-0.513111	121.392	5.01285e-09	3.32851e-08	NTC
Mycobacterium	1.34298	10.1459	69.083	5.02441e-09	3.32851e-08	BjSa
Monosiga	-5.39825	-0.349508	78.6234	5.1434e-09	3.39878e-08	NTC
Caldanaerobacter	-8.70321	-0.972748	127.326	5.52829e-09	3.64396e-08	NTC
Unidentified_Sphingomonadales	1.4134	13.0518	68.1028	5.79918e-09	3.81296e-08	BjSa
Rslunavirus	4.73505	3.62222	68.0081	5.88052e-09	3.8568e-08	BjSa
Hirschia	-3.89257	7.67521	67.9202	5.95715e-09	3.89734e-08	NTC
Valsa	10.9097	-0.9699	214.093	6.0302e-09	3.93534e-08	BjSa
Aquifex	-11.7427	-0.278276	213.97	6.04974e-09	3.93832e-08	NTC
Hoyosella	1.83668	3.14975	67.7168	6.13861e-09	3.98631e-08	BjSa
Unidentified_Propionibacteriales	1.89001	9.10755	67.6249	6.22257e-09	4.03088e-08	BjSa
Symbiobacterium	-1.52456	4.42285	76.9046	6.30769e-09	4.07597e-08	NTC
Ureibacillus	-11.9741	-0.763562	209.039	6.89889e-09	4.44116e-08	NTC
Actinospica	2.19946	5.64105	66.9219	6.9066e-09	4.44116e-08	BjSa
Anaeromyxobacter	-1.02826	10.1212	66.8509	6.9801e-09	4.47748e-08	NTC
Candidatus_Halobonum	-6.35963	-0.616261	91.5987	7.0642e-09	4.5204e-08	NTC
Caldivirga	-9.72132	-1.18688	122.784	7.15014e-09	4.56429e-08	NTC
Geminicoccus	1.61214	6.75993	66.5258	7.32728e-09	4.66604e-08	BjSa
Rahnella	11.5278	-0.871402	206.233	7.44394e-09	4.72888e-08	BjSa
Desulfurella	-5.7697	-0.577122	121.935	7.50958e-09	4.75908e-08	NTC
Vitreoscilla	10.1255	-0.24399	90.8767	7.5397e-09	4.76669e-08	BjSa
Marinobacterium	-1.17704	3.82187	66.0367	7.88491e-09	4.97298e-08	NTC
Olleya	6.25071	-0.165315	74.7129	8.22493e-09	5.17501e-08	BjSa
Chlorovirus	5.75812	1.44947	65.6598	8.34563e-09	5.23843e-08	BjSa
Ruania	2.66203	1.68423	65.3592	8.73371e-09	5.46897e-08	BjSa
Caldicellulosiruptor	2.65225	0.804811	65.3324	8.76918e-09	5.47814e-08	BjSa
Odoribacter	-3.37365	0.33472	65.3166	8.7903e-09	5.47832e-08	NTC
Trueperella	-14.6531	0.204492	199.852	8.88268e-09	5.5228e-08	NTC
Magnetococcus	-1.13224	4.49199	65.2144	8.92751e-09	5.53758e-08	NTC
Sulfitobacter	1.37984	3.6165	65.1334	9.03795e-09	5.5929e-08	BjSa
Haematospirillum	-5.61725	-0.38748	85.5555	9.65563e-09	5.9611e-08	NTC
Sulfolobus	-7.87133	-0.0971579	73.2616	9.8377e-09	6.05929e-08	NTC
Hydrogenophaga	-1.06191	6.27888	64.4396	1.00461e-08	6.1732e-08	NTC
Unidentified_Thermoproteales	-9.00662	-1.4773	194.929	1.02175e-08	6.26385e-08	NTC
Citromicrobium	2.19127	3.30385	64.2111	1.04041e-08	6.35664e-08	BjSa
Prevotella	-1.8315	2.22116	64.2029	1.04172e-08	6.35664e-08	NTC
Viridibacillus	10.1377	1.82861	115.923	1.07225e-08	6.52779e-08	BjSa
Acidisphaera	1.89727	7.84214	63.7295	1.1204e-08	6.80522e-08	BjSa
Psychromonas	-1.37674	2.69825	63.5946	1.14398e-08	6.93243e-08	NTC
Croceibacter	7.00997	-0.112612	85.7518	1.2125e-08	7.33076e-08	BjSa
Caloranaerobacter	-9.75126	-0.886897	113.07	1.27707e-08	7.70344e-08	NTC
Candidatus_Desulfofervidus	-2.48526	1.83414	62.6561	1.32344e-08	7.96486e-08	NTC
Dokdonia	-3.97667	0.921372	62.3176	1.39539e-08	8.37871e-08	NTC
Chromobacterium	-1.04148	4.17271	62.2275	1.41524e-08	8.47852e-08	NTC
Rubellimicrobium	1.23231	3.80704	62.0485	1.45557e-08	8.70034e-08	BjSa
Cellulomonas	1.27392	6.70743	62.0129	1.46373e-08	8.72927e-08	BjSa
Jiulongibacter	-1.30989	2.8666	70.0478	1.47699e-08	8.78844e-08	NTC
Paenarthrobacter	5.75235	-0.263811	83.5729	1.4945e-08	8.87255e-08	BjSa
Unidentified_Sphingobacteriales	2.06571	9.85905	61.8208	1.50868e-08	8.93655e-08	BjSa
Nitrincola	-2.74393	1.49819	61.3901	1.61488e-08	9.5441e-08	NTC
Ochrobactrum	1.51048	3.62153	61.353	1.62439e-08	9.55187e-08	BjSa
Leuconostoc	10.0814	-1.2787	179.431	1.62452e-08	9.55187e-08	BjSa
Devriesea	6.56295	-0.870258	82.7003	1.62709e-08	9.55187e-08	BjSa
Persephonella	-3.09005	0.0868313	69.2141	1.64499e-08	9.62094e-08	NTC
Exophiala	-3.66558	1.35626	61.269	1.64617e-08	9.62094e-08	NTC
Microsporum	9.91778	-1.29458	177.465	1.72756e-08	1.00742e-07	BjSa
Azoarcus	-0.864204	7.19939	60.9232	1.73914e-08	1.01084e-07	NTC
Actinocatenispora	1.58971	5.15601	60.9161	1.74111e-08	1.01084e-07	BjSa
Rasamsonia	8.83163	-0.525494	106.414	1.95034e-08	1.12982e-07	BjSa
Ferroglobus	-8.42935	-0.436176	80.332	2.05695e-08	1.18896e-07	NTC
Peptoniphilus	-9.6182	-1.3584	171.917	2.06227e-08	1.18943e-07	NTC
Rubritalea	1.82511	3.42067	59.8176	2.0762e-08	1.19483e-07	BjSa
Actinoplanes	1.78258	12.6349	59.6491	2.13343e-08	1.22509e-07	BjSa
Entomoplasma	10.6086	-1.03852	104.96	2.14595e-08	1.2296e-07	BjSa
Empedobacter	6.36064	-0.341959	79.4683	2.24368e-08	1.28253e-07	BjSa
Paraglomus	10.738	-1.12712	169.273	2.24809e-08	1.28253e-07	BjSa
Elstera	0.906489	4.41313	59.0136	2.36504e-08	1.34633e-07	BjSa
Candidatus_Adiutrix	-9.71775	-0.938239	103.463	2.3708e-08	1.34669e-07	NTC
Propionispora	2.32784	1.20245	58.8216	2.44021e-08	1.38314e-07	BjSa
Haematomicrobium	10.6902	-1.13778	165.906	2.51391e-08	1.42185e-07	BjSa
Trichormus	-6.25614	-0.588211	78.228	2.5453e-08	1.43651e-07	NTC
Unidentified_Caudovirales	2.5993	7.84123	58.3266	2.64604e-08	1.49017e-07	BjSa
Gelidibacter	6.87422	0.0295406	77.5599	2.72608e-08	1.53197e-07	BjSa
Methylotenera	-2.29138	5.97089	57.9302	2.82433e-08	1.58379e-07	NTC
Leptospirillum	-1.1739	4.18151	57.9121	2.83277e-08	1.58515e-07	NTC
Sporosarcina	-2.76332	1.41959	64.7967	2.96075e-08	1.65324e-07	NTC
Vertebrata	-2.24384	4.30517	57.2231	3.17516e-08	1.76921e-07	NTC
Nodosilinea	-1.88284	4.36349	57.1859	3.19484e-08	1.77641e-07	NTC
Cesiribacter	-1.04279	2.93688	56.9853	3.30336e-08	1.83288e-07	NTC
Thermobifida	1.49768	2.91356	56.9354	3.33097e-08	1.84431e-07	BjSa
Gluconacetobacter	2.31296	4.75653	56.5869	3.53088e-08	1.95089e-07	BjSa
Kaistia	-1.21521	8.90272	56.3661	3.66414e-08	2.02027e-07	NTC
Agaricus	12.2313	-0.524729	96.6794	3.78558e-08	2.07859e-07	BjSa
Leisingera	-1.40434	3.2585	56.172	3.78573e-08	2.07859e-07	NTC
Unidentified_Sulfolobales	6.23264	0.191042	73.6297	4.12235e-08	2.25871e-07	BjSa
Anaerovibrio	-3.16163	-0.167477	62.1435	4.27573e-08	2.33787e-07	NTC
Branchiibius	2.36254	1.84397	55.3626	4.34152e-08	2.36892e-07	BjSa
Cronobacter	-7.07719	-0.439144	72.8529	4.48281e-08	2.44095e-07	NTC
Unidentified_Chitinophagales	1.68143	12.2604	55.0059	4.61365e-08	2.50701e-07	BjSa
Gabonia	8.18831	-1.63642	148.365	4.66801e-08	2.53132e-07	BjSa
Robiginitomaculum	5.81688	3.28977	54.7481	4.8217e-08	2.60927e-07	BjSa
Natronorubrum	7.9556	-1.27372	116.611	4.88638e-08	2.63884e-07	BjSa
Paraprevotella	3.0321	0.448667	60.9987	5.0284e-08	2.70998e-07	BjSa
Hansschlegelia	-9.90658	-1.31082	146.238	5.05497e-08	2.71873e-07	NTC
Massilibacterium	11.0597	-1.04003	145.936	5.11283e-08	2.74423e-07	BjSa
Thermoanaerobaculum	-2.13972	9.56151	54.3011	5.20676e-08	2.78895e-07	NTC
Alloprevotella	8.7543	-1.2105	92.2489	5.21986e-08	2.79029e-07	BjSa
Amphibacillus	4.39048	0.0259723	60.5701	5.34623e-08	2.85205e-07	BjSa
Kouleothrix	1.2265	8.12558	54.1314	5.36141e-08	2.85436e-07	BjSa
Kozakia	-7.04239	-0.666068	71.1883	5.37794e-08	2.85737e-07	NTC
Paraburkholderia	1.84072	10.4853	54.0704	5.41817e-08	2.87294e-07	BjSa
Brugia	11.3894	-0.744179	91.5355	5.50383e-08	2.91249e-07	BjSa
Thermobispora	2.35597	3.16515	53.7127	5.7645e-08	3.0443e-07	BjSa
Saprolegnia	-3.84983	0.0218973	59.9989	5.80406e-08	3.05906e-07	NTC
Thermothelomyces	6.26619	0.73833	70.3844	5.8793e-08	3.09251e-07	BjSa
Sputnikvirus	7.27673	-0.583019	70.364	5.89272e-08	3.09338e-07	BjSa
Arsenicicoccus	1.41812	2.18047	53.519	5.96188e-08	3.12345e-07	BjSa
Gordonia	1.10415	5.33159	53.0709	6.44693e-08	3.37086e-07	BjSa
Herbidospora	1.18923	5.76697	53.018	6.50685e-08	3.3948e-07	BjSa
Desnuesiella	-5.12441	-0.736148	113.027	6.51854e-08	3.3948e-07	NTC
Thermogemmatispora	2.30735	8.51564	52.8045	6.75511e-08	3.51106e-07	BjSa
Edwardsiella	5.23343	-0.727604	88.1469	7.11371e-08	3.69015e-07	BjSa
Aliivibrio	6.74708	-0.684824	68.6359	7.15725e-08	3.70543e-07	BjSa
Acidiphilium	1.4254	6.42415	52.3004	7.38242e-08	3.81449e-07	BjSa
Lawsonia	-6.11258	-0.952837	99.4585	7.41653e-08	3.8246e-07	NTC
Candidatus_Brocadia	-1.21209	7.13082	52.2542	7.44298e-08	3.83073e-07	NTC
Tilletia	-7.65938	-0.0447271	68.0818	7.6239e-08	3.91619e-07	NTC
Unidentified_Acidimicrobiales	1.43032	8.68713	52.0361	7.73618e-08	3.96611e-07	BjSa
Mogibacterium	-9.18944	-1.45658	134.923	7.86994e-08	4.02684e-07	NTC
Beggiatoa	-0.977539	5.3629	51.7554	8.13165e-08	4.15267e-07	NTC
Archangium	1.60735	9.52387	51.401	8.66247e-08	4.41517e-07	BjSa
Candidatus_Magnetoovum	-1.5827	3.50703	51.3126	8.80044e-08	4.47682e-07	NTC
Gaetbulibacter	-9.25058	-1.20992	84.9744	9.11592e-08	4.62836e-07	NTC
Pantoea	1.69843	1.85248	50.7889	9.66854e-08	4.89947e-07	BjSa
Deefgea	-2.89164	0.345283	56.3557	9.93893e-08	5.02681e-07	NTC
Methanosarcina	-1.11533	4.94825	50.497	1.01918e-07	5.14482e-07	NTC
Unidentified_Marinilabiliales	-1.57522	2.96049	50.4233	1.03286e-07	5.20389e-07	NTC
Unidentified_Boletales	9.38668	-1.43319	128.192	1.04122e-07	5.23595e-07	BjSa
Tepidibacillus	-10.3846	-0.949444	83.1098	1.05856e-07	5.31298e-07	NTC
Unidentified_Choanoflagellida	8.40921	-0.992736	82.992	1.0687e-07	5.34855e-07	BjSa
Geomicrobium	9.7811	-1.18289	82.9803	1.06971e-07	5.34855e-07	BjSa
Xylella	3.72993	0.861937	55.8572	1.07188e-07	5.34923e-07	BjSa
Actinosynnema	1.31041	3.00469	50.0604	1.1032e-07	5.49509e-07	BjSa
Halolamina	6.75455	-0.7482	64.725	1.12769e-07	5.60645e-07	BjSa
Devosia	1.69464	11.6978	49.7278	1.17218e-07	5.81666e-07	BjSa
Candidatus_Paracaedibacter	1.92375	1.90018	49.6863	1.18111e-07	5.84993e-07	BjSa
Chrysiogenes	-2.18966	1.29405	49.6558	1.1877e-07	5.87153e-07	NTC
Kosmotoga	-3.00439	1.00714	49.547	1.21161e-07	5.97847e-07	NTC
Mimivirus	-5.67526	-1.17618	153.469	1.22456e-07	6.03108e-07	NTC
Pseudogulbenkiania	-1.41479	4.54658	49.4711	1.22857e-07	6.03953e-07	NTC
Derxia	-1.33116	4.57611	49.4238	1.23929e-07	6.08083e-07	NTC
Nitratireductor	1.29878	5.50095	49.336	1.25943e-07	6.16817e-07	BjSa
Fulvivirga	-1.62349	6.38669	49.1588	1.30114e-07	6.36061e-07	NTC
Thiothrix	-1.46234	3.43861	48.9737	1.34631e-07	6.5692e-07	NTC
Piloderma	8.55597	-1.57484	122.176	1.35297e-07	6.58945e-07	BjSa
Xylanimonas	2.06075	1.70614	48.9121	1.36171e-07	6.61976e-07	BjSa
Septima3virus	7.60758	0.306701	63.0775	1.37455e-07	6.66985e-07	BjSa
Rhodobacter	-1.01099	4.84036	48.6842	1.42037e-07	6.87949e-07	NTC
Caldalkalibacillus	6.72387	0.0239685	62.5699	1.46217e-07	7.06893e-07	BjSa
Commensalibacter	2.73616	0.0805436	62.2058	1.52881e-07	7.37756e-07	BjSa
Rhodothermus	-1.05866	6.43481	48.1337	1.57352e-07	7.5715e-07	NTC
Unidentified_Desulfurococcales	-10.7178	-1.01313	118.8	1.57541e-07	7.5715e-07	NTC
Methanofollis	-5.49517	0.216756	79.2354	1.57763e-07	7.5715e-07	NTC
Mesoflavibacter	-5.04796	-0.771069	73.0319	1.63951e-07	7.85414e-07	NTC
Pontibacter	-1.04635	5.24942	47.8868	1.64786e-07	7.87977e-07	NTC
Branchiostoma	-7.72719	-0.499693	77.6375	1.66965e-07	7.9695e-07	NTC
Rsl2virus	3.22827	0.686886	47.7482	1.69125e-07	8.05561e-07	BjSa
Aquitalea	2.59398	0.931177	47.7401	1.69382e-07	8.05561e-07	BjSa
Dothistroma	-8.09353	-1.63967	116.658	1.73871e-07	8.24365e-07	NTC
Mycolicibacter	1.56365	2.06556	47.5981	1.73963e-07	8.24365e-07	BjSa
Dactylosporangium	2.03468	9.4548	47.5296	1.76221e-07	8.33561e-07	BjSa
Enterococcus	-2.42716	1.04522	52.5772	1.78389e-07	8.42306e-07	NTC
Stenoxybacter	-9.07695	-1.43366	116.025	1.79078e-07	8.44039e-07	NTC
Roseibaca	-5.68195	-0.372707	52.4066	1.83293e-07	8.62364e-07	NTC
Ferriphaselus	-1.70497	3.33936	47.1967	1.87644e-07	8.81257e-07	NTC
Lysobacter	1.63585	10.2899	47.135	1.89847e-07	8.90013e-07	BjSa
Leptolyngbya	-1.21109	8.72169	47.1253	1.90196e-07	8.90062e-07	NTC
Kutzneria	1.25939	6.211	47.0939	1.9133e-07	8.93779e-07	BjSa
Thiolinea	-2.35705	1.66821	46.9715	1.95818e-07	9.1258e-07	NTC
Blastomonas	1.64366	4.27696	46.9653	1.96049e-07	9.1258e-07	BjSa
Robinsoniella	1.9329	1.31064	46.9462	1.96762e-07	9.12837e-07	BjSa
Gracilibacter	-1.16818	3.29837	46.9452	1.96798e-07	9.12837e-07	NTC
Pusillimonas	-0.833872	6.39297	46.6835	2.06835e-07	9.57703e-07	NTC
Methanoculleus	-1.21265	2.97652	46.594	2.10394e-07	9.7247e-07	NTC
Streptosporangium	1.21597	5.84575	46.5685	2.11419e-07	9.75496e-07	BjSa
Candidatus_Parvarchaeum	-9.67951	-1.12981	74.8577	2.12668e-07	9.79541e-07	NTC
Granulicatella	6.56538	-0.247459	74.5399	2.18738e-07	1.00574e-06	BjSa
Desulfocarbo	-1.6038	4.77348	46.2433	2.24982e-07	1.03013e-06	NTC
Rikenella	9.91558	-0.554579	74.2154	2.25137e-07	1.03013e-06	BjSa
Unidentified_Rhodospirillales	0.953372	13.9144	46.2378	2.25219e-07	1.03013e-06	BjSa
Gynuella	-1.59981	1.89261	46.2199	2.25991e-07	1.03187e-06	NTC
Halosimplex	-6.91905	-0.224589	74.0615	2.28246e-07	1.04036e-06	NTC
Catelliglobosispora	1.37533	6.42617	46.101	2.31203e-07	1.05201e-06	BjSa
Oceanospirillum	6.76542	0.725121	58.4344	2.4555e-07	1.11536e-06	BjSa
Unidentified_Acytosteliales	-5.65528	-0.121371	73.0906	2.49007e-07	1.12912e-06	NTC
Enorma	-5.68495	-1.15329	87.7193	2.55808e-07	1.15796e-06	NTC
Oerskovia	3.60555	0.968311	45.51	2.59108e-07	1.17088e-06	BjSa
Leptonema	-1.28511	3.99629	44.8399	2.95176e-07	1.33158e-06	NTC
Tolumonas	-2.17789	1.94901	44.7438	3.00771e-07	1.3545e-06	NTC
Unidentified_Solirubrobacterales	1.55179	13.0291	44.6193	3.08198e-07	1.38557e-06	BjSa
Unidentified_Glycomycetales	6.06691	-0.768477	70.2552	3.22904e-07	1.44921e-06	BjSa
Thalassiosira	-6.09404	0.474487	48.7129	3.34835e-07	1.5002e-06	NTC
Marinobacter	-0.811793	6.3622	44.1572	3.37518e-07	1.50965e-06	NTC
Gilvimarinus	-1.75495	2.4989	44.134	3.39069e-07	1.51401e-06	NTC
Elizabethkingia	2.17383	1.94277	44.1065	3.40916e-07	1.51968e-06	BjSa
Psychromicrobium	10.9832	-0.958616	69.6322	3.42279e-07	1.52317e-06	BjSa
Vermiphilus	2.86546	2.43873	44.0141	3.47194e-07	1.54243e-06	BjSa
Glutamicibacter	11.6423	-0.45747	69.0575	3.61316e-07	1.60246e-06	BjSa
Thermocrinis	2.84979	-0.115016	48.2432	3.62311e-07	1.60417e-06	BjSa
Ganoderma	-10.0504	-0.982763	68.9222	3.65968e-07	1.61764e-06	NTC
Saccharomonospora	1.24284	5.31374	43.4761	3.86327e-07	1.70477e-06	BjSa
Drosophila	-9.73661	-1.33343	100.421	3.89504e-07	1.71591e-06	NTC
Haladaptatus	6.02462	0.13176	67.8934	4.03648e-07	1.77524e-06	BjSa
Flavihumibacter	1.59329	9.12571	43.1187	4.14917e-07	1.82051e-06	BjSa
Xp10virus	9.01937	-1.50054	99.2218	4.15325e-07	1.82051e-06	BjSa
Polynucleobacter	-1.02125	4.89446	42.9756	4.26998e-07	1.86856e-06	NTC
Labilithrix	1.17166	11.1368	42.9486	4.29321e-07	1.8756e-06	BjSa
Anncaliia	-10.7211	-1.09395	98.5043	4.31724e-07	1.88298e-06	NTC
Unidentified_Streptosporangiales	1.64079	10.2255	42.8905	4.34361e-07	1.89134e-06	BjSa
Unidentified_Lactobacillales	1.41971	1.92737	42.7464	4.47138e-07	1.94376e-06	BjSa
Unidentified_Holophagales	4.90404	7.8363	42.6311	4.57645e-07	1.98364e-06	BjSa
Thiomargarita	-1.08443	5.37362	42.6292	4.57821e-07	1.98364e-06	NTC
Fournierella	-11.8421	-0.798	97.3301	4.60223e-07	1.99077e-06	NTC
Thiorhodospira	1.5988	1.16111	46.6821	4.72712e-07	2.04143e-06	BjSa
Sutterella	-1.48746	1.86318	42.4607	4.73671e-07	2.04222e-06	NTC
Thalassomonas	-1.8814	4.26995	42.4219	4.77403e-07	2.05494e-06	NTC
Gigaspora	-13.4113	2.66422	53.346	4.83525e-07	2.07789e-06	NTC
Elusimicrobium	-2.75715	5.41204	46.4627	4.90947e-07	2.10635e-06	NTC
Bathycoccus	-9.90773	-1.27756	95.8227	5.001e-07	2.14212e-06	NTC
Megasphaera	5.07002	-0.296061	55.2151	5.03208e-07	2.15193e-06	BjSa
Sp6virus	18.1184	1.91497	52.895	5.14638e-07	2.19724e-06	BjSa
Halopiger	-6.7782	-0.731635	65.1317	5.28355e-07	2.25214e-06	NTC
Pseudolabrys	1.36584	12.8681	41.9041	5.30354e-07	2.25701e-06	BjSa
Unidentified_Bacteroidetes_Order_II._Incertae_sedis	-1.3411	5.50643	41.7621	5.45957e-07	2.31966e-06	NTC
Croceitalea	-2.66456	2.56434	45.7084	5.59726e-07	2.37188e-06	NTC
Turneriella	-1.28513	3.3635	41.6375	5.60051e-07	2.37188e-06	NTC
Thiorhodovibrio	-1.8355	3.4807	41.6105	5.63152e-07	2.38117e-06	NTC
Candidatus_Arcanobacter	-5.14233	0.69124	45.6125	5.69198e-07	2.40287e-06	NTC
Unidentified_Atheliales	8.7873	-1.53089	93.2243	5.78728e-07	2.43919e-06	BjSa
Microvirga	0.665184	8.49646	41.4474	5.82303e-07	2.44916e-06	BjSa
Saccharicrinis	-1.17302	1.69373	41.442	5.82955e-07	2.44916e-06	NTC
Providencia	5.08741	-0.208668	55.069	5.95221e-07	2.4967e-06	BjSa
Ceratocystis	9.88904	-1.10864	63.8393	6.01236e-07	2.51791e-06	BjSa
Pedosphaera	-0.745803	12.1476	41.1753	6.15824e-07	2.57491e-06	NTC
Citrobacter	-2.92079	2.80823	45.0867	6.24287e-07	2.60615e-06	NTC
Afipia	0.98181	10.1422	41.0203	6.35849e-07	2.65021e-06	BjSa
Budvicia	-2.80498	0.118535	44.9691	6.37389e-07	2.65242e-06	NTC
Kineosphaera	1.56173	2.28423	40.8884	6.53429e-07	2.71488e-06	BjSa
Scytonema	-1.30232	4.30119	40.768	6.69944e-07	2.7791e-06	NTC
Halobiforma	7.82892	-1.68682	90.5147	6.76575e-07	2.80219e-06	BjSa
Roseomonas	0.909194	7.74096	40.7096	6.78102e-07	2.8041e-06	BjSa
Aneurinibacillus	1.08194	3.0808	40.6315	6.89202e-07	2.84553e-06	BjSa
Flammeovirga	-1.36121	2.51525	44.5013	6.92514e-07	2.85472e-06	NTC
Desulforegula	-2.28708	4.62055	44.4259	7.01882e-07	2.88881e-06	NTC
Ktedonobacter	2.38292	9.98201	40.3803	7.26206e-07	2.98026e-06	BjSa
Labrenzia	0.851597	5.09666	40.3792	7.26368e-07	2.98026e-06	BjSa
Chitinibacter	-2.26228	1.11749	40.1622	7.60062e-07	3.11365e-06	NTC
Marseillevirus	-7.27856	-0.838555	49.8762	7.89451e-07	3.22902e-06	NTC
Pseudoclavibacter	4.14303	0.161494	43.6324	8.09151e-07	3.30312e-06	BjSa
Planctomyces	0.854584	8.53404	39.8515	8.1127e-07	3.30312e-06	BjSa
Puniceibacterium	1.77783	3.00238	39.8511	8.11337e-07	3.30312e-06	BjSa
Caulobacter	1.26958	10.8345	39.7846	8.22769e-07	3.34449e-06	BjSa
Calocera	5.33069	-1.09099	90.832	8.28673e-07	3.36329e-06	BjSa
Lamprocystis	-1.03954	4.75346	39.7069	8.36353e-07	3.38923e-06	NTC
Lymphocryptovirus	-10.9529	-1.05754	86.9149	8.3813e-07	3.3912e-06	NTC
Agrican357virus	9.69585	-1.17984	60.5678	8.4204e-07	3.40179e-06	BjSa
Gulbenkiania	-2.2515	1.13109	39.654	8.45726e-07	3.41144e-06	NTC
Aeromicrobium	1.34194	8.31283	39.6375	8.48673e-07	3.41809e-06	BjSa
Zobellia	1.09666	2.72659	39.6258	8.50777e-07	3.42132e-06	BjSa
Desulfomicrobium	-2.02526	2.90157	39.6142	8.52868e-07	3.42449e-06	NTC
Frateuria	2.93447	5.71284	39.5208	8.69861e-07	3.4874e-06	BjSa
Unidentified_Campylobacterales	2.31332	1.28697	39.505	8.72759e-07	3.49369e-06	BjSa
Ophiostoma	11.0416	-0.836981	60.1251	8.82301e-07	3.52652e-06	BjSa
Terasakiella	0.88352	3.49483	39.3684	8.98367e-07	3.58529e-06	BjSa
Candidatus_Jettenia	-1.33256	5.33705	39.2333	9.24476e-07	3.6839e-06	NTC
Halobacteriovorax	1.2501	2.88786	39.2097	9.29114e-07	3.69678e-06	BjSa
Beutenbergia	1.06108	3.61908	39.0936	9.52342e-07	3.78348e-06	BjSa
Methermicoccus	-10.6078	-1.00871	84.6033	9.6572e-07	3.83083e-06	NTC
Euryhalocaulis	1.61687	5.88186	38.8716	9.98485e-07	3.95484e-06	BjSa
Erythrobacter	1.71884	6.54391	38.8185	1.00987e-06	3.99394e-06	BjSa
Dictyoglomus	1.21994	1.78557	42.3467	1.02262e-06	4.03826e-06	BjSa
Chitinivibrio	-1.47246	2.58811	38.6669	1.04318e-06	4.11328e-06	NTC
Candidatus_Babela	2.8854	2.15971	38.459	1.09074e-06	4.29438e-06	BjSa
Patiencevirus	10.1706	-1.26512	82.5958	1.09526e-06	4.30573e-06	BjSa
Tankvirus	4.74897	1.51906	38.3147	1.12515e-06	4.41665e-06	BjSa
Ideonella	-1.37946	7.4568	38.2823	1.13301e-06	4.43536e-06	NTC
Longispora	1.08016	4.74398	38.2812	1.13329e-06	4.43536e-06	BjSa
Lysinibacillus	1.85691	2.15146	38.2689	1.13631e-06	4.44054e-06	BjSa
Flaviramulus	3.02184	0.947835	41.5624	1.18236e-06	4.60763e-06	BjSa
Candidatus_Omnitrophus	-1.93616	4.03605	38.084	1.18257e-06	4.60763e-06	NTC
Terribacillus	-9.12932	-1.43965	81.1039	1.20478e-06	4.68723e-06	NTC
Streptomyces	1.58088	12.2329	37.9387	1.22035e-06	4.74079e-06	BjSa
Sphaeroforma	2.41536	-0.35245	47.5274	1.22684e-06	4.75533e-06	BjSa
Enterobacter	1.59685	2.5904	37.9109	1.22771e-06	4.75533e-06	BjSa
Tribolium	-13.1622	0.400567	56.8789	1.25352e-06	4.84818e-06	NTC
Halococcus	1.44952	2.53799	37.4687	1.35168e-06	5.22015e-06	BjSa
Sandarakinorhabdus	1.14474	5.04331	37.3647	1.38273e-06	5.33221e-06	BjSa
Botrytis	11.759	-0.46697	55.5724	1.45039e-06	5.58495e-06	BjSa
Thalassobacillus	5.04695	-1.13758	45.8438	1.49137e-06	5.73437e-06	BjSa
Lentzea	1.64544	2.65258	37.0077	1.49531e-06	5.74111e-06	BjSa
Pseudodonghicola	2.05062	0.897338	40.2132	1.52417e-06	5.84338e-06	BjSa
Candidatus_Endobugula	-5.64867	-0.201541	40.9863	1.52666e-06	5.84444e-06	NTC
Joostella	5.42852	-1.20555	55.0612	1.53671e-06	5.87435e-06	BjSa
Unidentified_Oceanospirillales	-1.5487	4.82618	36.8455	1.54966e-06	5.91527e-06	NTC
Carboxydothermus	-1.93836	1.63682	36.7713	1.57525e-06	6.00423e-06	NTC
Clostridioides	6.22252	0.409623	39.7212	1.67437e-06	6.37279e-06	BjSa
Melioribacter	-1.67542	3.56357	36.4068	1.70763e-06	6.48999e-06	NTC
Selenomonas	-1.92186	1.47249	39.3751	1.78959e-06	6.79168e-06	NTC
Methylobacter	-0.67068	6.49583	36.1447	1.81018e-06	6.85989e-06	NTC
Desulfobacca	-0.829014	3.93582	36.1323	1.81521e-06	6.86906e-06	NTC
Skermanella	0.623614	7.67154	36.0634	1.84332e-06	6.96542e-06	BjSa
Actinomadura	1.32826	8.29043	36.0434	1.85154e-06	6.98646e-06	BjSa
Endozoicomonas	-1.75326	2.65103	36.0131	1.86415e-06	7.02394e-06	NTC
Moraxella	-3.48194	1.57269	39.1557	1.86709e-06	7.02494e-06	NTC
Zostera	7.84653	-0.404667	44.0475	1.90838e-06	7.17005e-06	BjSa
Thalassotalea	-1.65197	2.12417	35.8325	1.94103e-06	7.28232e-06	NTC
Owenweeksia	-1.48448	3.37402	35.8077	1.95184e-06	7.31245e-06	NTC
Aurantimonas	0.929471	4.44237	35.7416	1.98102e-06	7.41122e-06	BjSa
Xanthomonas	1.09989	7.67474	35.6899	2.00412e-06	7.48698e-06	BjSa
Jejuia	6.30656	-0.334039	43.6709	2.02608e-06	7.55829e-06	BjSa
Unidentified_Saprolegniales	-2.9395	-0.310227	43.5694	2.05917e-06	7.67085e-06	NTC
Candidatus_Desulforudis	-1.40432	2.28709	35.4842	2.09906e-06	7.80839e-06	NTC
Monoraphidium	-5.31484	-0.421175	59.2202	2.14164e-06	7.95551e-06	NTC
Diaphorina	-10.257	-1.23372	72.5108	2.15399e-06	7.99012e-06	NTC
Shigella	-5.49788	-0.261898	42.9744	2.2654e-06	8.39155e-06	NTC
Desulfonatronovibrio	-1.53534	3.05008	35.135	2.27146e-06	8.40217e-06	NTC
Rhodopseudomonas	0.839515	8.76852	35.0727	2.30383e-06	8.50994e-06	BjSa
Methylacidiphilum	1.1197	4.00216	35.0253	2.32872e-06	8.58982e-06	BjSa
Annulohypoxylon	11.8323	-0.699262	71.1686	2.37134e-06	8.73477e-06	BjSa
Eikenella	6.81802	-0.521261	37.8587	2.40643e-06	8.85163e-06	BjSa
Schlesneria	0.887759	9.32124	34.8463	2.42548e-06	8.90923e-06	BjSa
Kosakonia	-7.27346	-0.810969	50.838	2.5199e-06	9.23352e-06	NTC
Mariprofundus	-1.6351	3.25637	34.6774	2.52079e-06	9.23352e-06	NTC
Methanomethylovorans	3.82085	1.10495	37.3591	2.65742e-06	9.72047e-06	BjSa
Burkholderia	1.10363	10.5248	34.4166	2.67589e-06	9.77442e-06	BjSa
Zhongshania	-4.42623	-0.167826	39.0218	2.68687e-06	9.80093e-06	NTC
Candidatus_Tenderia	-1.06603	4.75905	34.3898	2.69234e-06	9.80729e-06	NTC
Thermithiobacillus	-0.978296	4.70741	34.3451	2.72014e-06	9.88809e-06	NTC
Unidentified_Thermoplasmatales	-2.4845	6.14492	34.3421	2.72204e-06	9.88809e-06	NTC
Methylovulum	-0.989542	4.76265	34.2885	2.75574e-06	9.9967e-06	NTC
Curtobacterium	2.09967	3.20527	34.1726	2.83023e-06	1.02311e-05	BjSa
Mudcatvirus	11.3038	-0.8609	49.8813	2.83117e-06	1.02311e-05	BjSa
Sciscionella	1.01141	4.29829	34.1699	2.83203e-06	1.02311e-05	BjSa
Candidatus_Puniceispirillum	-0.78408	2.94017	34.1434	2.84934e-06	1.02795e-05	NTC
Fangia	-4.01874	-0.402564	41.4626	2.89947e-06	1.04461e-05	NTC
Nitrosopumilus	-4.59611	3.52296	34.0443	2.91526e-06	1.04792e-05	NTC
Natranaerobius	-1.90487	0.398068	53.3866	2.91754e-06	1.04792e-05	NTC
Grimontia	-2.64762	0.497274	34.0363	2.92064e-06	1.04792e-05	NTC
Desulfurispora	-2.77963	1.26027	33.9757	2.96183e-06	1.06125e-05	NTC
Janthinobacterium	-1.90272	7.98683	33.9662	2.96834e-06	1.06214e-05	NTC
Geoglobus	-2.70707	0.868853	36.7297	3.01486e-06	1.07732e-05	NTC
Nitrosomonas	-0.687315	6.71	33.7244	3.13932e-06	1.12027e-05	NTC
Eggerthella	6.2515	0.164239	40.9627	3.15031e-06	1.12267e-05	BjSa
Thermomonospora	1.5847	4.95621	33.4114	3.37658e-06	1.20168e-05	BjSa
Candidatus_Jidaibacter	9.55605	0.195845	36.1574	3.3855e-06	1.20322e-05	BjSa
Nitrosococcus	-0.628596	6.62288	33.3732	3.40679e-06	1.20916e-05	NTC
Lechevalieria	0.986096	5.50656	33.2954	3.46928e-06	1.22968e-05	BjSa
Rdjlvirus	-5.68538	-0.683726	40.3412	3.49612e-06	1.23752e-05	NTC
Bilophila	-1.94097	1.31658	35.9537	3.52909e-06	1.24752e-05	NTC
Metallosphaera	-8.55495	-1.56786	65.7601	3.55197e-06	1.25392e-05	NTC
Phycisphaera	0.697543	7.97068	33.185	3.56014e-06	1.25475e-05	BjSa
Stackebrandtia	1.06885	3.45803	33.1805	3.56388e-06	1.25475e-05	BjSa
Laccaria	-3.05884	0.301841	35.8665	3.59259e-06	1.26317e-05	NTC
Pectobacterium	-1.04069	1.97332	33.0984	3.6331e-06	1.27571e-05	NTC
Roseburia	-8.7012	-1.34947	47.6832	3.72475e-06	1.30614e-05	NTC
Halonatronum	4.86748	0.884467	35.6115	3.78547e-06	1.32567e-05	BjSa
Acidovorax	-1.13318	7.25769	32.9115	3.79629e-06	1.32769e-05	NTC
Marinospirillum	9.569	-1.39033	64.2466	3.99758e-06	1.39623e-05	BjSa
Alteromonas	-1.84954	4.24581	32.6644	4.02412e-06	1.40364e-05	NTC
Neisseria	-1.56482	2.03837	32.6567	4.0314e-06	1.40432e-05	NTC
Solirubrobacter	1.47336	12.0294	32.5024	4.18137e-06	1.45463e-05	BjSa
Alkaliflexus	-1.47294	1.12578	32.4893	4.19437e-06	1.45722e-05	NTC
Unidentified_Methylococcales	-0.777453	7.63792	32.4762	4.20742e-06	1.45983e-05	NTC
Serendipita	8.80078	-1.52667	63.3211	4.30226e-06	1.49077e-05	BjSa
Piscinibacter	-3.59274	4.62687	32.3537	4.33164e-06	1.49832e-05	NTC
Shewanella	-0.936432	4.43205	32.35	4.33544e-06	1.49832e-05	NTC
Candidatus_Pelagibacter	-1.72256	1.94049	32.3023	4.38493e-06	1.51343e-05	NTC
Pyrodictium	10.0492	-1.29708	62.973	4.42385e-06	1.52487e-05	BjSa
Acidocella	-2.99383	7.51098	32.16	4.53606e-06	1.5615e-05	NTC
Saccharospirillum	-2.47135	2.60843	34.4817	4.78596e-06	1.64537e-05	NTC
Leeuwenhoekiella	3.32645	0.172332	31.8058	4.93706e-06	1.69468e-05	BjSa
Terrimonas	-1.44915	9.12872	31.8014	4.94229e-06	1.69468e-05	NTC
Phaeodactylum	-7.91796	-0.0194553	34.0327	5.26047e-06	1.80144e-05	NTC
Ab18virus	4.18921	1.66473	31.5215	5.28656e-06	1.80802e-05	BjSa
Altererythrobacter	1.3165	7.90207	31.4737	5.34789e-06	1.82662e-05	BjSa
Gaiella	1.4149	11.7308	31.4666	5.35702e-06	1.82736e-05	BjSa
Ketogulonicigenium	2.12405	0.383009	33.9254	5.38117e-06	1.83322e-05	BjSa
Roseobacter	-0.785514	3.65577	31.4292	5.40561e-06	1.83917e-05	NTC
Send513virus	8.84127	0.0748269	37.7967	5.41916e-06	1.84139e-05	BjSa
Chryseobacterium	0.662439	5.54453	31.4002	5.44361e-06	1.84732e-05	BjSa
Pyrococcus	2.26257	0.0654618	33.594	5.77368e-06	1.9568e-05	BjSa
Uliginosibacterium	-0.951678	3.66695	31.1514	5.78176e-06	1.95702e-05	NTC
Unidentified_Oscillatoriales	-0.849969	7.05885	30.8408	6.23585e-06	2.108e-05	NTC
Thermacetogenium	-1.74525	1.86248	30.6938	6.46399e-06	2.18011e-05	NTC
Tenacibaculum	-1.96873	1.1443	30.6927	6.46572e-06	2.18011e-05	NTC
Arthrobotrys	3.12562	-0.0815298	30.5879	6.63381e-06	2.23228e-05	BjSa
Halomonas	-0.732712	5.01963	30.5857	6.63742e-06	2.23228e-05	NTC
Gryllotalpicola	2.24544	1.31844	30.5527	6.69128e-06	2.24752e-05	BjSa
Natronococcus	4.69682	-1.15616	75.2794	6.76998e-06	2.27105e-05	BjSa
Unidentified_Lepidoptera	-17.927	2.30687	42.986	6.92601e-06	2.32043e-05	NTC
Halobellus	-5.50767	-0.893162	36.3844	6.97213e-06	2.33291e-05	NTC
Candidatus_Methanomethylophilus	-6.80571	-0.642041	36.3453	7.02167e-06	2.3465e-05	NTC
Marinifilum	-1.66518	1.01376	32.6251	7.11035e-06	2.37312e-05	NTC
Mastigocladus	1.16191	3.79446	30.2859	7.14515e-06	2.38172e-05	BjSa
Bordetella	-0.545442	7.18697	30.1316	7.42258e-06	2.47106e-05	NTC
Dermacoccus	6.78572	0.0988605	32.2593	7.69953e-06	2.56002e-05	BjSa
Butyricimonas	2.46857	0.996325	32.1497	7.88614e-06	2.61875e-05	BjSa
Geothrix	3.62823	9.71419	29.8766	7.90669e-06	2.62227e-05	BjSa
Enterovibrio	7.54216	0.0888618	32.1061	7.96178e-06	2.63721e-05	BjSa
Cyanothece	-0.521864	6.14557	29.6881	8.28636e-06	2.74127e-05	NTC
Phormidesmis	-1.21307	2.45288	29.4596	8.77299e-06	2.89861e-05	NTC
Algoriphagus	-1.0926	5.03645	29.4299	8.83847e-06	2.91658e-05	NTC
Psychrobacter	-1.72388	1.3523	29.4094	8.8841e-06	2.92455e-05	NTC
Marthavirus	5.26823	-1.13661	35.0594	8.88484e-06	2.92455e-05	BjSa
Methylobacterium	0.605321	8.76433	29.3656	8.982e-06	2.95283e-05	BjSa
Candidatus_Xiphinematobacter	1.4258	5.92721	31.5472	9.00398e-06	2.95636e-05	BjSa
Orenia	-5.98939	0.722168	34.8411	9.25237e-06	3.03413e-05	NTC
Asticcacaulis	1.17622	8.80808	29.1766	9.41864e-06	3.08481e-05	BjSa
Methanohalophilus	-10.2442	-1.09767	54.1063	9.44085e-06	3.08824e-05	NTC
Syntrophobotulus	-5.2914	-0.66942	34.6631	9.56432e-06	3.12474e-05	NTC
Oleiagrimonas	2.96676	5.8481	29.0424	9.74263e-06	3.17905e-05	BjSa
Methanotorris	5.16678	-1.30124	40.4212	9.93213e-06	3.23687e-05	BjSa
Thermosynechococcus	-2.85181	-0.360614	31.0936	9.95896e-06	3.24159e-05	NTC
Alistipes	1.52372	2.41624	28.9459	9.98281e-06	3.24534e-05	BjSa
Formosa	6.18483	-0.899726	34.3074	1.02231e-05	3.31936e-05	BjSa
Pediculus	-9.66305	-1.32221	52.9631	1.04883e-05	3.40126e-05	NTC
Pseudodesulfovibrio	-1.88464	1.41773	28.7366	1.05262e-05	3.40934e-05	NTC
Azovibrio	-0.915914	3.30551	28.6679	1.07112e-05	3.46499e-05	NTC
Thiocapsa	-0.608951	4.5135	28.6397	1.07883e-05	3.48564e-05	NTC
Methyloferula	0.964856	6.06742	28.6025	1.08907e-05	3.51441e-05	BjSa
Desulfonauticus	-2.21782	1.76444	30.6642	1.09647e-05	3.53396e-05	NTC
Filomicrobium	-0.644082	6.11595	28.5432	1.10563e-05	3.55912e-05	NTC
Pelistega	11.67	-0.666839	39.6482	1.11088e-05	3.57165e-05	BjSa
Cyanobium	-1.11142	3.96052	28.4626	1.12857e-05	3.62409e-05	NTC
Nitriliruptor	1.02468	7.01583	28.0066	1.26835e-05	4.068e-05	BjSa
Rhodoplanes	0.691018	12.7504	27.9842	1.27568e-05	4.08652e-05	BjSa
Ff47virus	6.59856	2.94237	29.9735	1.28217e-05	4.10233e-05	BjSa
Pelagibacterium	-0.978729	5.38588	27.9589	1.28402e-05	4.10324e-05	NTC
Sedimentitalea	6.25352	-0.481658	33.0975	1.28671e-05	4.10687e-05	BjSa
Herminiimonas	-1.33946	3.62441	27.9114	1.29982e-05	4.14017e-05	NTC
Flagellimonas	-2.48485	1.17023	27.9099	1.3003e-05	4.14017e-05	NTC
Pepy6virus	5.65467	3.20973	27.8581	1.3178e-05	4.19082e-05	BjSa
Prochlorothrix	-1.65497	2.34888	27.8022	1.33694e-05	4.24655e-05	NTC
Methylosarcina	-0.597804	5.62751	27.7857	1.34265e-05	4.25954e-05	NTC
Desulfospira	-1.20369	3.10759	27.7301	1.36207e-05	4.31597e-05	NTC
Unidentified_Deinococcales	-1.34916	1.73454	27.6917	1.37565e-05	4.34884e-05	NTC
Bizionia	-5.22116	-1.08176	53.1903	1.37575e-05	4.34884e-05	NTC
Tistrella	0.787862	5.10585	27.6618	1.38636e-05	4.37709e-05	BjSa
Kangiella	-0.927771	3.68538	27.6535	1.38932e-05	4.38118e-05	NTC
Unidentified_Haloferacales	1.48223	1.20137	29.259	1.51082e-05	4.75862e-05	BjSa
Solitalea	0.829013	5.13086	27.3001	1.5229e-05	4.79095e-05	BjSa
Fibrisoma	-1.1018	4.63609	27.2798	1.53099e-05	4.81064e-05	NTC
Thioalkalivibrio	-0.785375	6.7904	27.2417	1.54627e-05	4.85285e-05	NTC
Helicobacter	-3.18469	-0.227365	29.1512	1.54898e-05	4.85557e-05	NTC
Sedimenticola	-0.936268	4.61315	27.1411	1.58745e-05	4.97022e-05	NTC
Starkeya	0.554621	5.62845	27.0867	1.6102e-05	5.03546e-05	BjSa
Methylomicrobium	-0.79218	4.95421	27.0678	1.61821e-05	5.05449e-05	NTC
Candidatus_Magnetoglobus	-1.35599	4.29111	26.9448	1.67123e-05	5.21392e-05	NTC
Acholeplasma	-8.13426	-1.63323	48.0743	1.68206e-05	5.24149e-05	NTC
Tessaracoccus	4.25841	1.2875	51.1851	1.78155e-05	5.54495e-05	BjSa
Ancylobacter	0.798113	4.6248	26.6332	1.81407e-05	5.63949e-05	BjSa
Methanothermus	-10.0784	-1.27001	47.0334	1.86947e-05	5.80485e-05	NTC
Nonlabens	-1.9455	1.39977	26.5025	1.87784e-05	5.82396e-05	NTC
Dethiobacter	-1.5924	2.04837	26.28	1.99204e-05	6.17085e-05	NTC
Nocardiopsis	0.955046	5.24107	26.2491	2.00848e-05	6.21447e-05	BjSa
Sebaldella	-8.6685	-1.53879	46.186	2.04026e-05	6.30539e-05	NTC
Megamonas	10.8326	-0.73657	35.4564	2.09957e-05	6.48106e-05	BjSa
Chaetomium	4.72494	1.20978	27.7357	2.16051e-05	6.66135e-05	BjSa
Halomicrobium	4.44869	-1.27744	53.6748	2.17027e-05	6.68362e-05	BjSa
Naegleria	1.78861	1.77362	25.9497	2.17553e-05	6.69198e-05	BjSa
Kandleria	-9.61359	-1.34444	45.5046	2.19091e-05	6.7314e-05	NTC
Unidentified_Micromonosporales	1.05323	11.6781	25.898	2.20584e-05	6.76939e-05	BjSa
Dehalobacter	1.50389	3.01035	25.8629	2.22668e-05	6.82537e-05	BjSa
Batrachochytrium	10.8574	-0.995944	34.9652	2.2701e-05	6.95036e-05	BjSa
Unidentified_Legionellales	-1.14249	6.34404	25.7262	2.30993e-05	7.06408e-05	NTC
Rhodovibrio	-0.786177	4.88623	25.6376	2.3656e-05	7.22082e-05	NTC
Bermanella	-8.75388	-1.49366	44.7758	2.36667e-05	7.22082e-05	NTC
Halorhodospira	-2.02815	0.525028	27.2898	2.40408e-05	7.32584e-05	NTC
Iridovirus	-6.68474	-0.884761	29.9445	2.40666e-05	7.32584e-05	NTC
Lentimicrobium	-1.06454	3.31431	25.5156	2.4447e-05	7.43302e-05	NTC
Geobacillus	-0.944601	2.95112	25.4667	2.47724e-05	7.52326e-05	NTC
Leptolinea	-0.727036	4.72253	25.3131	2.58233e-05	7.83338e-05	NTC
Thermococcus	-2.0287	1.14021	25.235	2.63767e-05	7.99203e-05	NTC
Methanolacinia	1.47244	1.44426	26.8931	2.64591e-05	8.00777e-05	BjSa
Shimazuella	4.87047	-0.90503	33.9588	2.67054e-05	8.07301e-05	BjSa
Holdemania	2.59843	-0.50398	44.2351	2.70953e-05	8.18147e-05	BjSa
Ruthenibacterium	4.49551	-0.80629	43.1448	2.74511e-05	8.27941e-05	BjSa
Syntrophaceticus	2.28058	0.532688	25.0517	2.77247e-05	8.34639e-05	BjSa
Saccharibacter	8.4178	-1.42465	33.727	2.77367e-05	8.34639e-05	BjSa
Amphritea	-1.42235	1.25081	40.3712	2.8022e-05	8.41888e-05	NTC
Unidentified_Cellvibrionales	-1.62414	8.44851	25.01	2.80416e-05	8.41888e-05	NTC
Rubritepida	0.759087	4.84885	24.9032	2.88709e-05	8.65798e-05	BjSa
Limnoraphis	-1.17104	1.13572	28.4226	2.93079e-05	8.77903e-05	NTC
Unidentified_Corynebacteriales	0.960033	11.1368	24.8125	2.95963e-05	8.85533e-05	BjSa
Octopus	-10.108	-1.16011	42.4046	3.06411e-05	9.15752e-05	NTC
Roseivirga	-0.952623	3.63865	24.6771	3.07157e-05	9.16939e-05	NTC
Candidatus_Paracaedimonas	-4.36114	-0.0397188	45.1674	3.124e-05	9.31531e-05	NTC
Thermaerobacter	-1.20738	5.34441	24.5744	3.15951e-05	9.41056e-05	NTC
Haliscomenobacter	-1.0758	6.10753	24.4631	3.25781e-05	9.69234e-05	NTC
Nostoc	-0.736046	6.05184	24.4014	3.31372e-05	9.84039e-05	NTC
Marssonina	9.99143	-1.27764	41.7024	3.31505e-05	9.84039e-05	BjSa
Gordonvirus	9.25895	0.278634	28.3714	3.34111e-05	9.90655e-05	BjSa
Candidatus_Micrarchaeum	-2.54623	0.630564	25.9353	3.34604e-05	9.90999e-05	NTC
Stachybotrys	-5.57836	-1.03382	28.238	3.43709e-05	0.000101682	NTC
Gayadomonas	6.19805	-0.389711	28.151	3.50134e-05	0.000103467	BjSa
Leadbetterella	1.34786	0.937979	37.1197	3.55031e-05	0.000104709	BjSa
Pannonibacter	0.892105	2.62619	24.1512	3.55136e-05	0.000104709	BjSa
Acetobacter	1.23411	4.70266	24.0838	3.61849e-05	0.000106569	BjSa
Unidentified_Poales	-6.37461	-0.680582	32.0888	3.64501e-05	0.00010723	NTC
Gillisia	-1.03019	3.59638	25.5187	3.71126e-05	0.000109057	NTC
Bradyrhizobium	0.804767	15.5133	23.955	3.75053e-05	0.000110088	BjSa
Unidentified_Rhizobiales	0.55316	15.4364	23.8901	3.81903e-05	0.000111974	BjSa
Oxobacter	-2.37768	-0.51603	27.5127	4.01541e-05	0.000117601	NTC
Cp51virus	-5.08951	-1.26755	31.4255	4.0826e-05	0.000119435	NTC
Salsuginibacillus	2.19319	-0.392407	27.4093	4.10618e-05	0.000119992	BjSa
Sphaerotilus	-0.871775	4.13816	23.5938	4.14913e-05	0.000121112	NTC
Akkermansia	1.2846	2.28911	23.4594	4.30898e-05	0.000125639	BjSa
Caldanaerobius	-3.00894	1.36294	24.9102	4.32481e-05	0.000125961	NTC
Terriglobus	-0.4808	8.77116	23.4268	4.34869e-05	0.000126516	NTC
Sinorhizobium	0.486155	6.98039	23.38	4.40644e-05	0.000128054	BjSa
Coprobacillus	-7.39096	-1.73346	39.2103	4.42199e-05	0.000128365	NTC
Strongylocentrotus	-5.36463	0.683732	27.0416	4.44806e-05	0.000128979	NTC
Aequorivita	1.10292	5.38474	23.3215	4.47978e-05	0.000129756	BjSa
Hylemonella	-1.335	4.06464	23.2969	4.51098e-05	0.000130516	NTC
Meiothermus	-0.589619	7.08201	23.2738	4.54054e-05	0.000131227	NTC
Thioploca	-1.29223	4.93435	23.2507	4.57032e-05	0.000131942	NTC
Unidentified_Clostridiales	-0.50204	7.82537	23.1383	4.71798e-05	0.000136056	NTC
Propionibacterium	-4.51701	0.164212	26.6932	4.80118e-05	0.000138303	NTC
Stenotrophomonas	1.55032	7.53936	23.0325	4.86177e-05	0.000139896	BjSa
Hamadaea	1.70513	8.51326	22.9843	4.92892e-05	0.000141673	BjSa
Maritimibacter	0.753712	3.75146	22.8271	5.15449e-05	0.000147995	BjSa
Tepidimonas	-2.55188	1.35682	24.1963	5.18862e-05	0.000148812	NTC
Candidatus_Thioglobus	5.74817	-0.506909	24.1797	5.21088e-05	0.000149288	BjSa
Duganella	-1.57494	7.41764	22.7732	5.2345e-05	0.000149801	NTC
Methanohalobium	-7.95287	-1.65907	37.7252	5.28693e-05	0.000151137	NTC
Salisaeta	-0.931434	4.80042	22.5974	5.5046e-05	0.000157189	NTC
Capronia	-8.26623	-1.60444	37.3737	5.51972e-05	0.00015745	NTC
Capsaspora	-1.5634	1.04272	23.9221	5.56887e-05	0.00015868	NTC
Plotvirus	9.31259	-1.43971	37.2763	5.58632e-05	0.000159004	BjSa
Unidentified_Mycoplasmatales	1.90857	7.77145	22.5121	5.64097e-05	0.000160386	BjSa
Anaerofustis	1.42399	1.25879	23.7822	5.77436e-05	0.000163967	BjSa
Mariniradius	-0.718733	3.14756	22.4278	5.77936e-05	0.000163967	NTC
Unidentified_Cantharellales	4.46594	-0.756986	35.6549	5.81688e-05	0.000164854	BjSa
Saccharothrix	0.92068	5.91619	22.3896	5.8433e-05	0.000165424	BjSa
Roseateles	-0.781593	4.99239	22.3694	5.87727e-05	0.000166207	NTC
Prochlorococcus	-0.876492	4.44741	23.5641	6.11142e-05	0.000172407	NTC
Polycyclovorans	-0.972124	4.38957	22.2321	6.11481e-05	0.000172407	NTC
Unidentified_Methanococcales	5.74527	-0.52669	25.607	6.1162e-05	0.000172407	BjSa
Fimbriimonas	0.877129	8.71527	22.2033	6.16595e-05	0.000173624	BjSa
Chloracidobacterium	-1.14183	9.53229	22.179	6.2094e-05	0.00017466	NTC
Histoplasma	-6.40391	-0.672371	28.9775	6.29619e-05	0.000176912	NTC
Rhizoctonia	2.84932	0.0101733	23.3816	6.40987e-05	0.000179914	BjSa
Flavobacterium	-0.995572	7.95544	22.0332	6.47739e-05	0.000181468	NTC
Marinilabilia	1.64739	0.925808	23.3407	6.47904e-05	0.000181468	BjSa
Ponticaulis	-1.6888	3.97671	22.0162	6.50939e-05	0.000182125	NTC
Robbsia	1.98093	2.24332	21.998	6.54386e-05	0.000182894	BjSa
Actinoalloteichus	1.07825	2.37858	21.9108	6.71188e-05	0.000187391	BjSa
Thalassobacter	-4.18243	-0.117024	28.5522	6.88507e-05	0.000192022	NTC
Thermodesulfobacterium	-1.63844	0.439321	24.6804	7.02521e-05	0.000195723	NTC
Desulfofarcimen	1.95966	0.653781	21.7222	7.09137e-05	0.000197358	BjSa
Babesia	6.02517	-0.220045	24.8895	7.20107e-05	0.000200199	BjSa
Dysgonomonas	1.26002	2.84257	21.6618	7.21766e-05	0.000200448	BjSa
Unidentified_Syntrophobacterales	-0.983516	3.79637	21.6547	7.23266e-05	0.000200653	NTC
Aquimarina	0.70264	5.15692	21.521	7.52164e-05	0.00020845	BjSa
Aminomonas	-1.80832	1.59252	21.4209	7.74613e-05	0.000214446	NTC
Phytophthora	3.07706	2.38016	21.2856	8.06094e-05	0.000222926	BjSa
Sanguibacter	2.01514	1.18345	22.4394	8.22542e-05	0.000227236	BjSa
Acidihalobacter	0.942394	2.80091	21.1601	8.36544e-05	0.000230862	BjSa
Sphingobium	0.876199	9.46262	21.0595	8.61839e-05	0.000237593	BjSa
Saccharopolyspora	0.808643	5.00526	20.9261	8.96666e-05	0.000246777	BjSa
Chelatococcus	0.604562	6.32032	20.9247	8.9703e-05	0.000246777	BjSa
Unidentified_Pseudomonadales	-0.717756	5.47532	20.898	9.04177e-05	0.000248483	NTC
Smithella	-0.541084	4.85429	20.8765	9.09988e-05	0.000249819	NTC
Pbunavirus	6.24228	-0.415212	21.9527	9.37612e-05	0.000257134	BjSa
Unidentified_Cytophagales	-0.561755	9.2248	20.7724	9.38662e-05	0.000257154	NTC
Nakaseomyces	-8.65801	-1.55095	33.2174	9.42377e-05	0.000257903	NTC
Massilia	1.49443	8.91383	20.7358	9.48976e-05	0.000259439	BjSa
Cobetia	2.60442	-0.628436	56.7109	9.65023e-05	0.000263553	BjSa
Myxosarcina	-1.16559	1.74451	21.6713	0.000101206	0.000276112	NTC
Oleibacter	6.07836	-0.261264	23.4109	0.000101715	0.000277214	BjSa
Opitutus	1.14706	10.6471	20.4934	0.000102043	0.000277818	BjSa
Haliea	0.799135	3.06347	20.4824	0.00010238	0.000278449	BjSa
Tamlana	1.92015	1.13445	20.449	0.000103413	0.000280966	BjSa
Kpp10virus	-8.41702	-1.46211	26.2963	0.000104193	0.000282794	NTC
Chlamydia	4.76779	-0.761334	24.2526	0.000107225	0.000290724	BjSa
Pradovirus	12.4163	-0.362561	26.0908	0.000108444	0.000293657	BjSa
Oceaniovalibus	2.2178	-0.480252	35.7516	0.00010853	0.000293657	BjSa
Alkalispirochaeta	-1.09909	4.6114	20.2223	0.000110721	0.000299278	NTC
Pseudobutyrivibrio	2.18502	-0.251962	21.2768	0.000112742	0.000304427	BjSa
Arcanobacterium	4.2549	-0.931719	26.3538	0.000114914	0.000309973	BjSa
Pseudoloma	4.99392	0.00125745	22.8484	0.000116383	0.000313614	BjSa
Arsukibacterium	-2.36806	-0.299968	24.1374	0.000118643	0.000319376	NTC
Yonghaparkia	7.68064	1.75712	22.741	0.000119439	0.00032119	BjSa
Riemerella	1.58811	0.113515	20.7944	0.000128836	0.000346107	BjSa
Hymenobacter	-0.528025	6.87605	19.7011	0.000129726	0.000348142	NTC
Candidatus_Cardinium	-2.35443	0.603769	20.6891	0.000132667	0.000355672	NTC
Algicola	-1.9238	1.00315	20.6141	0.000135475	0.00036283	NTC
Singulisphaera	0.58498	9.67663	19.4864	0.000138548	0.000370682	BjSa
Entamoeba	4.58561	-1.36045	44.1292	0.000141583	0.000378419	BjSa
Pseudohaliea	1.69258	1.51084	19.4045	0.000142082	0.000379366	BjSa
Advenella	0.623099	4.34543	19.3664	0.000143759	0.000383455	BjSa
Leucobacter	1.4873	2.85925	19.3327	0.00014526	0.000387066	BjSa
Haloplasma	-2.80814	-0.0488624	20.2922	0.000148278	0.000394707	NTC
Ghiorsea	-2.03781	1.00014	20.1637	0.000153746	0.00040885	NTC
Schizot4virus	-6.25858	-1.09868	24.2622	0.000156229	0.000415033	NTC
Kiritimatiella	-1.10169	4.99404	19.0254	0.000159751	0.000423962	NTC
Paenisporosarcina	4.21621	-0.702692	27.8621	0.000160467	0.000425432	BjSa
Dyadobacter	0.527595	6.08879	18.9989	0.000161072	0.000426605	BjSa
Xylophilus	-1.44352	2.77351	18.8606	0.000168153	0.000444912	NTC
Unidentified_Enterobacterales	-0.430378	6.56753	18.8525	0.00016858	0.000445593	NTC
Planctopirus	0.646718	6.16129	18.7262	0.00017536	0.000463049	BjSa
Unidentified_Chrysiogenales	-2.49339	-0.585565	21.1064	0.00017881	0.000471685	NTC
Unidentified_Glomerellales	-4.2632	-0.726541	37.0758	0.000179742	0.000472998	NTC
Methyloterricola	-0.635702	5.38189	18.6438	0.000179943	0.000472998	NTC
Synechocystis	-0.746331	4.00759	18.6432	0.000179979	0.000472998	NTC
Cellulophaga	1.19969	1.81732	19.6089	0.000180027	0.000472998	BjSa
Trichodesmium	-1.13781	3.58863	18.5183	0.000187171	0.000491278	NTC
Pelosinus	-1.25266	2.89181	18.4683	0.000190138	0.00049834	NTC
Bxz1virus	5.59024	-0.784471	20.8614	0.000190241	0.00049834	BjSa
Haloferula	1.11081	7.70999	18.3555	0.000197021	0.000515361	BjSa
Nitrososphaera	-1.58616	8.34173	18.3537	0.00019713	0.000515361	NTC
M12virus	-4.63283	-0.149732	20.7137	0.00019752	0.000515867	NTC
Flaviflexus	8.96638	-1.48347	27.9811	0.000199799	0.0005213	BjSa
Fonsecaea	3.5478	-0.0227135	40.8114	0.00020064	0.000522977	BjSa
Desulfosporosinus	-0.760445	3.93467	18.2274	0.000205161	0.000533758	NTC
Mumia	2.18479	2.7087	18.227	0.000205182	0.000533758	BjSa
Salinibacter	-0.542819	4.62826	18.1219	0.000212133	0.000551295	NTC
Marichromatium	-1.16497	1.7268	18.1078	0.000213087	0.000553226	NTC
Cephaloticoccus	1.38345	4.13152	18.06	0.000216345	0.000561131	BjSa
Ydn12virus	4.48618	4.48284	18.034	0.000218138	0.000565224	BjSa
Shinella	1.59703	3.22635	18.0051	0.00022015	0.000569877	BjSa
Allomyces	5.40548	-1.41774	22.5187	0.000225002	0.000581865	BjSa
Flavimarina	-1.69771	0.14385	22.2222	0.000229291	0.000592373	NTC
Papilio	-3.9456	-0.938823	23.3253	0.000242904	0.000626926	NTC
Pelobacter	-0.708097	5.17001	17.6715	0.000244916	0.000631499	NTC
Anabaena	-0.877743	4.678	17.5812	0.000252121	0.000649154	NTC
Oligella	-5.79421	-0.392795	19.7654	0.000252257	0.000649154	NTC
Methanopyrus	4.44955	-0.300556	18.184	0.000272781	0.000701284	BjSa
Aquaspirillum	5.54147	-0.794402	18.1449	0.000275964	0.000708773	BjSa
Unidentified_Glomerales	1.13635	9.31799	17.2498	0.000280583	0.000719936	BjSa
Ensifer	0.470782	5.23118	17.2012	0.000285044	0.000730669	BjSa
Rubrobacter	0.74662	7.70332	17.1832	0.000286715	0.000734235	BjSa
Chthoniobacter	0.938819	12.0456	17.1793	0.000287072	0.000734434	BjSa
Candidatus_Symbiobacter	-1.14953	2.32529	17.0039	0.000303935	0.00077682	NTC
Unidentified_Pasteurellales	-5.8345	-0.0730663	17.7773	0.000307998	0.000786442	NTC
Synergistes	-3.22026	-0.649641	17.7276	0.000312632	0.000797499	NTC
Acanthamoeba	-0.861971	2.74367	16.8907	0.000315383	0.000803738	NTC
Porticoccus	-1.09901	2.09163	16.8233	0.00032242	0.000820317	NTC
Prasinovirus	-6.98425	1.61376	17.6242	0.000322512	0.000820317	NTC
Desulfobacula	-1.29221	3.06705	16.8028	0.000324591	0.000824806	NTC
Reticulitermes	4.22078	-0.984661	20.8051	0.000327718	0.000831949	BjSa
Actinomycetospora	0.852458	5.11536	16.7514	0.000330105	0.000837199	BjSa
Thermoanaerobacterium	1.49341	1.67463	16.6803	0.000337911	0.000856172	BjSa
Pseudaestuariivita	1.6292	0.551651	17.4557	0.000339355	0.000859003	BjSa
Caenorhabditis	-2.60949	1.30057	17.428	0.000342215	0.00086541	NTC
Unidentified_Rhabditida	3.70715	2.7379	17.3074	0.00035497	0.000896137	BjSa
Proteiniphilum	-0.888098	2.20153	16.5301	0.000355047	0.000896137	NTC
Microvirgula	1.67979	1.52924	16.32	0.000380604	0.000959721	BjSa
Fusarium	-2.07407	2.99964	16.2157	0.00039402	0.000992598	NTC
Methylocella	0.646942	6.02181	16.2021	0.000395813	0.000996162	BjSa
Camelina	-5.09799	-1.44656	19.8886	0.000403844	0.0010154	NTC
Cellulosimicrobium	1.258	2.80875	16.8551	0.000407635	0.00102396	BjSa
Tuber	2.43439	0.807865	16.7213	0.000424803	0.00106606	BjSa
Paludibacterium	-1.07074	1.75969	15.9738	0.000427145	0.00107092	NTC
Acropora	-7.11891	1.5039	17.6654	0.000443824	0.00111153	NTC
Nannochloropsis	4.3062	-0.219162	17.6624	0.00044419	0.00111153	BjSa
Alicycliphilus	-0.739693	2.80546	15.8113	0.000451069	0.00112767	NTC
Pleomorphomonas	0.586139	4.73403	15.7998	0.000452818	0.00113097	BjSa
Methanosphaera	4.10405	-1.57399	35.6471	0.000458914	0.00114511	BjSa
Lyngbya	-0.699207	4.2716	15.6946	0.000469142	0.00116952	NTC
Tropicibacter	-1.82394	-0.0316642	16.395	0.000470042	0.00117065	NTC
Paucimonas	11.8151	0.781466	17.4518	0.000470972	0.00117186	BjSa
Chlorella	-2.10014	0.292011	15.5838	0.000487034	0.00121068	NTC
Unidentified_Aeromonadales	-3.76867	0.229684	38.3682	0.000500833	0.00124381	NTC
Lutibaculum	-0.382382	4.81273	15.4576	0.000508291	0.00126114	NTC
Spongiibacter	-1.42287	4.66339	15.4151	0.000515687	0.00127828	NTC
Marinithermus	-0.885366	3.88547	15.3949	0.000519237	0.00128587	NTC
Gonapodya	-2.03763	2.7559	15.3437	0.000528344	0.00130719	NTC
Carnobacterium	-3.69374	-1.3239	37.4657	0.000551102	0.00136201	NTC
Unidentified_Thermotogales	1.03607	0.821107	17.3634	0.000551535	0.00136201	BjSa
Rheinheimera	1.48335	3.37097	15.1778	0.000559091	0.00137937	BjSa
Lysinimicrobium	0.862675	4.14382	15.1402	0.000566332	0.00139593	BjSa
Cylindrospermopsis	1.30426	1.15559	21.1865	0.000573361	0.00141193	BjSa
Simkania	-1.82703	5.54036	14.9817	0.000597966	0.00147114	NTC
Methanothermobacter	-1.9493	0.347272	15.5677	0.000610106	0.00149961	NTC
Henriciella	1.19283	3.39549	14.9009	0.000614814	0.00150977	BjSa
Levilinea	-0.538643	5.13039	14.8892	0.000617291	0.00151444	NTC
Caldibacillus	2.1876	-0.601179	16.3954	0.000635281	0.00155712	BjSa
Acaryochloris	-0.640308	4.83517	14.7999	0.000636587	0.00155887	NTC
Reyranella	1.23132	13.1856	14.7701	0.000643162	0.0015735	BjSa
Candidatus_Fermentibacter	-0.781222	3.12902	15.3783	0.000648193	0.00158434	NTC
Gimesia	0.672801	8.61648	14.6547	0.000669374	0.00163459	BjSa
Pseudarthrobacter	0.741013	3.50988	14.6167	0.000678239	0.0016547	BjSa
Gracilimonas	-0.979753	3.74064	14.4861	0.000709747	0.0017286	NTC
Che8virus	2.07543	0.149743	15.0938	0.000710368	0.0017286	BjSa
Calothrix	-0.642667	5.36596	14.483	0.000710501	0.0017286	NTC
Butyrivibrio	1.45677	0.323315	14.3521	0.000743691	0.00180768	BjSa
Geofilum	-1.59895	0.601015	16.5292	0.000751924	0.001826	NTC
Brevibacterium	0.917033	2.07418	14.3044	0.000756217	0.00183473	BjSa
Lunatimonas	0.848654	1.6426	14.8259	0.000774888	0.0018783	BjSa
Madurella	1.04626	3.2037	14.1574	0.000796198	0.00192818	BjSa
Neomegalonema	1.15396	1.04115	14.1052	0.00081095	0.0019621	BjSa
Chloroflexus	-0.362331	6.80639	14.0973	0.000813201	0.00196574	NTC
Unidentified_Nautiliales	3.95504	-0.826538	17.1247	0.000821129	0.00198308	BjSa
Sporocytophaga	-0.522435	5.39039	14.0638	0.000822839	0.00198538	NTC
Unidentified_Rosales	2.63294	4.49738	14.0421	0.000829166	0.00199882	BjSa
Msw3virus	-2.96706	0.38915	14.5689	0.000842855	0.00202995	NTC
Terracidiphilus	0.541435	7.88237	13.9562	0.000854674	0.00205654	BjSa
Crassostrea	-3.74426	0.264753	14.5025	0.000861429	0.00207089	NTC
Veillonella	-3.88919	-0.505938	14.4924	0.00086429	0.00207587	NTC
Desulfotalea	0.788052	2.4856	13.854	0.000886121	0.00212637	BjSa
Mobiluncus	-12.1869	-0.653782	19.1517	0.000929052	0.00222735	NTC
Belnapia	0.689469	7.95475	13.7013	0.000935487	0.00224074	BjSa
Photobacterium	-1.0852	3.56854	13.6516	0.000952187	0.00227866	NTC
Methylohalobius	-0.722393	2.96431	13.6206	0.000962769	0.00230189	NTC
Phycomyces	-3.94917	-0.349414	14.9654	0.000967578	0.00231129	NTC
Geminisphaera	-0.61976	5.08005	13.5916	0.000972762	0.00232156	NTC
Kpp25virus	6.3481	-1.0951	16.2771	0.000976511	0.0023284	BjSa
Alicyclobacillus	0.551022	5.84165	13.5497	0.000987427	0.00235229	BjSa
Daphnia	1.56297	1.03004	13.537	0.000991937	0.0023609	BjSa
Acidimicrobium	0.6545	5.66935	13.5264	0.00099569	0.00236769	BjSa
Niveispirillum	1.08767	4.31809	13.5059	0.00100303	0.00238298	BjSa
Draconibacterium	0.661999	2.53428	13.4706	0.00101578	0.00241111	BjSa
Olivibacter	1.07664	1.7986	13.9929	0.00101994	0.0024188	BjSa
Actinotalea	0.867163	3.11711	13.3946	0.00104381	0.00247316	BjSa
Unidentified_Actinomycetales	0.845764	3.07066	13.3844	0.00104763	0.00248	BjSa
Unidentified_Verrucomicrobiales	0.482513	9.28377	13.2685	0.00109222	0.00258322	BjSa
Cajanus	2.26757	0.449917	13.7511	0.00110602	0.00261352	BjSa
Luteipulveratus	0.946972	4.04271	13.2121	0.00111466	0.00263156	BjSa
Pseudaminobacter	1.21029	4.07816	13.1391	0.0011444	0.00269935	BjSa
Myroides	1.42971	1.51961	13.1099	0.00115655	0.00272557	BjSa
Aliiglaciecola	-0.917587	2.83938	13.0714	0.00117279	0.00276135	NTC
Unidentified_Gemmatimonadales	0.64609	11.133	13.0653	0.0011754	0.00276443	BjSa
Unidentified_Nostocales	-0.59862	7.61407	13.0634	0.0011762	0.00276443	NTC
Fluoribacter	-1.08979	1.2272	13.0368	0.0011876	0.00278873	NTC
Vibrio	-0.346258	4.99039	13.0282	0.00119129	0.00279491	NTC
Desulfococcus	-0.555686	4.81497	13.0229	0.00119358	0.00279778	NTC
Pelodictyon	-0.958721	3.06817	12.9708	0.00121638	0.00284869	NTC
Hugenholtzia	-1.25708	1.8897	12.9411	0.00122956	0.002877	NTC
Pseudobacteroides	-0.752423	1.98947	12.79	0.00129913	0.00303693	NTC
Ectothiorhodospira	-0.839706	2.71994	12.7877	0.00130022	0.00303693	NTC
Unidentified_Chlorobiales	-0.948468	5.40888	12.7808	0.00130352	0.00304193	NTC
Spiribacter	-1.63506	0.618512	13.0001	0.00136673	0.00318662	NTC
Pseudoalteromonas	-0.554726	5.37672	12.6409	0.00137199	0.00319605	NTC
Thalassolituus	-1.0626	2.12087	12.5454	0.00142093	0.00330711	NTC
Caenimonas	-1.09222	7.3799	12.4038	0.00149702	0.00348113	NTC
Thermodesulfovibrio	-0.840984	2.77465	12.3986	0.00149991	0.00348476	NTC
Candidatus_Endolissoclinum	2.30757	1.44947	34.1904	0.00150166	0.00348577	BjSa
Methanoregula	-1.18428	1.65754	12.7923	0.00153436	0.00355852	NTC
Enterorhabdus	-8.16108	-1.59199	16.6478	0.0015647	0.00362569	NTC
Pseudogymnoascus	-1.57047	2.15679	12.2179	0.00160367	0.00371272	NTC
Arenibacter	1.6918	3.09725	12.2062	0.00161066	0.00372563	BjSa
Paraoerskovia	4.90064	-0.058203	13.3054	0.00161656	0.00373599	BjSa
Isosphaera	-0.557534	5.51072	12.1489	0.00164534	0.00379917	NTC
Dermabacter	9.06633	-1.45755	16.3944	0.00165395	0.00381532	BjSa
Cephus	8.51376	-1.57868	16.3909	0.00165524	0.00381532	BjSa
Anditalea	0.870752	1.68276	12.5478	0.00167059	0.00384733	BjSa
Aliihoeflea	1.62403	3.42472	12.0977	0.00167698	0.00385867	BjSa
Allokutzneria	0.598994	3.43433	12.0033	0.00173709	0.0039935	BjSa
Yuavirus	1.39557	0.236601	14.1054	0.00174645	0.00401149	BjSa
Ziziphus	1.41817	0.551664	12.3159	0.00181206	0.00415857	BjSa
Lacimicrobium	1.05784	1.35945	12.2705	0.00184129	0.00422196	BjSa
Aeromonas	-0.436289	4.51588	11.7988	0.00187547	0.0042966	NTC
Leeia	0.907708	2.40771	11.7689	0.00189674	0.00434154	BjSa
Chelativorans	0.439903	5.94144	11.7395	0.00191779	0.00438591	BjSa
Unidentified_Kinetoplastida	1.62358	-0.275431	17.396	0.0020117	0.00459667	BjSa
Anaerosporomusa	-1.78303	-0.436801	13.6234	0.00201678	0.00460427	NTC
Methanospirillum	-3.58927	-0.588904	39.5506	0.00203166	0.00463422	NTC
Myxococcus	-0.717898	9.01257	11.5542	0.00205682	0.00468597	NTC
Amyelois	-3.54262	0.274075	12.5558	0.00205791	0.00468597	NTC
Mucispirillum	3.76107	-1.11934	27.8895	0.00210956	0.00479944	BjSa
Candidatus_Amoebophilus	-0.817345	2.87783	11.4429	0.00214553	0.00487704	NTC
Sodalis	1.58962	0.240507	11.8203	0.00216036	0.00490651	BjSa
Halothiobacillus	-1.60028	2.16399	11.232	0.00232524	0.00527642	NTC
Laribacter	0.904246	1.03021	14.743	0.00236064	0.0053508	BjSa
Pseudocohnilembus	3.55143	-1.0017	23.2016	0.00236208	0.0053508	BjSa
Exiguobacterium	-1.64379	0.0294701	11.4764	0.00244476	0.00553331	NTC
Gemmatirosa	0.587333	11.3361	11.0987	0.00244706	0.00553376	BjSa
Rothia	3.5852	-1.07625	20.0994	0.00245332	0.00554315	BjSa
Hyalangium	-0.645315	7.9858	11.0491	0.00249421	0.0056307	NTC
Unidentified_Pseudonocardiales	0.637252	10.1892	10.9435	0.00259782	0.00585957	BjSa
Unidentified_Nitrosomonadales	-0.967061	9.48143	10.9157	0.00262587	0.00591776	NTC
Caldicoprobacter	1.62993	0.342735	10.8396	0.00270428	0.00608574	BjSa
Diplorickettsia	-4.75428	-0.377143	11.1981	0.00270503	0.00608574	NTC
Desulfofustis	-1.28626	2.47225	10.8269	0.00271759	0.00610877	NTC
Pipefishvirus	9.03643	-1.43723	14.1251	0.00278766	0.00626093	BjSa
Roseovarius	-0.534093	5.33955	10.7131	0.00284031	0.00637372	NTC
Achromobacter	-0.334247	7.12439	10.662	0.00289739	0.00649627	NTC
Anaerococcus	-3.03211	-1.10905	33.3901	0.00298646	0.00669028	NTC
Helobdella	-5.27125	1.38227	10.9103	0.00300625	0.00672889	NTC
Pseudacidovorax	0.768942	4.68618	10.5355	0.00304404	0.00680767	BjSa
Comamonas	-0.506119	5.26684	10.52	0.00306256	0.00684328	NTC
Nitrolancea	0.842598	7.48742	10.4417	0.00315789	0.00704486	BjSa
Plantibacter	-1.67426	1.50265	10.4415	0.00315813	0.00704486	NTC
Lingula	-2.11415	0.284284	10.7737	0.00316203	0.00704758	NTC
Salpingoeca	3.07477	0.865428	22.8076	0.00333343	0.00742331	BjSa
Aspergillus	2.95969	0.149076	11.2326	0.00337136	0.00750141	BjSa
Asfivirus	-1.31747	2.05593	10.5154	0.00348103	0.00773888	NTC
Hahella	-0.475694	5.28226	10.19	0.00348707	0.00774577	NTC
Desulfurivibrio	-0.9674	1.81045	10.1641	0.00352287	0.00781869	NTC
Anaeroarcus	-1.77862	-0.0497136	10.4719	0.00353819	0.00784606	NTC
Ilumatobacter	-0.842541	9.15377	10.1471	0.00354669	0.00785828	NTC
Unidentified_Synergistales	-0.668751	2.57391	10.4546	0.00356122	0.00788386	NTC
Neurospora	2.36984	0.431585	10.451	0.00356595	0.00788769	BjSa
Weeksella	2.52491	-0.609105	10.9102	0.00357805	0.00790453	BjSa
Croceivirga	-1.55578	0.255493	10.1238	0.00357958	0.00790453	NTC
Marinovum	-1.26676	0.951303	17.8183	0.00364952	0.00805221	NTC
Beijerinckia	0.445423	5.73757	10.0398	0.003701	0.00815895	BjSa
Methanosphaerula	-1.3432	0.381618	9.99037	0.00377444	0.00831388	NTC
Fibrobacter	1.12648	5.0556	9.97433	0.00379861	0.00836013	BjSa
P12024virus	3.41715	-1.23629	14.7307	0.00396672	0.0087228	BjSa
Rhizopus	1.12915	3.63072	9.86351	0.00397036	0.00872352	BjSa
Bcep78virus	3.88969	1.43116	9.85293	0.00398719	0.00875318	BjSa
Pediococcus	-3.42926	-1.2386	13.3264	0.00400846	0.00879254	NTC
Halorubrum	1.65362	0.258248	10.085	0.0040939	0.00897246	BjSa
Balneatrix	0.600545	1.81841	10.2366	0.00416552	0.00912184	BjSa
Magnetospira	0.419172	4.74351	9.70558	0.00422982	0.00925493	BjSa
Unidentified_Selenomonadales	0.638542	3.52576	9.68407	0.00426656	0.00932755	BjSa
Eudoraea	0.667315	2.87376	9.95731	0.00429767	0.00938776	BjSa
Metarhizium	-4.66244	-0.0883392	9.94603	0.0043162	0.00942043	NTC
Vulgatibacter	-0.514107	7.71101	9.62685	0.00436599	0.00952118	NTC
Dasania	-1.0835	5.55294	9.62295	0.00437285	0.00952825	NTC
Marchantia	4.60934	-0.85232	10.3318	0.00438208	0.00954046	BjSa
Lokiarchaeum	-1.48005	0.232257	9.87737	0.00443092	0.0096388	NTC
Saccharophagus	-0.735733	2.90625	9.50503	0.00458611	0.00996816	NTC
Citreicella	-1.09181	2.24493	9.7712	0.00461493	0.0100225	NTC
Catabacter	0.724538	2.02162	9.73805	0.00467411	0.0101427	BjSa
Solimonas	0.887702	8.48164	9.43795	0.00471245	0.0102174	BjSa
Candidatus_Solibacter	-0.378691	13.5478	9.4099	0.00476639	0.0103259	NTC
Geopsychrobacter	-0.504057	4.03016	9.35448	0.00487494	0.0105523	NTC
Imtechella	-3.03925	-0.137684	15.6138	0.00488833	0.0105726	NTC
Oleispira	1.40138	0.365748	9.57383	0.00497968	0.0107614	BjSa
Hapalosiphon	-1.49938	1.84758	9.25865	0.00506903	0.0109454	NTC
Rubinisphaera	0.472197	6.26103	9.25445	0.00507772	0.0109552	BjSa
Thalassospira	0.366466	5.08661	9.23129	0.00512597	0.0110502	BjSa
Capitella	-8.03335	-0.392035	10.4608	0.00524121	0.0112821	NTC
Thermofilum	-0.956685	0.70722	10.6693	0.00524209	0.0112821	NTC
Idiomarina	0.77213	2.89125	9.17088	0.00525415	0.0112988	BjSa
Fictibacillus	-2.12849	1.09032	9.37601	0.00537721	0.011554	NTC
Agrobacterium	0.702125	7.5124	9.05817	0.00550275	0.0118141	BjSa
Echinicola	1.09405	1.6942	9.05334	0.00551366	0.0118278	BjSa
Fulvimarina	1.10899	1.11838	18.5712	0.00556209	0.011922	BjSa
Runella	0.470528	5.70907	8.93543	0.00578802	0.0123962	BjSa
Amanita	4.11573	-0.0172501	9.53925	0.00582929	0.0124744	BjSa
Unidentified_Methanobacteriales	-1.16363	1.21311	8.85772	0.00597695	0.01278	NTC
Fervidicella	4.68689	-1.03072	10.0035	0.00608734	0.0130055	BjSa
Jonquetella	-1.07026	0.66199	9.05591	0.00609622	0.0130138	NTC
Microbacterium	1.14319	7.59634	8.76387	0.00621407	0.0132547	BjSa
Kingella	-2.0168	-0.0620491	8.96159	0.00632773	0.0134862	NTC
Denitrovibrio	1.62887	0.595307	8.58331	0.0066995	0.014267	BjSa
Desulfomonile	-0.515052	6.49769	8.56072	0.0067631	0.0143907	NTC
Citricoccus	-0.985146	0.915382	8.83414	0.00678378	0.0144231	NTC
Candidatus_Frackibacter	3.05574	-0.410009	28.1522	0.00689741	0.0146528	BjSa
Thecamonas	-0.726022	2.80017	8.68028	0.00707751	0.0150128	NTC
Thermoplasma	5.0205	-0.557309	9.01446	0.00707827	0.0150128	BjSa
Lachnoclostridium	2.68026	2.45114	8.44917	0.00708682	0.0150188	BjSa
Adhaeribacter	-0.586222	4.4856	8.42378	0.00716283	0.0151677	NTC
Treponema	-0.58375	3.86676	8.36514	0.00734179	0.0155341	NTC
Lampropedia	1.29975	1.02946	8.56839	0.0074024	0.0156377	BjSa
Elioraea	0.339479	6.83349	8.34556	0.00740264	0.0156377	BjSa
Unidentified_Synechococcales	-0.331385	5.28284	8.31086	0.00751181	0.0158556	NTC
Halalkalicoccus	-3.13124	-0.873645	12.452	0.00759538	0.0160191	NTC
Cba41virus	-3.85715	-0.842563	8.81029	0.00764255	0.0161057	NTC
Anaerotruncus	4.15796	-0.493215	8.78565	0.00771397	0.0162432	BjSa
Flexistipes	3.00139	-0.815759	15.062	0.00776298	0.0163333	BjSa
Cryobacterium	1.28068	3.30353	8.17908	0.00794258	0.0166978	BjSa
Eisenibacter	-1.41063	1.18052	8.36622	0.00803179	0.0168719	NTC
Stappia	0.385633	3.23357	8.13575	0.00809007	0.0169808	BjSa
Achromatium	-0.994028	4.00515	8.13212	0.00810254	0.0169934	NTC
Thermophagus	1.42896	0.259822	16.2172	0.00820674	0.0171982	BjSa
Clostridiisalibacter	-3.26071	-1.18545	22.648	0.00828468	0.0173477	NTC
Pseudovibrio	0.625157	3.0957	8.06871	0.00832411	0.0174164	BjSa
Cardiobacterium	-1.55693	-0.0775196	9.72037	0.00851735	0.0178065	NTC
Delftia	0.698823	4.31378	7.9724	0.00867336	0.0181183	BjSa
Austwickia	1.3575	-0.401706	13.1172	0.00871802	0.0181971	BjSa
Thermoactinomyces	0.780059	2.13202	7.94789	0.00876476	0.0182762	BjSa
Perkinsus	-1.94639	-0.871776	11.7231	0.00876979	0.0182762	NTC
Pyrinomonas	-0.692197	12.2774	7.87751	0.0090331	0.01881	NTC
Microcoleus	-0.363483	4.48402	7.8519	0.00913294	0.0190029	NTC
Chlorobium	-0.415918	4.36209	7.8286	0.00922486	0.0191781	NTC
Sediminicola	1.34179	-0.0949807	8.02502	0.00923174	0.0191781	BjSa
Methyloceanibacter	0.634087	10.3272	7.78567	0.00939681	0.0195056	BjSa
Tumebacillus	-0.690985	1.81429	8.15706	0.0101778	0.0211101	NTC
Psychroserpens	0.623241	2.71852	7.76973	0.0102586	0.0212609	BjSa
Unidentified_Desulfovibrionales	-0.453803	5.04602	7.5771	0.0102835	0.0212957	NTC
Flexilinea	-0.458133	4.21754	7.56391	0.0103425	0.0214011	NTC
Dehalococcoides	0.509634	4.06298	7.55939	0.0103629	0.0214264	BjSa
Holophaga	1.43015	7.30384	7.51397	0.0105695	0.0218365	BjSa
Pseudophaeobacter	-1.74842	-0.602333	37.4581	0.010642	0.021969	NTC
Mycolicibacterium	0.621496	7.92225	7.49277	0.0106675	0.0220044	BjSa
Amorphus	-0.308934	4.91209	7.4529	0.0108545	0.0223726	NTC
Unidentified_Burkholderiales	-0.503418	14.5748	7.4405	0.0109134	0.0224763	NTC
Unidentified_Chroococcales	-0.840952	2.85254	7.4089	0.011065	0.0227707	NTC
Pimelobacter	-0.658249	3.35071	7.38578	0.0111774	0.0229841	NTC
Anaeromusa	-1.4567	0.392627	7.53919	0.0112946	0.0232069	NTC
Ottowia	-0.298991	5.97082	7.35033	0.0113522	0.0233071	NTC
Bacteroides	-0.384004	6.98684	7.3342	0.0114327	0.023454	NTC
Rubrivivax	-0.451695	6.05938	7.32858	0.0114609	0.0234936	NTC
Tetrahymena	1.52029	-0.418379	7.75574	0.0114853	0.0235251	BjSa
Fortiea	-1.04113	2.44279	7.24999	0.0118633	0.0242805	NTC
Pararhodospirillum	0.883715	1.09315	7.17135	0.0122814	0.0251167	BjSa
Thermorudis	0.686203	6.07256	7.16707	0.0123046	0.0251445	BjSa
Fibrella	0.500229	3.59985	7.15043	0.0123953	0.0253102	BjSa
Ssp2virus	1.26743	1.74907	7.11679	0.0125809	0.0256693	BjSa
Phaeobacter	0.579637	2.16049	7.09209	0.0127191	0.0259311	BjSa
Halocynthiibacter	-1.29066	-0.292515	10.4946	0.0130817	0.0266497	NTC
Olsenella	1.71101	0.350978	6.94812	0.0135584	0.0275995	BjSa
Niabella	0.747311	7.51586	6.93927	0.0136119	0.027687	BjSa
Klebsiella	0.84106	2.85074	6.92777	0.0136819	0.0278078	BjSa
Candidatus_Izimaplasma	-1.99159	-0.238413	6.91139	0.0137821	0.0279899	NTC
Sporomusa	-0.618089	2.16992	6.87424	0.0140124	0.0284357	NTC
Taylorella	0.85193	2.08967	6.85864	0.0141104	0.0286125	BjSa
Methylomarinum	-0.483208	3.1145	6.74773	0.014829	0.0300464	NTC
Natrinema	-4.08174	-1.2315	6.86166	0.0150702	0.0305116	NTC
Alkalilimnicola	0.987626	3.41552	6.70608	0.0151091	0.0305669	BjSa
Variovorax	0.790019	11.7024	6.61993	0.0157071	0.0317523	BjSa
Schleiferia	0.534782	2.47239	6.60174	0.0158367	0.0319896	BjSa
Anaeromassilibacillus	-2.79792	-1.04489	16.6985	0.0159884	0.0322713	NTC
Glaciecola	-0.902188	2.41437	6.6668	0.0164002	0.0330771	NTC
Deinococcus	-0.343391	7.21086	6.5069	0.0165313	0.0333159	NTC
Serinicoccus	0.688581	2.0422	6.63146	0.016655	0.0335395	BjSa
Edaphobacter	0.457798	9.84284	6.40711	0.0172983	0.0347884	BjSa
Micromonas	1.24824	0.188123	6.54441	0.0173016	0.0347884	BjSa
Oceanobacillus	0.965541	0.877823	6.84506	0.0173515	0.034862	BjSa
Collimonas	-0.496037	6.28793	6.31116	0.0180728	0.0362836	NTC
Kocuria	0.667085	3.2123	6.30073	0.0181593	0.0364255	BjSa
Spirillospora	0.630701	4.17367	6.2993	0.0181712	0.0364255	BjSa
Plesiocystis	-0.734587	6.59102	6.2917	0.0182345	0.0365246	NTC
Oxalobacter	0.740614	1.67702	6.25605	0.0185348	0.0370978	BjSa
Jannaschia	-0.45227	2.41012	6.32308	0.0185532	0.0371063	NTC
Spirosoma	0.32427	7.16124	6.21218	0.0189118	0.0377949	BjSa
Thalassobius	0.613908	2.71887	6.29329	0.0193281	0.0385975	BjSa
Candidatus_Koribacter	0.645687	13.0863	6.15617	0.0194054	0.0387225	BjSa
Colwellia	0.38275	3.22302	6.12387	0.0196965	0.0392735	BjSa
Salegentibacter	0.931684	0.244002	9.49094	0.019943	0.0397349	BjSa
Planktothrix	-0.804594	3.73221	6.09391	0.0199707	0.03976	NTC
Desulfitibacter	-0.919077	2.46589	6.09036	0.0200035	0.0397952	NTC
Neptuniibacter	1.39163	1.65243	6.20157	0.0201327	0.0400219	BjSa
Effusibacillus	-0.865764	1.87696	6.06273	0.0202607	0.0402459	NTC
Cycloclasticus	-0.429033	3.82449	6.06098	0.020277	0.040248	NTC
Unidentified	-0.223144	19.1814	5.98697	0.0209845	0.0416208	NTC
Bcep22virus	-1.61719	-0.771486	6.71646	0.0210829	0.0417845	NTC
Actibacterium	0.855666	2.76738	5.9689	0.0211613	0.0419083	BjSa
Congregibacter	0.508431	3.00161	5.92139	0.021634	0.0428121	BjSa
Chlorogloeopsis	-0.927433	4.26606	5.88195	0.0220353	0.0435735	NTC
Nematostella	3.31675	-0.462194	6.42329	0.0222017	0.0438695	BjSa
Aureispira	0.531169	3.56325	5.84564	0.0224119	0.0442516	BjSa
Rivularia	-0.591011	2.44849	5.83601	0.022513	0.0444179	NTC
Pararheinheimera	-3.1084	0.188625	6.08818	0.0228346	0.0450187	NTC
Planococcus	3.7397	-0.989427	6.23901	0.023897	0.0470448	BjSa
Mesotoga	-0.962504	0.57848	5.70864	0.0238981	0.0470448	NTC
Chlorobaculum	0.721748	1.42461	6.23798	0.0239355	0.0470833	BjSa
Lacinutrix	0.695112	3.19118	5.68372	0.0241799	0.0475285	BjSa
Stanieria	0.525517	2.38894	5.68087	0.0242124	0.0475568	BjSa
Halanaerobium	1.14122	1.68906	5.64473	0.0246282	0.0483374	BjSa
Amantichitinum	-0.539434	4.05335	5.59169	0.0252528	0.0495256	Not_associated
Tardiphaga	-1.13384	6.31827	5.59015	0.0252712	0.0495256	Not_associated
Anaerophaga	-0.756929	1.55641	5.54029	0.0258748	0.0506706	Not_associated
Kurthia	-2.27089	0.100514	8.81068	0.026009	0.0508956	Not_associated
Unidentified_Anaerolineales	-0.36568	7.34042	5.50835	0.0262698	0.0513678	Not_associated
Moorella	-0.390491	5.45759	5.42672	0.0273099	0.0533618	Not_associated
Ardenticatena	-0.315529	6.34749	5.30926	0.028887	0.0564014	Not_associated
Aphanomyces	-0.852714	1.02344	5.40257	0.0289514	0.0564853	Not_associated
Pseudonocardia	0.610989	11.138	5.17472	0.0308182	0.0600829	Not_associated
Dehalogenimonas	-0.472142	3.77763	5.16104	0.0310224	0.0604363	Not_associated
Fluviicola	0.431219	4.04397	5.15784	0.0310704	0.0604849	Not_associated
Chitinilyticum	0.417131	3.40794	5.15314	0.031141	0.0605775	Not_associated
Alcanivorax	-0.506561	4.66461	5.14511	0.0312621	0.0607681	Not_associated
Teredinibacter	-0.547871	3.63149	5.0729	0.0323746	0.0628842	Not_associated
Microbulbifer	-0.529284	4.33926	5.02988	0.033058	0.0641643	Not_associated
Hungatella	-1.27527	-0.0388636	5.12336	0.0334691	0.0649143	Not_associated
Melaminivora	1.76702	-0.0767863	5.18335	0.0340334	0.06596	Not_associated
Priapulus	-3.42199	-1.57005	5.37602	0.0341137	0.0660669	Not_associated
Segniliparus	1.23928	1.20871	4.93387	0.0346421	0.0670386	Not_associated
Hydrogenovibrio	-1.11685	1.32704	4.93243	0.0346664	0.0670386	Not_associated
Alkanindiges	-1.12998	-0.0893218	4.928	0.0347415	0.0671345	Not_associated
Geovibrio	-0.540429	1.59405	5.00073	0.0349581	0.0674999	Not_associated
Methylogaea	-0.562725	2.99027	4.9139	0.0349819	0.0674999	Not_associated
Acytostelium	0.867807	1.68183	4.89973	0.0352253	0.0678847	Not_associated
Archaeoglobus	0.88483	0.8952	4.98423	0.0352329	0.0678847	Not_associated
Novosphingobium	0.833667	12.1925	4.87638	0.0356306	0.0686006	Not_associated
Prolixibacter	-0.427805	2.6789	4.83358	0.0363869	0.0700054	Not_associated
Marinagarivorans	-1.48461	0.617754	4.90611	0.0365674	0.0703013	Not_associated
Cba181virus	-1.67568	-1.09898	8.44248	0.0370316	0.0711417	Not_associated
Candidatus_Glomeribacter	-1.10824	1.04275	4.78452	0.0372756	0.0715582	Not_associated
Arthrospira	-0.707367	3.03475	4.77626	0.0374277	0.0717978	Not_associated
Lutibacter	-0.71584	1.02554	5.36944	0.0375297	0.071941	Not_associated
Escherichia	-0.45072	2.08614	5.39312	0.0376505	0.07212	Not_associated
Unidentified_Chaetothyriales	-1.71192	-1.12824	11.3129	0.0378285	0.0724084	Not_associated
Hydrogenobacter	-1.11799	0.356903	4.73311	0.038233	0.0731294	Not_associated
Unidentified_Bacillales	-0.23807	9.52469	4.68947	0.0390672	0.0746705	Not_associated
Hoeflea	0.438151	6.25165	4.61559	0.0405257	0.077402	Not_associated
Salinimicrobium	0.611695	1.51002	4.55326	0.0418034	0.0797844	Not_associated
Arcobacter	1.66796	0.26275	4.60195	0.0423307	0.0807322	Not_associated
Allosalinactinospora	-0.347387	3.07759	4.52484	0.0424009	0.0808074	Not_associated
Ferrimonas	-0.597179	3.15272	4.51415	0.042628	0.0811814	Not_associated
Rhodomicrobium	-0.349746	7.50431	4.50924	0.0427328	0.0813221	Not_associated
Caloramator	-1.09832	-0.146463	4.56256	0.043149	0.0820548	Not_associated
Desmospora	-0.680094	1.00722	6.0495	0.0433201	0.0823207	Not_associated
Rhinocladiella	2.08555	-0.695743	17.2197	0.0440373	0.0836233	Not_associated
Pseudoxanthomonas	0.470793	6.89001	4.42519	0.0445719	0.0845773	Not_associated
Campylobacter	0.58963	1.28599	5.61204	0.0450089	0.0853449	Not_associated
Chitinispirillum	-0.711898	1.83136	4.39422	0.0452715	0.085781	Not_associated
Aetherobacter	-1.00381	-0.376661	5.75006	0.0475298	0.0899953	Not_associated
Desulfallas	-0.413292	3.24933	4.2148	0.0495746	0.0937994	Not_associated
Unidentified_Acidobacteriales	0.33792	13.9284	4.21199	0.0496456	0.0938662	Not_associated
Acidobacterium	0.45033	8.59453	4.20804	0.0497453	0.0939872	Not_associated
Unidentified_Agaricales	0.893992	0.240429	4.2228	0.0509956	0.0962803	Not_associated
Ricinus	0.69999	1.33644	4.28895	0.0519696	0.0980487	Not_associated
Unidentified_Vibrionales	-0.433272	3.34401	4.10934	0.0523158	0.0986313	Not_associated
Leucothrix	0.633747	1.11701	4.79892	0.0526095	0.0991139	Not_associated
Candidatus_Methanoperedens	-0.4243	3.70057	4.05693	0.053741	0.101173	Not_associated
Ornithinibacillus	-0.872385	-0.151743	7.95128	0.0540186	0.101623	Not_associated
Sagittula	0.805321	0.127384	12.9037	0.0546361	0.102684	Not_associated
Cellulosilyticum	-1.32629	-0.804119	6.34863	0.0546607	0.102684	Not_associated
Acidithiobacillus	0.357628	4.42103	4.00909	0.05508	0.103398	Not_associated
Solibacillus	1.1818	-0.651125	10.8016	0.0552313	0.103608	Not_associated
Sulfurovum	0.869875	1.60292	3.97876	0.0559484	0.104878	Not_associated
Oscillochloris	0.369331	4.9357	3.96681	0.0562945	0.105452	Not_associated
Bifidobacterium	0.579959	1.97052	3.95628	0.0566017	0.105952	Not_associated
Polaribacter	-0.580038	1.36897	3.94904	0.0568139	0.106274	Not_associated
Unidentified_Myxococcales	-0.428127	13.9472	3.94074	0.0570583	0.106655	Not_associated
Gulosibacter	-0.890838	-0.0590534	4.71929	0.0573167	0.107062	Not_associated
Methylorubrum	-0.540563	4.3519	3.92596	0.0574966	0.107322	Not_associated
Yersinia	-0.544061	3.47236	3.91124	0.0579368	0.108067	Not_associated
Chamaesiphon	-0.524221	2.88954	3.9027	0.0581941	0.108469	Not_associated
Phormidium	0.886053	2.74574	3.86951	0.0592054	0.110276	Not_associated
Ewingella	0.801233	0.713135	3.89085	0.0593219	0.110415	Not_associated
Tieghemostelium	-1.52868	0.0152559	3.85804	0.0595594	0.110779	Not_associated
Psychroflexus	-0.828355	1.02652	3.8074	0.0611518	0.11366	Not_associated
Cyanidioschyzon	-0.804839	1.94664	3.80951	0.0628005	0.116642	Not_associated
Hassallia	-0.438143	2.64804	3.74392	0.0632157	0.11733	Not_associated
Fusobacterium	-0.799138	1.04925	3.75953	0.0644279	0.119496	Not_associated
Crocinitomix	0.549132	2.86214	3.68869	0.0650758	0.120613	Not_associated
Cyclobacterium	0.444785	3.91078	3.65092	0.0663828	0.122948	Not_associated
Gossypium	-1.68232	0.283863	3.75249	0.0670918	0.124174	Not_associated
Geitlerinema	-0.57336	3.60657	3.59472	0.0683832	0.126475	Not_associated
Agromyces	0.524058	5.82991	3.57161	0.0692258	0.127944	Not_associated
Algiphilus	-0.60892	4.45714	3.55766	0.0697396	0.128803	Not_associated
Halothece	-0.681984	1.20106	3.55531	0.0698267	0.128858	Not_associated
Oceanimonas	0.571223	1.28849	3.55421	0.0698677	0.128858	Not_associated
Chrysochromulina	0.683646	0.34964	5.30224	0.0704121	0.129771	Not_associated
Desulfotomaculum	-0.288893	3.92975	3.49831	0.0719757	0.13256	Not_associated
Haliangium	0.744824	12.5658	3.48864	0.0723479	0.133078	Not_associated
Sandaracinus	0.384322	10.6029	3.48837	0.072358	0.133078	Not_associated
Haloglycomyces	1.12512	-0.490748	3.52021	0.0729155	0.13401	Not_associated
Salinibacterium	1.24092	1.90311	3.43461	0.0744667	0.136765	Not_associated
Cedecea	-1.01558	-0.143456	5.73199	0.0747817	0.137248	Not_associated
Thermosinus	0.473189	1.69848	3.41398	0.0752939	0.138091	Not_associated
Syntrophorhabdus	-0.379626	4.1358	3.41263	0.0753485	0.138095	Not_associated
Methanocella	-0.478244	3.36205	3.40656	0.075594	0.138449	Not_associated
Roseiflexus	0.287448	7.41447	3.3908	0.0762363	0.139528	Not_associated
Rickettsia	-0.498434	4.74494	3.34139	0.0782897	0.143186	Not_associated
Legionella	-0.293403	7.50989	3.33959	0.0783658	0.143226	Not_associated
Acidomonas	-0.640113	1.48059	3.33055	0.0787484	0.143825	Not_associated
Roseibium	-0.63491	1.07284	3.34504	0.0799405	0.145901	Not_associated
Altibacter	0.779648	0.928163	3.24327	0.084377	0.153891	Not_associated
Brevibacillus	-0.325383	4.39752	3.16309	0.0862406	0.157181	Not_associated
Emticicia	-0.576046	3.35663	3.14945	0.0868858	0.158248	Not_associated
Raphidiopsis	0.522761	1.09227	3.15431	0.0884886	0.161055	Not_associated
Rhizobium	0.47541	10.8519	3.10982	0.0887918	0.161495	Not_associated
Roseivivax	0.541358	1.43773	3.08768	0.0898773	0.163357	Not_associated
Unidentified_Veillonellales	-0.72093	1.17391	3.03958	0.0922884	0.167623	Not_associated
Hydra	2.53616	0.638286	3.12479	0.0924795	0.167854	Not_associated
Polymorphum	0.354548	3.90387	3.00135	0.0942582	0.170965	Not_associated
Crinalium	-0.845389	4.10163	2.99468	0.0946066	0.171478	Not_associated
Blautia	-0.746214	0.084276	3.17104	0.0949399	0.171964	Not_associated
Pamx74virus	-1.02202	1.46184	2.98413	0.0951609	0.172246	Not_associated
Anoxybacillus	0.492768	1.85216	2.94836	0.0970678	0.175577	Not_associated
Unidentified_Natrialbales	0.892881	0.974786	2.97941	0.0972645	0.175811	Not_associated
Prunus	1.43319	1.86467	2.94073	0.0974805	0.176081	Not_associated
Biomphalaria	-2.06375	0.256784	2.9447	0.0991235	0.178926	Not_associated
Vogesella	0.681745	2.28284	2.90476	0.0994523	0.179396	Not_associated
Indibacter	-0.679287	2.25675	2.88858	0.100354	0.180899	Not_associated
Serratia	-0.294607	4.06737	2.87922	0.10088	0.181723	Not_associated
Thermoanaerobacter	-0.414637	1.3777	3.33552	0.101527	0.182763	Not_associated
Ornatilinea	-0.534309	2.80777	2.84322	0.102933	0.185079	Not_associated
Slackia	2.54538	-0.652421	2.99472	0.102955	0.185079	Not_associated
Salinarimonas	0.368636	3.89194	2.81697	0.104461	0.187658	Not_associated
Oidiodendron	-1.35979	-1.15696	3.16062	0.104769	0.188083	Not_associated
Hyphomonas	0.477827	7.81704	2.80276	0.105298	0.188905	Not_associated
Nevskia	-0.599623	10.3193	2.76464	0.107584	0.192803	Not_associated
Desulfatitalea	-0.3026	5.35976	2.76408	0.107618	0.192803	Not_associated
Ammonifex	0.54846	2.01806	2.73952	0.109122	0.195364	Not_associated
Paramesorhizobium	0.68617	1.33444	2.71027	0.110945	0.198493	Not_associated
Thermobaculum	0.367015	6.89002	2.68292	0.11268	0.201461	Not_associated
Desulfonatronospira	0.612938	1.29205	2.65539	0.11446	0.204504	Not_associated
Trichophyton	1.19279	-1.12621	4.74812	0.115298	0.205861	Not_associated
Hippea	0.825014	0.681592	2.77792	0.117116	0.208965	Not_associated
Gonium	-1.57577	-0.719081	2.67316	0.117813	0.210066	Not_associated
Tepidanaerobacter	0.591056	0.5302	2.67074	0.11797	0.210203	Not_associated
Morganella	-1.03417	-0.720716	4.84528	0.118122	0.210332	Not_associated
Methanobrevibacter	-0.91227	-0.522392	2.60659	0.119574	0.212774	Not_associated
Thiofilum	-0.63966	0.930932	2.64903	0.120188	0.213722	Not_associated
Liberibacter	-0.828728	0.225968	2.5749	0.121733	0.216322	Not_associated
Agreia	0.756716	2.42048	2.5667	0.122298	0.217086	Not_associated
Sorangium	-0.428805	11.272	2.53936	0.122328	0.217086	Not_associated
Unidentified_Nevskiales	-0.536558	10.0289	2.51639	0.123959	0.219833	Not_associated
Candidatus_Korarchaeum	-1.04337	-1.04311	3.48798	0.125428	0.222288	Not_associated
Blastochloris	0.182502	6.0787	2.48893	0.125942	0.223049	Not_associated
Nafulsella	-0.408847	3.21617	2.48299	0.126376	0.223667	Not_associated
Acetomicrobium	0.403672	1.5011	3.24498	0.12665	0.224001	Not_associated
Candidatus_Methylopumilus	-1.01635	1.45075	2.44393	0.129273	0.228487	Not_associated
Malus	-1.08844	6.19184	2.41902	0.131162	0.231669	Not_associated
Paenibacillus	0.179354	7.80694	2.40749	0.132047	0.233075	Not_associated
Agrococcus	-0.68595	0.497254	2.40002	0.132624	0.233938	Not_associated
Oceanicola	0.236175	2.67985	2.755	0.13478	0.237581	Not_associated
Unidentified_Rhodobacterales	0.387482	10.0364	2.34302	0.137127	0.241556	Not_associated
Methylobacillus	-0.60126	4.41562	2.31691	0.139249	0.24513	Not_associated
Cucumibacter	0.255549	4.3674	2.29607	0.14097	0.247995	Not_associated
Desulfohalobium	-0.469114	1.79473	2.18894	0.152094	0.267384	Not_associated
Azorhizobium	0.206964	5.68738	2.1358	0.155088	0.272466	Not_associated
Unidentified_Balneolales	-0.511629	1.35771	2.11721	0.156832	0.275346	Not_associated
Nesterenkonia	0.859204	0.566413	2.1044	0.158047	0.277294	Not_associated
Sneathiella	-0.267562	3.34318	2.09452	0.158992	0.278765	Not_associated
Caldilinea	0.205349	6.42858	2.0828	0.160122	0.280559	Not_associated
Micavibrio	-0.560715	8.0837	2.03415	0.164914	0.288765	Not_associated
Unidentified_Opitutales	0.331811	9.19011	2.01264	0.167088	0.292377	Not_associated
Tuberibacillus	-0.561974	-0.0590182	2.12269	0.168169	0.294072	Not_associated
Thermus	-0.214216	5.04975	1.98678	0.169748	0.296635	Not_associated
Martelella	0.270619	3.72322	1.95622	0.172956	0.301875	Not_associated
Candidatus_Micropelagos	-0.624562	0.282746	1.97343	0.172976	0.301875	Not_associated
Neptunomonas	-0.522098	2.67727	1.94925	0.173698	0.302935	Not_associated
Prosthecochloris	-0.43395	2.20188	1.93018	0.175748	0.306307	Not_associated
Unidentified_Parachlamydiales	-0.479797	6.84429	1.92304	0.176522	0.307453	Not_associated
Sediminispirochaeta	-0.451724	2.03367	1.91449	0.177456	0.308874	Not_associated
Desulfurispirillum	-0.641518	0.731799	1.90264	0.17876	0.310938	Not_associated
Thalassobaculum	0.194378	5.05653	1.79416	0.191249	0.332443	Not_associated
Nodularia	0.264976	3.00569	1.78572	0.192265	0.333988	Not_associated
Gramella	0.548656	0.548602	3.00381	0.19276	0.334523	Not_associated
Thermodesulfobium	-0.59974	1.03527	1.79598	0.192828	0.334523	Not_associated
Flectobacillus	0.248777	3.40544	1.76961	0.194221	0.336719	Not_associated
Unidentified_Aquificales	-0.246452	2.28443	1.84253	0.194463	0.336915	Not_associated
Acyrthosiphon	2.8336	-0.236943	1.76676	0.19886	0.344304	Not_associated
Haematobacter	0.272042	1.77198	1.74468	0.199081	0.344304	Not_associated
Rozella	1.88123	0.159711	1.79577	0.19912	0.344304	Not_associated
Virgibacillus	0.485547	1.05672	1.73474	0.200322	0.346155	Not_associated
Zooshikella	0.426211	2.89945	1.72183	0.201948	0.348735	Not_associated
Kordiimonas	-0.168022	5.00603	1.66319	0.20778	0.358571	Not_associated
Enhygromyxa	-0.442614	8.09365	1.65979	0.208233	0.359117	Not_associated
Salinivirga	-0.437557	1.75003	1.6495	0.211363	0.364276	Not_associated
Reticulomyxa	-0.567258	-0.104208	2.28508	0.212716	0.366368	Not_associated
Sporolactobacillus	-0.860742	-0.459835	1.99364	0.213816	0.36802	Not_associated
Planktothricoides	0.294697	2.76914	1.59838	0.216613	0.372461	Not_associated
Afifella	0.266059	8.36538	1.5979	0.216679	0.372461	Not_associated
Ramlibacter	-0.333706	8.86942	1.58785	0.21809	0.374642	Not_associated
Kordia	-0.370393	1.87085	1.57699	0.219629	0.376952	Not_associated
Promicromonospora	0.281156	3.30359	1.57548	0.219844	0.376952	Not_associated
Halobacillus	-0.595518	0.390392	2.83106	0.219924	0.376952	Not_associated
Pseudopropionibacterium	0.416482	0.8134	1.57432	0.220008	0.376952	Not_associated
Kibdelosporangium	0.263574	6.18211	1.5607	0.221961	0.38005	Not_associated
Aminobacter	0.188027	4.56625	1.55464	0.222837	0.381302	Not_associated
Jonesia	0.595097	-0.184608	1.77313	0.223273	0.381799	Not_associated
Oscillibacter	0.959469	-1.03894	2.66999	0.223849	0.382306	Not_associated
Dolichospermum	0.301819	2.56897	1.54756	0.223866	0.382306	Not_associated
Wolbachia	-0.952431	-0.241864	1.54623	0.224059	0.382306	Not_associated
Flavisolibacter	0.461996	8.03977	1.5456	0.224151	0.382306	Not_associated
Trichomonas	0.383082	1.58537	1.54825	0.225484	0.38433	Not_associated
Methylosinus	-0.136434	6.53414	1.53014	0.226421	0.385678	Not_associated
Rubidibacter	0.387904	2.33652	1.52141	0.227716	0.387633	Not_associated
Kiloniella	0.229146	5.06073	1.51718	0.228347	0.388455	Not_associated
Glaciibacter	0.266703	3.48598	1.51375	0.22886	0.389076	Not_associated
Cvm10virus	1.90398	-0.838697	1.53219	0.230226	0.391147	Not_associated
Aminiphilus	0.392068	1.07338	2.04026	0.231259	0.392648	Not_associated
Unidentified_Deferribacterales	0.747947	-0.411861	1.52187	0.231745	0.393219	Not_associated
Saccoglossus	-1.12572	3.93891	1.50261	0.234615	0.397833	Not_associated
Unidentified_Desulfurobacteriales	-0.780862	-0.827018	2.17262	0.236167	0.400205	Not_associated
Oleiphilus	-0.282638	1.95105	1.52401	0.237353	0.401956	Not_associated
Thioflavicoccus	0.20676	3.59057	1.4284	0.242104	0.409739	Not_associated
Coleofasciculus	0.317721	4.08769	1.42625	0.24245	0.410061	Not_associated
Dethiosulfatarculus	0.559995	3.68698	1.39497	0.247556	0.418428	Not_associated
Calditerricola	0.244983	1.75204	1.53758	0.248708	0.420104	Not_associated
Aliagarivorans	-0.772182	-0.66975	3.48881	0.249199	0.420664	Not_associated
Syntrophomonas	0.313282	2.39317	1.37414	0.251033	0.423351	Not_associated
Peptoclostridium	-0.472103	-0.0790477	1.71861	0.251113	0.423351	Not_associated
Frigoribacterium	-0.567463	2.36533	1.36027	0.253381	0.4269	Not_associated
Ferrimicrobium	-0.254255	3.88526	1.35044	0.255064	0.429461	Not_associated
Thermomicrobium	-0.213068	5.79599	1.34681	0.255689	0.430238	Not_associated
Propionicicella	-0.44724	1.44706	1.70494	0.257027	0.432213	Not_associated
Inquilinus	-0.201157	8.08586	1.32484	0.259513	0.436114	Not_associated
Corallococcus	-0.282654	7.43124	1.32157	0.260087	0.4368	Not_associated
Anaerolinea	-0.119125	6.17109	1.31808	0.260703	0.437555	Not_associated
Unidentified_Bacteroidales	0.118443	5.80413	1.3065	0.26276	0.440726	Not_associated
Aureococcus	1.34153	0.504014	1.30482	0.264673	0.443652	Not_associated
Arhodomonas	-0.2859	2.43939	1.28805	0.266082	0.445729	Not_associated
Deferribacter	-0.470374	1.02119	1.27767	0.269573	0.45129	Not_associated
Maritalea	0.443258	2.06408	1.26064	0.272706	0.456045	Not_associated
Rubeoparvulum	0.338929	1.03824	1.29535	0.272861	0.456045	Not_associated
Unidentified_Hypocreales	0.903831	1.9116	1.25091	0.272933	0.456045	Not_associated
Ornithinimicrobium	0.3108	3.13216	1.22274	0.278286	0.464693	Not_associated
Cavenderia	-0.386153	1.00356	1.21971	0.280435	0.467985	Not_associated
Chondrus	0.358468	0.53253	1.54733	0.283537	0.472861	Not_associated
Mastigocladopsis	-0.291169	3.53893	1.1597	0.290769	0.484615	Not_associated
Nesiotobacter	0.632518	-0.650526	1.76972	0.29433	0.490239	Not_associated
Pyrus	-0.730043	4.28657	1.14086	0.294641	0.490447	Not_associated
Francisella	0.687973	0.209231	1.14573	0.295159	0.490998	Not_associated
Georgenia	0.411201	1.41009	1.91798	0.296839	0.493481	Not_associated
Capnocytophaga	-0.367165	0.944559	1.26713	0.299587	0.497734	Not_associated
Aliiroseovarius	0.789663	-0.302245	1.11658	0.301243	0.50002	Not_associated
Ferrovum	-0.265128	3.37849	1.10904	0.301343	0.50002	Not_associated
Unidentified_Helotiales	-0.958813	1.35361	1.10687	0.301808	0.500476	Not_associated
Unidentified_Dictyosteliales	0.554425	-0.141191	1.29626	0.302941	0.502038	Not_associated
Thermincola	-0.237805	3.84446	1.09199	0.305017	0.50516	Not_associated
Rhynchosporium	1.11449	-0.139294	1.06731	0.311916	0.516262	Not_associated
Asaia	-0.450292	1.00343	1.06548	0.312323	0.51661	Not_associated
Neosynechococcus	0.245562	3.64309	1.01971	0.321281	0.531092	Not_associated
Nisaea	-0.161038	3.98431	1.00945	0.323685	0.534551	Not_associated
Amphimedon	0.671705	-0.528908	1.02387	0.323779	0.534551	Not_associated
Thiomonas	-0.135594	5.2908	1.00012	0.325891	0.5377	Not_associated
Petrotoga	-0.617319	-0.278889	0.995951	0.328311	0.541352	Not_associated
Phicbkvirus	0.90096	-0.367152	0.966765	0.333954	0.550312	Not_associated
Tannerella	0.283043	1.12925	0.949672	0.339584	0.55924	Not_associated
Muricauda	-0.206391	3.09943	0.939954	0.340635	0.560619	Not_associated
Pseudomonas	0.490505	12.5618	0.930356	0.343072	0.564277	Not_associated
Aestuariivita	-0.257394	1.67527	0.913217	0.348849	0.573421	Not_associated
Mastigocoleus	0.225572	3.33113	0.901003	0.350678	0.576067	Not_associated
Salmonella	0.342541	0.427455	1.09711	0.352743	0.579098	Not_associated
Unidentified_Chloroflexales	0.14029	7.41416	0.887778	0.354182	0.581098	Not_associated
Mucinivorans	0.65722	-0.478282	0.871106	0.360003	0.590279	Not_associated
Desulfotignum	0.373887	3.53184	0.838738	0.36762	0.602394	Not_associated
Magnetospirillum	0.0785257	6.67466	0.83743	0.367989	0.602621	Not_associated
Planomicrobium	0.35736	-0.0319219	0.97275	0.369407	0.604568	Not_associated
Thiocystis	0.246478	2.79382	0.831188	0.369754	0.604759	Not_associated
Solanum	0.575039	-0.0239234	0.831985	0.370827	0.606138	Not_associated
Candidatus_Protochlamydia	0.271912	4.11574	0.819089	0.37321	0.60964	Not_associated
Holospora	-0.38093	0.649668	0.98761	0.373433	0.60964	Not_associated
Caenispirillum	0.124312	4.50164	0.810163	0.37579	0.613106	Not_associated
Methylocaldum	-0.134343	5.89561	0.803815	0.37764	0.615743	Not_associated
Barnyardvirus	0.723122	0.492132	0.806	0.37828	0.616404	Not_associated
Thiohalorhabdus	0.243365	4.00019	0.791894	0.381151	0.620698	Not_associated
Perlucidibaca	-0.23008	3.04737	0.788334	0.382209	0.622035	Not_associated
Caedimonas	-0.407059	1.33968	0.783527	0.383644	0.623984	Not_associated
Stigmatella	-0.188546	6.97917	0.77929	0.384915	0.625665	Not_associated
Zymomonas	0.486788	0.810617	0.774647	0.386315	0.627554	Not_associated
Rhodovulum	0.0972456	7.32927	0.73891	0.39735	0.64508	Not_associated
Oceanibaculum	0.107248	6.61902	0.73661	0.398075	0.64586	Not_associated
Streptacidiphilus	-0.247938	7.66307	0.731193	0.399793	0.648247	Not_associated
Novispirillum	-0.185656	2.61894	0.723444	0.40227	0.651862	Not_associated
Chondromyces	-0.18687	9.30848	0.706317	0.407827	0.660459	Not_associated
Omegavirus	0.64957	-0.811783	1.28182	0.410879	0.664991	Not_associated
Sphingorhabdus	-0.308449	2.91066	0.696133	0.411186	0.66508	Not_associated
Np1virus	0.696841	0.724539	0.689774	0.413305	0.668096	Not_associated
Gallaecimonas	0.259319	3.47497	0.675261	0.419363	0.677472	Not_associated
Saprospira	-0.319293	0.897773	1.15467	0.429338	0.69316	Not_associated
Desulfarculus	0.203649	4.42285	0.635373	0.432135	0.697248	Not_associated
Streptoalloteichus	-0.575199	0.965616	1.12993	0.445529	0.718419	Not_associated
Calditerrivibrio	-0.278379	2.991	0.600453	0.44602	0.71877	Not_associated
Thermosediminibacter	-0.293927	0.901345	0.599433	0.446402	0.718945	Not_associated
Hellea	-0.228413	1.02669	0.728697	0.449929	0.724182	Not_associated
Arenimonas	-0.163045	9.02973	0.58214	0.45189	0.726893	Not_associated
Methylococcus	-0.105275	4.59103	0.581217	0.452245	0.727019	Not_associated
Simiduia	-0.297261	2.19805	0.573337	0.455295	0.731475	Not_associated
Halobacteroides	0.244376	1.02315	0.572561	0.456653	0.733081	Not_associated
Natrialba	0.453451	-0.331847	0.621478	0.456851	0.733081	Not_associated
Methylopila	0.100268	5.39558	0.567368	0.457628	0.733878	Not_associated
Unidentified_Spirochaetales	-0.367266	3.23805	0.559435	0.460758	0.738448	Not_associated
Haloterrigena	0.452738	0.00326079	0.920427	0.465809	0.746089	Not_associated
Desulfovermiculus	-0.325347	1.43892	0.540647	0.468312	0.749641	Not_associated
Wenxinia	0.139741	2.77016	0.503618	0.483815	0.773569	Not_associated
Mahella	0.248282	1.73412	0.50354	0.483848	0.773569	Not_associated
Luminiphilus	0.16472	3.2131	0.499649	0.485527	0.775781	Not_associated
Thiolapillus	-0.343289	4.03271	0.497934	0.48627	0.776497	Not_associated
Celeribacter	-0.124433	3.34506	0.494083	0.487946	0.778701	Not_associated
Penicillium	0.437448	-0.289653	0.671701	0.492959	0.786162	Not_associated
Yoonia	0.286621	0.437267	0.993867	0.493295	0.786162	Not_associated
Rufibacter	-0.267884	4.73579	0.481137	0.493653	0.786162	Not_associated
Acetonema	-0.328006	0.788491	0.551811	0.493817	0.786162	Not_associated
Aquabacterium	-0.110195	6.10082	0.476137	0.495888	0.788981	Not_associated
Verrucosispora	-0.127221	4.42586	0.459922	0.503257	0.800221	Not_associated
Pandoraea	0.0913976	5.641	0.457699	0.504282	0.801366	Not_associated
Salipiger	-0.113529	3.44535	0.445871	0.509799	0.809644	Not_associated
Sunxiuqinia	-0.1957	2.10004	0.423549	0.520505	0.826149	Not_associated
Bernardetia	-0.187732	1.2125	0.422493	0.521908	0.827876	Not_associated
Dickeya	0.154042	1.9174	0.417446	0.523503	0.829905	Not_associated
Flexithrix	0.140902	5.2044	0.412418	0.525996	0.833356	Not_associated
Halotalea	0.332553	3.32255	0.411653	0.526378	0.833458	Not_associated
Neorhizobium	-0.227322	4.32149	0.40585	0.529286	0.837559	Not_associated
Syntrophothermus	-0.277034	0.861318	0.543134	0.541664	0.856631	Not_associated
Caldisericum	-0.29226	0.1359	0.362405	0.552044	0.872521	Not_associated
Rheph4virus	0.659848	-0.741317	0.359024	0.554699	0.876191	Not_associated
Ruminococcus	-0.221325	1.50904	0.352079	0.557727	0.880445	Not_associated
Solirubrum	0.130155	2.04252	0.366292	0.561674	0.886145	Not_associated
Methylophilus	-0.154463	3.77297	0.339976	0.564535	0.890124	Not_associated
Dactylococcopsis	-0.144435	2.75231	0.340161	0.565211	0.890657	Not_associated
Acetohalobium	-0.326483	0.491706	0.336717	0.567173	0.89307	Not_associated
Confluentimicrobium	0.240607	1.0774	0.33493	0.567422	0.89307	Not_associated
Unidentified_Thermoanaerobacterales	0.190534	4.35701	0.333181	0.568429	0.894027	Not_associated
Sediminibacter	0.291821	-0.458144	0.563591	0.56871	0.894027	Not_associated
Thermicanus	-0.285373	0.821751	0.473211	0.573022	0.900267	Not_associated
Parabacteroides	0.164704	2.87592	0.323188	0.574254	0.901664	Not_associated
Clavibacter	-0.188617	2.16758	0.319065	0.576692	0.904953	Not_associated
Sphaerobacter	0.134377	8.15882	0.317128	0.577845	0.906221	Not_associated
Sulfurimonas	-0.183766	0.724118	0.304535	0.586188	0.918757	Not_associated
Silvibacterium	0.110179	8.75022	0.301557	0.587284	0.919927	Not_associated
Candidatus_Odyssella	-0.19444	1.14428	0.295775	0.591591	0.926122	Not_associated
Actinokineospora	-0.121192	5.46368	0.289361	0.594904	0.930753	Not_associated
Gloeobacter	0.0689113	7.56667	0.284291	0.598132	0.935248	Not_associated
Xenococcus	0.134349	2.77499	0.408051	0.602174	0.941009	Not_associated
Catenovulum	-0.115509	2.37585	0.269132	0.608013	0.949569	Not_associated
Erwinia	-0.229445	0.688903	0.268688	0.608989	0.950529	Not_associated
Coccomyxa	-0.326594	-0.160758	0.467981	0.614066	0.95749	Not_associated
Oscillatoria	-0.0517223	6.04688	0.259941	0.614177	0.95749	Not_associated
Aliterella	0.0809032	3.71139	0.257255	0.616005	0.959772	Not_associated
Alishewanella	0.714858	1.11029	0.250778	0.621118	0.967164	Not_associated
Aphanocapsa	-0.428776	0.413279	0.25013	0.621567	0.967291	Not_associated
Granulicoccus	-0.102906	2.66729	0.244666	0.624736	0.971647	Not_associated
Enteractinococcus	-0.301597	0.31283	0.238583	0.629055	0.977787	Not_associated
Candidatus_Magnetobacterium	-0.0923064	4.34252	0.237985	0.629484	0.977875	Not_associated
Trichuris	-0.201469	0.436496	0.234104	0.635107	0.986028	Not_associated
Conchiformibius	0.289052	-0.314578	0.363338	0.636367	0.987401	Not_associated
Aminobacterium	-0.275942	-0.185541	0.227459	0.638623	0.990317	Not_associated
Prosthecomicrobium	-0.0629583	6.65386	0.219544	0.643035	0.996571	Not_associated
Thermonema	0.122761	1.73737	0.212189	0.64923	0.999966	Not_associated
Actinopolyspora	0.102779	3.08554	0.200103	0.658098	0.999966	Not_associated
Paludibacter	-0.109458	3.36222	0.198109	0.659692	0.999966	Not_associated
Aphanizomenon	0.161156	1.95069	0.197119	0.660487	0.999966	Not_associated
Herbiconiux	-0.264317	1.20294	0.210739	0.661116	0.999966	Not_associated
Gloeocapsa	0.0988613	4.0832	0.205554	0.662293	0.999966	Not_associated
Cystobacter	0.0896176	7.08761	0.187248	0.668549	0.999966	Not_associated
Tolypothrix	-0.117584	5.09805	0.187107	0.668667	0.999966	Not_associated
Marinitoga	-0.243307	-0.452405	0.378709	0.672374	0.999966	Not_associated
Oribacterium	-0.300303	-0.571071	0.409167	0.675338	0.999966	Not_associated
Azotobacter	0.091447	2.88411	0.175825	0.678203	0.999966	Not_associated
Tanticharoenia	0.127411	0.837108	0.189979	0.679257	0.999966	Not_associated
Thermocrispum	-0.0920804	3.54374	0.166896	0.68601	0.999966	Not_associated
Rhodoluna	-0.116105	2.02151	0.245416	0.686359	0.999966	Not_associated
Methylocystis	0.0676595	6.87758	0.164717	0.687952	0.999966	Not_associated
Unidentified_Pleurocapsales	-0.127735	1.72208	0.155671	0.696179	0.999966	Not_associated
Allochromatium	-0.140043	1.68211	0.155227	0.69659	0.999966	Not_associated
Necator	0.259243	-0.131252	0.146384	0.705403	0.999966	Not_associated
Belliella	-0.221208	0.554441	0.388289	0.715441	0.999966	Not_associated
Galerina	-0.237236	-1.03974	0.238541	0.720071	0.999966	Not_associated
Clostridium	0.0553775	5.14348	0.128568	0.722625	0.999966	Not_associated
Schizosaccharomyces	-0.263467	-1.19766	0.525558	0.732594	0.999966	Not_associated
Loktanella	-0.0835338	2.43293	0.101517	0.752393	0.999966	Not_associated
Unidentified_Saccharomycetales	-0.243361	-1.12152	0.183928	0.752808	0.999966	Not_associated
Mameliella	0.134978	1.5903	0.0923472	0.76385	0.999966	Not_associated
Fodinicurvata	-0.0406313	5.09136	0.089256	0.767343	0.999966	Not_associated
Thermovibrio	0.158863	-0.0572937	0.0893385	0.767609	0.999966	Not_associated
Thalassobium	0.163501	-0.0409056	0.0877156	0.769665	0.999966	Not_associated
Bhargavaea	-0.177654	-0.816717	0.187445	0.770597	0.999966	Not_associated
Methylovorus	-0.184768	4.49054	0.0850301	0.772754	0.999966	Not_associated
Methanocaldococcus	0.296874	-1.05207	0.0832264	0.775464	0.999966	Not_associated
Methylocucumis	-0.102205	3.77896	0.0828168	0.775647	0.999966	Not_associated
Waddlia	0.115958	1.6354	0.129025	0.776227	0.999966	Not_associated
Desulfobacterium	-0.0761235	4.88909	0.0793945	0.780203	0.999966	Not_associated
Galbibacter	0.160117	-0.516931	0.0895115	0.782345	0.999966	Not_associated
Sulfobacillus	-0.0386905	4.12123	0.0726275	0.789536	0.999966	Not_associated
Spirochaeta	0.184741	3.01199	0.0719488	0.790497	0.999966	Not_associated
Glomus	0.124221	2.61447	0.0698994	0.79343	0.999966	Not_associated
Cytophaga	-0.038839	4.70368	0.0664845	0.798422	0.999966	Not_associated
Staphylococcus	0.0815613	0.64985	0.0657207	0.799871	0.999966	Not_associated
Glycine	-0.168592	0.240485	0.064399	0.801538	0.999966	Not_associated
Streptococcus	-0.138701	1.79692	0.204756	0.803712	0.999966	Not_associated
Tepidiphilus	0.111343	0.328987	0.0603706	0.808013	0.999966	Not_associated
Sulfuricurvum	0.195449	0.91665	0.0565118	0.814127	0.999966	Not_associated
Zunongwangia	0.153891	-0.203017	0.125282	0.816863	0.999966	Not_associated
Dictyostelium	0.105639	0.253067	0.0575609	0.821951	0.999966	Not_associated
Acinetobacter	-0.040071	4.41434	0.0476427	0.828809	0.999966	Not_associated
Cylindrospermum	-0.0538077	3.41359	0.0469794	0.829985	0.999966	Not_associated
Marinimicrobium	0.083643	2.13292	0.0460051	0.831729	0.999966	Not_associated
Criblamydia	-0.0442676	3.72637	0.0454556	0.832721	0.999966	Not_associated
Bellilinea	0.0408525	4.43259	0.0447732	0.833962	0.999966	Not_associated
Methanococcus	-0.195562	-0.776911	0.113921	0.836412	0.999966	Not_associated
Hungateiclostridium	0.0572834	2.91516	0.0427844	0.837637	0.999966	Not_associated
Desulfovirgula	-0.0685187	2.994	0.0424615	0.838241	0.999966	Not_associated
Desulfitobacterium	-0.0572253	2.93826	0.0383783	0.846108	0.999966	Not_associated
Castellaniella	-0.0446659	1.55458	0.0380831	0.84854	0.999966	Not_associated
Zhouia	0.157827	-0.548951	0.0950996	0.852109	0.999966	Not_associated
Neochlamydia	-0.0932771	2.50989	0.0334605	0.856184	0.999966	Not_associated
Pseudorhodobacter	-0.0383594	3.92573	0.0333657	0.856386	0.999966	Not_associated
Numidum	-0.0673619	0.658809	0.032217	0.859068	0.999966	Not_associated
Domibacillus	-0.0652977	0.50333	0.0409198	0.859255	0.999966	Not_associated
Halothermothrix	0.0859867	-0.0258956	0.0480674	0.867179	0.999966	Not_associated
Granulicella	0.0257845	8.75334	0.0280365	0.868233	0.999966	Not_associated
Xenorhabdus	-0.0758934	1.06866	0.026012	0.873035	0.999966	Not_associated
Steroidobacter	-0.0674412	11.2135	0.0255424	0.874176	0.999966	Not_associated
Coprothermobacter	0.139877	-0.347485	0.0239661	0.878274	0.999966	Not_associated
Ruminiclostridium	-0.0426213	3.14043	0.0237107	0.878734	0.999966	Not_associated
Lautropia	-0.0503019	3.64699	0.0235222	0.879213	0.999966	Not_associated
Inediibacterium	0.0906743	-0.932515	0.0471582	0.884572	0.999966	Not_associated
Paracoccus	0.0234352	4.99064	0.0201298	0.888197	0.999966	Not_associated
Luz24virus	-0.0608685	-0.0664125	0.0181295	0.89386	0.999966	Not_associated
Candidatus_Hamiltonella	0.113024	-0.314312	0.0404999	0.894522	0.999966	Not_associated
Mangrovimonas	-0.0470431	1.9798	0.016773	0.897884	0.999966	Not_associated
Ralstonia	0.0161872	7.13414	0.0164968	0.898724	0.999966	Not_associated
Unidentified_Flavobacteriales	0.015157	8.26949	0.0164268	0.898938	0.999966	Not_associated
Mycoplasma	-0.025544	-0.483909	0.0153161	0.902544	0.999966	Not_associated
Pseudanabaena	0.0212444	5.39847	0.0239861	0.902955	0.999966	Not_associated
Methyloglobulus	0.0214707	3.98392	0.0140177	0.906603	0.999966	Not_associated
Sterolibacterium	-0.0619922	0.987054	0.0123231	0.912405	0.999966	Not_associated
Sulfurospirillum	0.0303129	1.36095	0.0103214	0.919807	0.999966	Not_associated
Phaeospirillum	-0.0184838	4.86136	0.00933978	0.923702	0.999966	Not_associated
Candidatus_Cloacimonas	0.0242763	2.71764	0.0092771	0.923958	0.999966	Not_associated
Arenitalea	0.0626122	-0.871894	0.00789448	0.930091	0.999966	Not_associated
Aquamicrobium	-0.0411457	1.13197	0.0071586	0.933178	0.999966	Not_associated
Xanthomarina	-0.0402856	1.69843	0.00705816	0.933747	0.999966	Not_associated
Gemmatimonas	0.0134605	14.0629	0.00700476	0.933898	0.999966	Not_associated
Haloarcula	0.0339664	0.730508	0.00656986	0.935978	0.999966	Not_associated
Fischerella	0.0195152	5.12541	0.0034785	0.95339	0.999966	Not_associated
Chromohalobacter	-0.0162917	0.410077	0.00304231	0.956473	0.999966	Not_associated
Aculeata	-0.0482917	1.68183	0.00298379	0.956893	0.999966	Not_associated
Parachlamydia	0.0171645	4.36708	0.00279868	0.958187	0.999966	Not_associated
Microlunatus	-0.01422	7.89188	0.00239677	0.961303	0.999966	Not_associated
Guillardia	-0.0187225	0.386135	0.00216823	0.963248	0.999966	Not_associated
Heliobacterium	-0.0339569	3.22488	0.0203964	0.967822	0.999966	Not_associated
Geodermatophilus	0.00892329	9.96137	0.00109183	0.973876	0.999966	Not_associated
Dongia	0.00695351	11.8241	0.000597504	0.980673	0.999966	Not_associated
Jeotgalibacillus	0.010148	0.0194864	0.000573662	0.981091	0.999966	Not_associated
Candidatus_Actinomarina	-0.0103366	1.03834	0.00164607	0.993549	0.999966	Not_associated
Ruegeria	-0.00124284	4.99482	4.97061e-05	0.994425	0.999966	Not_associated
Chloromonas	0.00762016	-0.235162	2.35511e-05	0.996168	0.999966	Not_associated
Rudanella	0.000428723	2.467	2.82494e-06	0.998671	0.999966	Not_associated
Desulfohalotomaculum	-0.00317171	-0.515262	1.45249e-06	0.99905	0.999966	Not_associated
Paeniglutamicibacter	7.61154	2.71095	4.73959e-07	0.999458	0.999966	Not_associated
Youngiibacter	-1.66004	-1.27006	9.25725e-07	0.999501	0.999966	Not_associated
Unidentified_Chroococcidiopsidales	-5.60227	-1.39486	4.33661e-07	0.999522	0.999966	Not_associated
Pythium	-5.8467	0.45962	6.29986e-07	0.999524	0.999966	Not_associated
Unidentified_Nitrospinales	4.13356	-1.4257	1.319e-06	0.999532	0.999966	Not_associated
Wickerhamomyces	-3.75589	-1.66529	9.22367e-07	0.999533	0.999966	Not_associated
Leucoagaricus	1.18663	-1.36859	5.05482e-07	0.999534	0.999966	Not_associated
Pasteurella	-4.01197	-1.57196	3.54619e-07	0.999535	0.999966	Not_associated
Pyronema	4.21914	-1.78976	5.3846e-07	0.999535	0.999966	Not_associated
Ichthyophthirius	-4.20829	-1.78769	3.76256e-07	0.999535	0.999966	Not_associated
Intestinimonas	1.54201	-1.49462	3.52314e-07	0.999536	0.999966	Not_associated
Epibacterium	3.87734	-1.74355	1.26591e-06	0.999537	0.999966	Not_associated
Nereida	4.21233	-1.79121	5.26074e-07	0.99954	0.999966	Not_associated
Paenirhodobacter	0.558656	-1.34607	1.11625e-06	0.999545	0.999966	Not_associated
Fervidobacterium	-4.96236	-1.41813	7.04982e-07	0.999551	0.999966	Not_associated
Litoreibacter	-5.31347	-1.30961	3.25718e-07	0.999554	0.999966	Not_associated
Falsirhodobacter	4.19454	-1.79484	3.30909e-07	0.999555	0.999966	Not_associated
Anaerovorax	5.16393	-1.66298	4.55576e-07	0.999555	0.999966	Not_associated
Paraclostridium	-3.83326	-1.70037	3.15993e-07	0.999561	0.999966	Not_associated
Sediminimonas	-3.94941	-1.56252	3.15954e-07	0.999561	0.999966	Not_associated
Sanguibacteroides	-0.778029	-1.45338	7.94808e-07	0.999564	0.999966	Not_associated
Cantharellus	-3.55551	-1.70218	4.03485e-07	0.999565	0.999966	Not_associated
Candidatus_Nitrosopelagicus	-5.6752	-1.34353	3.10638e-07	0.999569	0.999966	Not_associated
Fructobacillus	4.18115	-1.79756	3.10521e-07	0.999569	0.999966	Not_associated
Oceanicella	0	-1.25059	6.80904e-07	0.999574	0.999966	Not_associated
Unidentified_Puniceicoccales	0	-1.25057	4.39995e-07	0.999574	0.999966	Not_associated
Gottschalkia	1.29167	-1.50534	8.27401e-07	0.999575	0.999966	Not_associated
Candidatus_Sulfopaludibacter	0	10.6248	4.1774e-07	0.999575	0.999966	Not_associated
Unidentified_Gaiellales	0	1.04231	5.50091e-07	0.999575	0.999966	Not_associated
Cbastvirus	5.44456	-1.43873	2.98996e-07	0.999577	0.999966	Not_associated
Ulvibacter	0	-1.25789	8.56342e-07	0.999577	0.999966	Not_associated
Eremothecium	4.04224	-1.82462	3.6734e-07	0.999578	0.999966	Not_associated
Volvox	-5.03477	-1.6835	5.68486e-07	0.999578	0.999966	Not_associated
Debaryomyces	-4.00693	-1.82731	4.23497e-07	0.99958	0.999966	Not_associated
Limnochorda	0	1.0171	4.71169e-07	0.99958	0.999966	Not_associated
Varicellovirus	-4.00838	-1.82701	2.94491e-07	0.999581	0.999966	Not_associated
Oleomonas	0	2.81508	6.23045e-07	0.999581	0.999966	Not_associated
Aliifodinibius	0	-0.37369	3.19352e-07	0.999582	0.999966	Not_associated
Capsicum	-5.00953	-1.68966	5.08068e-07	0.999583	0.999966	Not_associated
Solimicrobium	0	2.80662	3.76522e-07	0.999583	0.999966	Not_associated
Spo1virus	-3.9594	-1.27962	4.60893e-07	0.999583	0.999966	Not_associated
Eilatimonas	0	-0.386217	4.77241e-07	0.999585	0.999966	Not_associated
Candidimonas	0	2.79313	5.79362e-07	0.999585	0.999966	Not_associated
Fragaria	4.01664	-1.82947	2.87102e-07	0.999586	0.999966	Not_associated
Thermogutta	0	0.982563	5.6746e-07	0.999587	0.999966	Not_associated
Dissulfuribacter	0	-1.27928	4.28766e-07	0.999587	0.999966	Not_associated
Collinsella	-9.27619	0.849574	7.08663e-07	0.999588	0.999966	Not_associated
Aphanothece	0	-1.28033	8.68356e-07	0.999588	0.999966	Not_associated
Pleionea	0	-1.27993	8.51595e-07	0.999588	0.999966	Not_associated
Nasonia	-0.669889	-1.47514	5.41514e-07	0.999588	0.999966	Not_associated
Phialophora	3.98195	-1.8359	4.58659e-07	0.999589	0.999966	Not_associated
Stagonospora	-3.96516	-1.83499	3.24439e-07	0.999589	0.999966	Not_associated
Aestuariispira	0	-1.28524	6.88245e-07	0.99959	0.999966	Not_associated
Ekhidna	0	-1.28823	9.92955e-07	0.999592	0.999966	Not_associated
Homoserinimonas	0	-0.410556	5.85958e-07	0.999592	0.999966	Not_associated
Roseospirillum	0	-0.414244	3.26671e-07	0.999593	0.999966	Not_associated
Vitiosangium	0	6.12801	4.98077e-07	0.999594	0.999966	Not_associated
Halanaeroarchaeum	3.9763	-1.83659	2.96828e-07	0.999594	0.999966	Not_associated
Pelolinea	0	-0.417133	4.85148e-07	0.999594	0.999966	Not_associated
Stomatobaculum	-4.00698	-1.8271	2.75835e-07	0.999594	0.999966	Not_associated
Candidatus_Photodesmus	-3.2774	-1.9389	2.7556e-07	0.999594	0.999966	Not_associated
Planktomarina	1.20194	-0.288675	7.12349e-07	0.999594	0.999966	Not_associated
Halyomorpha	0	-1.91069	9.63658e-07	0.999595	0.999966	Not_associated
Oxytricha	-4.05844	-1.81743	2.73869e-07	0.999596	0.999966	Not_associated
Negadavirga	0	-1.2959	6.34701e-07	0.999596	0.999966	Not_associated
Parasutterella	-3.93136	-1.84112	4.56289e-07	0.999596	0.999966	Not_associated
Marinosulfonomonas	4.09042	-0.79585	3.15798e-07	0.999598	0.999966	Not_associated
Thermoclostridium	-3.62992	-1.31663	4.64707e-07	0.999598	0.999966	Not_associated
Candidatus_Symbiothrix	2.55928	-0.920028	7.74609e-07	0.999599	0.999966	Not_associated
Malikia	0	-1.30296	6.90048e-07	0.999599	0.999966	Not_associated
Desulfuromusa	0	-1.30294	6.69318e-07	0.999599	0.999966	Not_associated
Nitritalea	-6.34856	-1.2079	8.4243e-07	0.999599	0.999966	Not_associated
Lascolabacillus	-5.27475	-0.719072	2.60505e-07	0.999599	0.999966	Not_associated
Daucus	-4.0198	-1.82486	2.68744e-07	0.999599	0.999966	Not_associated
Terrimicrobium	0	2.70095	5.37548e-07	0.9996	0.999966	Not_associated
Lentinula	4.86821	-1.62888	2.67255e-07	0.9996	0.999966	Not_associated
Dethiosulfovibrio	5.42553	-1.44409	2.67118e-07	0.999601	0.999966	Not_associated
Acidipila	0	2.70229	4.89982e-07	0.999601	0.999966	Not_associated
Buttiauxella	4.21106	-1.7915	2.66765e-07	0.999601	0.999966	Not_associated
Moniliophthora	3.93968	-1.8432	3.01353e-07	0.999601	0.999966	Not_associated
Limulus	3.9295	-1.84526	3.94123e-07	0.999601	0.999966	Not_associated
Citreimonas	0	-1.30765	6.8595e-07	0.999601	0.999966	Not_associated
Longilinea	0	0.908408	3.16198e-07	0.999602	0.999966	Not_associated
Ustilago	-4.3196	-1.50867	5.45406e-07	0.999603	0.999966	Not_associated
Pestalotiopsis	5.32362	-1.48605	6.6727e-07	0.999603	0.999966	Not_associated
Meloidogyne	5.02743	-1.69991	2.61951e-07	0.999604	0.999966	Not_associated
Xiangella	0	-1.31365	4.32418e-07	0.999605	0.999966	Not_associated
Thioalbus	0	0.892866	3.92893e-07	0.999605	0.999966	Not_associated
Pseudorhodoplanes	0	6.05915	4.87072e-07	0.999605	0.999966	Not_associated
Candidatus_Sulfotelmatomonas	0	4.46025	4.99395e-07	0.999606	0.999966	Not_associated
Unidentified_Onygenales	-3.89295	-1.84772	3.47172e-07	0.999606	0.999966	Not_associated
Rubricoccus	0	-0.46257	3.6027e-07	0.999606	0.999966	Not_associated
Tropicimonas	0	-1.31872	7.14587e-07	0.999607	0.999966	Not_associated
Desulfoluna	0	-1.319	6.70383e-07	0.999607	0.999966	Not_associated
Cucumis	0	-1.64186	5.14907e-07	0.999607	0.999966	Not_associated
Halopolyspora	0	-0.46806	4.85655e-07	0.999608	0.999966	Not_associated
Emmonsia	-3.90825	-1.84493	2.56707e-07	0.999608	0.999966	Not_associated
Salinigranum	0	-1.77476	2.59725e-07	0.999609	0.999966	Not_associated
Unidentified_Candidatus_Altiarchaeales	0	-0.374493	2.55093e-07	0.99961	0.999966	Not_associated
Ketobacter	0	2.76138	2.53881e-07	0.999611	0.999966	Not_associated
Indioceanicola	0	0.860517	4.14407e-07	0.999611	0.999966	Not_associated
Renibacterium	4.90974	-1.72849	3.23016e-07	0.999611	0.999966	Not_associated
Nitratiruptor	-2.74604	-1.78712	2.45625e-07	0.999613	0.999966	Not_associated
Candidatus_Profftella	3.87884	-1.8539	3.42982e-07	0.999613	0.999966	Not_associated
Jwxvirus	3.28942	-1.93938	2.50485e-07	0.999613	0.999966	Not_associated
Pyramidobacter	-3.85696	-1.854	3.0236e-07	0.999613	0.999966	Not_associated
Psychrilyobacter	-3.85831	-1.85372	3.70049e-07	0.999613	0.999966	Not_associated
Anaerocolumna	0	-1.33315	6.68956e-07	0.999614	0.999966	Not_associated
Atopobium	5.27078	-1.50567	5.11513e-07	0.999616	0.999966	Not_associated
Heliophilum	-4.0946	-1.81061	2.46529e-07	0.999616	0.999966	Not_associated
Sporothrix	-0.202509	-1.50905	6.04053e-07	0.999617	0.999966	Not_associated
Blastocystis	-0.784521	-1.14152	4.89025e-07	0.999617	0.999966	Not_associated
Occallatibacter	0	4.39275	3.77034e-07	0.999617	0.999966	Not_associated
Acidaminococcus	0.316935	-1.40248	3.29535e-07	0.999618	0.999966	Not_associated
Anopheles	1.57626	-1.6017	6.32684e-07	0.999618	0.999966	Not_associated
Notoacmeibacter	0	-1.34182	9.35543e-07	0.999618	0.999966	Not_associated
Immundisolibacter	0	0.821214	4.19272e-07	0.999618	0.999966	Not_associated
Laroyevirus	4.71786	-1.52816	5.97878e-07	0.999618	0.999966	Not_associated
Libanicoccus	0	-1.75596	2.43616e-07	0.999618	0.999966	Not_associated
Candidatus_Thermochlorobacter	0	-1.34323	7.21317e-07	0.999619	0.999966	Not_associated
Aidingimonas	0	-1.74334	2.43194e-07	0.999619	0.999966	Not_associated
Rhodospira	0	0.818323	3.75641e-07	0.999619	0.999966	Not_associated
Funneliformis	0	-0.46276	2.42124e-07	0.99962	0.999966	Not_associated
E125virus	-0.084239	-1.55521	4.6625e-07	0.99962	0.999966	Not_associated
Parvibium	0	-1.34724	3.14633e-07	0.99962	0.999966	Not_associated
Ectothiorhodosinus	0	-1.76641	2.40465e-07	0.999621	0.999966	Not_associated
Hawkeyevirus	5.07032	-1.24123	2.35324e-07	0.999621	0.999966	Not_associated
Tritonibacter	4.8764	-1.73563	2.3957e-07	0.999622	0.999966	Not_associated
Alkalispirillum	0	-1.78754	9.80896e-07	0.999622	0.999966	Not_associated
Tindallia	0	-1.78769	7.18479e-07	0.999622	0.999966	Not_associated
L5virus	7.14781	-0.39352	2.33737e-07	0.999622	0.999966	Not_associated
Hyalella	0	-1.35184	5.12292e-07	0.999623	0.999966	Not_associated
Nonagvirus	5.22407	-1.52017	4.20971e-07	0.999623	0.999966	Not_associated
Pichia	-4.81482	-1.73776	7.09412e-07	0.999623	0.999966	Not_associated
Aurantimicrobium	0	-1.77416	2.36721e-07	0.999624	0.999966	Not_associated
Edhazardia	-4.40991	-1.74318	2.35518e-07	0.999625	0.999966	Not_associated
Oceanobacter	-3.22719	0.376473	2.27796e-07	0.999625	0.999966	Not_associated
Absidia	0	-1.75359	2.34314e-07	0.999626	0.999966	Not_associated
Aliiarcobacter	3.50687	-1.9596	2.34105e-07	0.999626	0.999966	Not_associated
Pragia	-0.221642	-1.36272	7.4198e-07	0.999626	0.999966	Not_associated
Exidia	-4.80191	-1.741	4.77143e-07	0.999626	0.999966	Not_associated
Natronohydrobacter	0	-0.536717	2.75042e-07	0.999628	0.999966	Not_associated
Hydrogenibacillus	-0.548938	-1.37011	4.41076e-07	0.999628	0.999966	Not_associated
Scytalidium	0	-1.17463	2.31359e-07	0.999628	0.999966	Not_associated
Hirsutella	5.17342	-1.53428	2.44362e-07	0.999628	0.999966	Not_associated
Silicimonas	0	-1.74768	2.29707e-07	0.99963	0.999966	Not_associated
Catovirus	0	-0.545077	3.37938e-07	0.99963	0.999966	Not_associated
Sedimentibacter	0.124007	-1.43125	7.41542e-07	0.99963	0.999966	Not_associated
Unidentified_Caryophyllales	-7.73846	4.78213	4.17004e-07	0.999631	0.999966	Not_associated
Limimonas	0	-1.74554	2.27751e-07	0.999631	0.999966	Not_associated
Antricoccus	0	0.751872	4.15576e-07	0.999632	0.999966	Not_associated
Oryza	-1.563	-1.57172	3.41249e-07	0.999632	0.999966	Not_associated
Kazachstania	3.81363	-1.86464	2.26672e-07	0.999632	0.999966	Not_associated
Coccolithovirus	3.77684	-1.87113	3.58178e-07	0.999633	0.999966	Not_associated
Js98virus	-3.76091	-1.87001	2.35177e-07	0.999633	0.999966	Not_associated
Candidatus_Chrysopegis	0	-1.7983	9.90898e-07	0.999633	0.999966	Not_associated
Saccharolobus	3.77469	-1.87105	2.65964e-07	0.999635	0.999966	Not_associated
Scedosporium	-1.19907	-0.851606	2.17042e-07	0.999636	0.999966	Not_associated
Microseira	4.78057	-1.75789	4.85215e-07	0.999636	0.999966	Not_associated
Litorilinea	0	-0.569784	3.49052e-07	0.999636	0.999966	Not_associated
Gregarina	-0.406212	-1.44107	2.25497e-07	0.999637	0.999966	Not_associated
Jishengella	0	-0.571215	2.88067e-07	0.999637	0.999966	Not_associated
Candidatus_Bipolaricaulis	0	-1.38105	3.65442e-07	0.999637	0.999966	Not_associated
Plasticicumulans	0	0.719102	4.46742e-07	0.999637	0.999966	Not_associated
Unidentified_Pleosporales	-2.51933	-0.912699	5.67483e-07	0.999638	0.999966	Not_associated
Bryocella	0	2.46161	4.38519e-07	0.999638	0.999966	Not_associated
Heliobacillus	0	-1.68457	5.56648e-07	0.999639	0.999966	Not_associated
Haloprofundus	4.76267	-1.76183	6.60101e-07	0.999639	0.999966	Not_associated
Labrys	0	8.85684	2.3136e-07	0.99964	0.999966	Not_associated
Arboricoccus	0	-0.582987	4.2375e-07	0.99964	0.999966	Not_associated
Tabrizicola	0	-1.38653	5.59675e-07	0.99964	0.999966	Not_associated
Blastosporella	0	-1.80452	1.03263e-06	0.99964	0.999966	Not_associated
Zancudomyces	0	-1.9376	3.33711e-07	0.99964	0.999966	Not_associated
Kerstersia	-1.54131	-0.91075	3.78772e-07	0.99964	0.999966	Not_associated
Baudoinia	4.4855	-1.3531	4.26534e-07	0.999641	0.999966	Not_associated
Indivirus	0	-1.39037	4.28429e-07	0.999642	0.999966	Not_associated
Candidatus_Contendobacter	0	2.44032	3.76661e-07	0.999642	0.999966	Not_associated
Siphonobacter	0	-0.589385	4.01394e-07	0.999642	0.999966	Not_associated
Mangrovicella	0	0.695905	4.03553e-07	0.999642	0.999966	Not_associated
Thiohalomonas	0	-1.8067	1.07129e-06	0.999642	0.999966	Not_associated
Candidatus_Dichloromethanomonas	0	-1.80676	1.09428e-06	0.999642	0.999966	Not_associated
Candidatus_Kuenenia	0	0.694555	4.44898e-07	0.999642	0.999966	Not_associated
Vibrionimonas	0	-1.75152	2.14017e-07	0.999642	0.999966	Not_associated
Subdoligranulum	-5.53594	-0.973874	2.06719e-07	0.999643	0.999966	Not_associated
Rugamonas	0	-0.510301	2.13196e-07	0.999643	0.999966	Not_associated
Secunda5virus	5.31861	-1.4865	2.12139e-07	0.999644	0.999966	Not_associated
Microcella	0	-1.80904	1.10014e-06	0.999644	0.999966	Not_associated
Nicotiana	-3.81781	-1.86032	2.10317e-07	0.999646	0.999966	Not_associated
Latrodectus	4.33679	-1.76422	2.10267e-07	0.999646	0.999966	Not_associated
Hephaestia	0	0.674218	2.85427e-07	0.999646	0.999966	Not_associated
Merismopedia	0	-0.60397	3.41092e-07	0.999646	0.999966	Not_associated
Aquiflexum	0	0.672134	2.14199e-07	0.999646	0.999966	Not_associated
Mallada	-5.05992	-1.56484	8.32393e-07	0.999646	0.999966	Not_associated
Polyangium	0	-1.777	2.09713e-07	0.999646	0.999966	Not_associated
Rubrimonas	0	-1.78529	2.09398e-07	0.999646	0.999966	Not_associated
R4virus	3.71467	-1.88038	2.86062e-07	0.999648	0.999966	Not_associated
Couchioplanes	0.656239	3.06632	4.73613e-07	0.999648	0.999966	Not_associated
Corchorus	0	-1.81314	8.55953e-07	0.999649	0.999966	Not_associated
Kroppenstedtia	-4.67969	-1.76824	5.65617e-07	0.99965	0.999966	Not_associated
[truncated: 632 more rows]

## Sheet: Genus_B.napus_NTC
DA was deterimend using the EdgeR pacakge in R.	logFC - log2 Fold change.	logCPM - logarithm of counts per million reads.	F - the F-statistic from the quasi-likelihood F-test.
Taxa	logFC	logCPM	F	PValue	FDR	association
B.napusdidatus_Endolissoclinum	9.65526	1.44947	1011.34	1.96308e-23	4.11364e-20	B.napus
Actinomyces	6.92754	6.08123	948.361	4.69237e-23	4.11364e-20	B.napus
Rickettsia	6.12562	4.74494	648.791	7.77461e-21	3.40787e-18	B.napus
Aeromicrobium	5.5724	8.31283	615.317	1.57747e-20	5.92678e-18	B.napus
Unidentified_Rhodospirillales	3.49421	13.9144	589.196	2.81247e-20	7.49798e-18	B.napus
Rhodoplanes	3.24508	12.7504	588.595	2.85094e-20	7.49798e-18	B.napus
Unidentified	2.19298	19.1814	564.973	4.91654e-20	1.07754e-17	B.napus
Rhodomicrobium	3.98289	7.50431	554.518	6.3016e-20	1.1838e-17	B.napus
Lautropia	6.65064	3.64699	502.906	2.29959e-19	3.5576e-17	B.napus
Bacillus	4.02077	8.67668	480.196	4.23261e-19	6.18432e-17	B.napus
Barnesiella	13.2929	2.6165	665.921	6.17703e-19	8.5503e-17	B.napus
Tessaracoccus	11.0478	1.2875	661.23	6.70151e-19	8.81248e-17	B.napus
Unidentified_Acidimicrobiales	4.40526	8.68713	458.589	7.76165e-19	9.72055e-17	B.napus
Unidentified_Sphingobacteriales	5.20033	9.85905	356.411	2.08537e-17	1.6685e-15	B.napus
Unidentified_Halobacteriales	5.90207	1.45726	350.244	2.61381e-17	1.96409e-15	B.napus
Unidentified_Frankiales	3.84784	6.08999	345.678	3.09707e-17	2.1435e-15	B.napus
Caballeronia	3.65763	9.89389	337.694	4.18766e-17	2.82398e-15	B.napus
Unidentified_Rhizobiales	2.01856	15.4364	312.32	1.14364e-16	6.28666e-15	B.napus
Defluviimonas	3.51811	3.80574	311.645	1.17581e-16	6.28666e-15	B.napus
Desulfobacterium	4.72842	4.88909	311.417	1.18686e-16	6.28666e-15	B.napus
Nitrosospira	5.56885	9.1299	287.958	3.22902e-16	1.54406e-14	B.napus
Streptoalloteichus	6.44433	0.965616	282.671	4.08797e-16	1.90887e-14	B.napus
Hyphomicrobium	2.48973	11.6763	281.09	4.39009e-16	1.91388e-14	B.napus
Herbiconiux	6.77078	1.20294	277.521	5.16375e-16	2.08933e-14	B.napus
Cylindrospermopsis	4.50518	1.15559	273.315	6.26802e-16	2.46043e-14	B.napus
Azospirillum	1.57008	8.92208	263.085	1.0159e-15	3.81687e-14	B.napus
Unidentified_Pseudonocardiales	3.18532	10.1892	261.296	1.10734e-15	4.10185e-14	B.napus
Unidentified_Mucorales	8.03412	2.51305	243.105	2.7459e-15	9.50227e-14	B.napus
Chitinophaga	3.13497	7.69363	241.641	2.96195e-15	1.01168e-13	B.napus
Micromonospora	2.96401	8.85371	227.862	6.16921e-15	1.90883e-13	B.napus
Nannocystis	15.3099	5.75852	413.551	9.24815e-15	2.6798e-13	B.napus
Nakamurella	5.78815	8.5901	218.195	1.05739e-14	3.02276e-13	B.napus
Lentzea	4.0883	2.65258	216.985	1.13291e-14	3.20381e-13	B.napus
Azospira	2.76801	4.65182	214.283	1.32309e-14	3.66288e-13	B.napus
Prauserella	4.7274	2.91951	213.752	1.36429e-14	3.73759e-13	B.napus
Kineococcus	2.65532	3.95152	204.508	2.35446e-14	6.25478e-13	B.napus
Unidentified_Chromatiales	1.6949	7.26112	201.3	2.85991e-14	7.37407e-13	B.napus
Aquitalea	5.17856	0.931177	199.258	3.24145e-14	8.27672e-13	B.napus
Beijerinckia	2.00025	5.73757	198.023	3.49844e-14	8.84702e-13	B.napus
Paraburkholderia	3.59449	10.4853	197.403	3.6355e-14	9.02016e-13	B.napus
Mucilaginibacter	5.41827	9.83759	190.836	5.49969e-14	1.25662e-12	B.napus
Chitinilyticum	2.5741	3.40794	190.33	5.68114e-14	1.27704e-12	B.napus
Nonomuraea	2.294	6.8614	181.007	1.0467e-13	2.22002e-12	B.napus
Blastopirellula	1.51529	8.31875	175.943	1.47582e-13	2.98569e-12	B.napus
Arthrobacter	5.24129	10.4604	167.353	2.69706e-13	5.14005e-12	B.napus
Luteibacter	6.84385	8.87096	162.194	3.9243e-13	7.26825e-12	B.napus
Pseudolabrys	2.69204	12.8681	158.661	5.10375e-13	9.00864e-12	B.napus
Vitreoscilla	14.3483	-0.24399	266.943	5.63224e-13	9.68157e-12	B.napus
Trichoderma	8.64126	0.117383	191.56	6.83058e-13	1.14423e-11	B.napus
Croceicoccus	3.92703	3.32284	154.152	7.19057e-13	1.19691e-11	B.napus
Unidentified_Micromonosporales	2.60335	11.6781	153.979	7.28702e-13	1.20534e-11	B.napus
Raoultella	12.1579	-0.198241	258.684	7.53475e-13	1.23852e-11	B.napus
Brevundimonas	2.38089	8.37868	152.903	7.91872e-13	1.29355e-11	B.napus
Phenylobacterium	3.49006	12.2357	152.712	8.03717e-13	1.3048e-11	B.napus
Unidentified_Corynebacteriales	2.36914	11.1368	147.707	1.19165e-12	1.89941e-11	B.napus
Tomitella	4.05762	1.25408	147.514	1.21011e-12	1.90574e-11	B.napus
Unidentified_Caulobacterales	2.23459	11.4661	145.294	1.44667e-12	2.21206e-11	B.napus
Isoptericola	4.04862	0.954401	144.618	1.52814e-12	2.32313e-11	B.napus
Sporichthya	2.76489	7.91114	143.001	1.74381e-12	2.59108e-11	B.napus
Unidentified_Sphingomonadales	2.05664	13.0518	142.634	1.79722e-12	2.62594e-11	B.napus
Porphyrobacter	2.87167	3.68715	142.294	1.84818e-12	2.68547e-11	B.napus
Piscinibacter	6.78094	4.62687	141.799	1.9252e-12	2.78202e-11	B.napus
Chthonomonas	2.54791	8.1439	141.703	1.94052e-12	2.78884e-11	B.napus
Salinivibrio	14.4005	0.4884	230.977	2.13972e-12	3.05841e-11	B.napus
Janibacter	2.51426	2.57128	138.902	2.45091e-12	3.41052e-11	B.napus
Roseomonas	1.68184	7.74096	137.383	2.78641e-12	3.79702e-11	B.napus
Chelatococcus	1.55093	6.32032	135.077	3.39325e-12	4.55318e-11	B.napus
Devosia	2.81456	11.6978	133.928	3.74711e-12	4.95222e-11	B.napus
Unidentified_Kineosporiales	2.92923	2.34955	133.048	4.04481e-12	5.31893e-11	B.napus
Acidothermus	2.4771	6.70135	131.843	4.49447e-12	5.82289e-11	B.napus
Natronorubrum	10.3214	-1.27372	210.553	4.98817e-12	6.39683e-11	B.napus
Ruania	3.92365	1.68423	130.602	5.01417e-12	6.39683e-11	B.napus
Pirellula	1.41475	10.972	128.923	5.82233e-12	7.29177e-11	B.napus
Corallococcus	2.83129	7.43124	128.638	5.97242e-12	7.4443e-11	B.napus
Acidithiobacillus	2.04116	4.42103	127.859	6.4055e-12	7.87218e-11	B.napus
Komagataeibacter	1.8334	3.80826	127.38	6.68839e-12	8.18161e-11	B.napus
Afipia	1.73814	10.1422	127.183	6.80845e-12	8.28991e-11	B.napus
Blastococcus	1.91395	7.63132	126.881	6.99758e-12	8.44203e-11	B.napus
Aminobacter	1.70957	4.56625	125.769	7.74245e-12	9.25574e-11	B.napus
Xylanimonas	3.3612	1.70614	123.722	9.34522e-12	1.08752e-10	B.napus
Pythium	10.7241	0.45962	302.884	9.45237e-12	1.09514e-10	B.napus
Pseudoflavitalea	13.7433	5.11896	148.942	9.60196e-12	1.10372e-10	B.napus
Sphingomonas	2.26989	13.7651	121.677	1.13078e-11	1.28742e-10	B.napus
Mesorhizobium	2.09202	12.6279	121.51	1.14864e-11	1.29834e-10	B.napus
Sinomonas	2.85337	3.54052	121.362	1.16476e-11	1.30911e-10	B.napus
Limimaricola	8.00923	-0.501697	145.773	1.19899e-11	1.34185e-10	B.napus
Unidentified_Anaerolineales	1.69986	7.34042	117.513	1.68065e-11	1.81152e-10	B.napus
Duganella	3.59543	7.41764	116.237	1.90208e-11	2.02529e-10	B.napus
Thermanaerovibrio	6.424	0.45544	156.384	2.00379e-11	2.12499e-10	B.napus
Desulfotalea	2.3233	2.4856	115.545	2.03493e-11	2.14934e-10	B.napus
Unidentified_Xanthomonadales	3.06044	13.5006	114.071	2.35267e-11	2.45536e-10	B.napus
Unidentified_Desulfobacterales	1.14922	7.02811	113.785	2.42024e-11	2.49617e-10	B.napus
Flavisolibacter	4.07852	8.03977	112.749	2.68298e-11	2.75634e-10	B.napus
Elstera	1.28229	4.41313	112.495	2.75184e-11	2.80517e-10	B.napus
Unidentified_B.napustharellales	8.09304	-0.756986	134.106	2.82041e-11	2.85445e-10	B.napus
Dyella	7.23669	11.9602	112.238	2.8236e-11	2.85445e-10	B.napus
Glycomyces	2.81714	3.94222	111.037	3.18658e-11	3.15064e-10	B.napus
Rosebushvirus	13.2253	0.106992	168.157	3.7901e-11	3.67822e-10	B.napus
Rathayibacter	2.60359	3.18372	108.62	4.07726e-11	3.94235e-10	B.napus
Unidentified_Micrococcales	3.06141	10.4394	106.617	5.018e-11	4.78164e-10	B.napus
Mycobacterium	1.66545	10.1459	105.638	5.56072e-11	5.27967e-10	B.napus
Methanofollis	3.62527	0.216756	125.036	5.73728e-11	5.42771e-10	B.napus
Cupriavidus	2.99474	9.47344	105.105	5.88179e-11	5.54448e-10	B.napus
Actinomadura	2.28793	8.29043	104.966	5.96904e-11	5.60664e-10	B.napus
Nitrobacter	2.59342	8.77854	104.901	6.01008e-11	5.6251e-10	B.napus
Mycolicibacterium	2.34563	7.92225	104.074	6.56146e-11	6.03379e-10	B.napus
Limnohabitans	1.14329	6.20023	103.599	6.90277e-11	6.30357e-10	B.napus
Niastella	3.50818	10.8993	103.458	7.00783e-11	6.37737e-10	B.napus
Brachybacterium	2.8461	1.80591	101.254	8.88886e-11	7.95159e-10	B.napus
Parageobacillus	4.213	0.522456	99.8354	1.03822e-10	9.13218e-10	B.napus
Prosthecobacter	16.4914	3.03619	219.248	1.06328e-10	9.32145e-10	B.napus
Amycolatopsis	1.55211	8.64289	99.3348	1.09715e-10	9.58641e-10	B.napus
Microtetraspora	1.58978	4.5946	94.9096	1.80489e-10	1.54119e-09	B.napus
Unidentified_Pseudomonadales	1.52516	5.47532	93.8298	2.04362e-10	1.72067e-09	B.napus
Nostoc	1.44786	6.05184	93.8122	2.04779e-10	1.72067e-09	B.napus
Microvirgula	4.0069	1.52924	93.7625	2.05958e-10	1.72506e-09	B.napus
Leifsonia	5.73592	8.56436	93.4267	2.14123e-10	1.7821e-09	B.napus
Geodermatophilus	2.64483	9.96137	92.8467	2.29055e-10	1.90036e-09	B.napus
Chromobacterium	1.26813	4.17271	92.6625	2.34028e-10	1.93552e-09	B.napus
Rhodococcus	1.42359	7.91576	92.114	2.49533e-10	2.05728e-09	B.napus
Nocardioides	2.8059	10.5956	91.6089	2.64788e-10	2.17623e-09	B.napus
Thermomonas	3.17146	6.33308	91.5469	2.66731e-10	2.18537e-09	B.napus
Unidentified_Propionibacteriales	2.18517	9.10755	89.7097	3.31741e-10	2.70956e-09	B.napus
Lysobacter	2.25356	10.2899	88.3764	3.89483e-10	3.15182e-09	B.napus
Nocardia	1.3317	8.33225	88.0657	4.04429e-10	3.25275e-09	B.napus
Actinoplanes	2.17072	12.6349	87.7911	4.18156e-10	3.3529e-09	B.napus
Gemmata	1.86152	11.4277	87.1803	4.50505e-10	3.6013e-09	B.napus
Kutzneria	1.72937	6.211	86.9298	4.6454e-10	3.70225e-09	B.napus
Phyllobacterium	1.34762	5.77593	86.5997	4.8375e-10	3.83211e-09	B.napus
Xanthobacter	1.6233	5.85046	86.1071	5.14026e-10	4.04757e-09	B.napus
B.napusdidatus_Paracaedibacter	2.65648	1.90018	84.4013	6.35584e-10	4.91643e-09	B.napus
Aquabacterium	1.47513	6.10082	84.0257	6.66285e-10	5.1388e-09	B.napus
Mobilicoccus	7.42505	0.252755	96.8977	7.12132e-10	5.47634e-09	B.napus
Actinomycetospora	1.92379	5.11536	82.7815	7.79897e-10	5.94531e-09	B.napus
Unidentified_Streptosporangiales	2.29391	10.2255	82.7507	7.8296e-10	5.9514e-09	B.napus
Gaiella	2.30365	11.7308	82.0809	8.52872e-10	6.42709e-09	B.napus
Nitrospirillum	1.77917	5.67623	81.6577	9.00464e-10	6.74707e-09	B.napus
Marinovum	2.48757	0.951303	79.8346	1.14062e-09	8.3513e-09	B.napus
Jiangella	1.40371	7.07621	78.3983	1.37813e-09	9.90294e-09	B.napus
Dietzia	3.60268	0.517626	78.1096	1.43198e-09	1.0234e-08	B.napus
Stackebrandtia	1.69811	3.45803	77.8094	1.49038e-09	1.06225e-08	B.napus
Rhodanobacter	5.22062	10.4778	77.5576	1.54133e-09	1.09264e-08	B.napus
Phycisphaera	1.06881	7.97068	77.2771	1.60028e-09	1.12835e-08	B.napus
Stenotrophomonas	2.88843	7.53936	76.9074	1.68172e-09	1.16926e-08	B.napus
Mycetocola	13.655	0.319163	107.714	1.82684e-09	1.24795e-08	B.napus
Thiocapsa	0.994632	4.5135	75.0339	2.16869e-09	1.44396e-08	B.napus
Korravirus	4.14926	1.25938	74.8328	2.22933e-09	1.48059e-08	B.napus
Gryllotalpicola	3.62466	1.31844	73.1399	2.81807e-09	1.84821e-08	B.napus
Pseudonocardia	2.30926	11.138	72.162	3.2325e-09	2.09913e-08	B.napus
Methylocaldum	1.27533	5.89561	71.2847	3.66011e-09	2.35934e-08	B.napus
Rubrivivax	1.41395	6.05938	71.047	3.78619e-09	2.4287e-08	B.napus
Ensifer	0.960939	5.23118	69.372	4.81774e-09	3.02402e-08	B.napus
Rudaea	2.38366	10.9866	69.2403	4.9108e-09	3.0751e-08	B.napus
Unidentified_Caudovirales	2.84529	7.84123	69.1272	4.99218e-09	3.10389e-08	B.napus
Phikzvirus	9.08951	-0.127141	95.2054	5.13415e-09	3.17713e-08	B.napus
Dermacoccus	8.97817	0.0988605	78.5356	5.19686e-09	3.20839e-08	B.napus
Dongia	2.38235	11.8241	68.2491	5.67581e-09	3.4877e-08	B.napus
Frankia	1.62394	11.0056	68.1088	5.79409e-09	3.54383e-08	B.napus
Nitrosomonas	0.976017	6.71	67.6037	6.24209e-09	3.80898e-08	B.napus
Puniceibacterium	2.39292	3.00238	67.346	6.48479e-09	3.93625e-08	B.napus
Saccharopolyspora	1.47614	5.00526	67.3348	6.49556e-09	3.93625e-08	B.napus
Chitinispirillum	2.75562	1.83136	67.2595	6.56858e-09	3.97135e-08	B.napus
Georgenia	2.69758	1.41009	67.2117	6.61529e-09	3.99041e-08	B.napus
Microvirga	0.844011	8.49646	66.3587	7.51282e-09	4.4703e-08	B.napus
Unidentified_Streptomycetales	1.36319	9.45194	66.302	7.57692e-09	4.49826e-08	B.napus
Steroidobacter	3.51962	11.2135	65.6943	8.30223e-09	4.90671e-08	B.napus
Mycolicibacter	1.9491	2.06556	65.6562	8.35014e-09	4.92396e-08	B.napus
Parvularcula	2.10772	4.46779	64.6893	9.67006e-09	5.61418e-08	B.napus
Paramesorhizobium	3.31432	1.33444	64.2241	1.03834e-08	6.00186e-08	B.napus
Unidentified_Burkholderiales	1.48272	14.5748	63.9286	1.08656e-08	6.23941e-08	B.napus
Dokdonella	2.04139	9.90189	63.7876	1.11041e-08	6.36249e-08	B.napus
Kribbella	1.38659	7.64468	63.2751	1.20196e-08	6.85716e-08	B.napus
Unidentified_Solirubrobacterales	1.85241	13.0291	63.2582	1.20511e-08	6.86024e-08	B.napus
Phycicoccus	1.42166	6.64307	61.6153	1.55838e-08	8.7389e-08	B.napus
Spizellomyces	3.2206	1.1048	61.5304	1.57944e-08	8.81938e-08	B.napus
Streptosporangium	1.41478	5.84575	61.4333	1.60387e-08	8.93684e-08	B.napus
Actinopolymorpha	1.34357	6.77552	60.578	1.83761e-08	1.01107e-07	B.napus
Pseudorhodobacter	1.64401	3.92573	60.1596	1.965e-08	1.07891e-07	B.napus
Spiribacter	2.95717	0.618512	58.3532	2.63453e-08	1.41116e-07	B.napus
B.napusdidatus_Microthrix	1.41227	7.66256	56.8094	3.40183e-08	1.79295e-07	B.napus
Fibrobacter	2.69793	5.0556	55.5008	4.2407e-08	2.19981e-07	B.napus
Paenisporosarcina	6.1969	-0.702692	61.9753	4.37823e-08	2.26223e-07	B.napus
Cryobacterium	3.36315	3.30353	55.0143	4.60704e-08	2.37578e-07	B.napus
Luteimonas	1.81905	6.89939	54.9517	4.65657e-08	2.39663e-07	B.napus
Rslunavirus	4.41005	3.62222	54.8261	4.75773e-08	2.44391e-07	B.napus
Thiomonas	1.01283	5.2908	54.269	5.23557e-08	2.65309e-07	B.napus
Streptomyces	1.89068	12.2329	53.9715	5.51165e-08	2.77163e-07	B.napus
Saccharothrix	1.44019	5.91619	53.4283	6.05684e-08	3.03419e-07	B.napus
Cutibacterium	6.21412	3.24284	59.5921	6.15601e-08	3.078e-07	B.napus
Megasphaera	5.93152	-0.296061	67.054	6.45405e-08	3.19928e-07	B.napus
Actinoalloteichus	1.74821	2.37858	52.562	7.04945e-08	3.44662e-07	B.napus
Frondihabitans	3.70617	2.29167	52.5612	7.0505e-08	3.44662e-07	B.napus
Robbsia	3.19355	2.24332	52.2104	7.5009e-08	3.65322e-07	B.napus
Mycobacteroides	1.53196	4.44321	52.0326	7.74094e-08	3.76316e-07	B.napus
Gigaspora	5.79468	2.66422	67.8588	7.82101e-08	3.79506e-07	B.napus
Fonsecaea	5.34898	-0.0227135	83.8641	8.16664e-08	3.94097e-07	B.napus
Azotobacter	1.59637	2.88411	51.6667	8.26122e-08	3.97203e-07	B.napus
Mumia	3.72521	2.7087	50.8984	9.47973e-08	4.50996e-07	B.napus
Crenobacter	6.4034	-1.2202	67.8984	9.48452e-08	4.50996e-07	B.napus
Pseudomonas	3.73746	12.5618	50.6985	9.8273e-08	4.64853e-07	B.napus
Prochloron	6.44826	-0.766718	82.6606	1.19016e-07	5.5696e-07	B.napus
Variovorax	2.18032	11.7024	49.417	1.24082e-07	5.77586e-07	B.napus
B.napusdidatus_Endobugula	4.14069	-0.201541	54.7806	1.26392e-07	5.86262e-07	B.napus
Novosphingobium	2.68951	12.1925	49.1904	1.29359e-07	5.98968e-07	B.napus
Vogesella	2.77993	2.28284	48.0238	1.60615e-07	7.31027e-07	B.napus
Robinsoniella	2.11906	1.31064	47.5726	1.748e-07	7.91262e-07	B.napus
Snodgrassella	9.95664	-1.44553	76.5439	1.83477e-07	8.26273e-07	B.napus
Thalassospira	0.846751	5.08661	47.2891	1.84394e-07	8.28987e-07	B.napus
Agromyces	1.92381	5.82991	46.9201	1.97738e-07	8.85946e-07	B.napus
Delftia	1.72147	4.31378	46.8019	2.0223e-07	9.02997e-07	B.napus
Oceanobacillus	2.5459	0.877823	46.6026	2.10048e-07	9.34104e-07	B.napus
Fusarium	3.10681	2.99964	46.5884	2.10617e-07	9.34104e-07	B.napus
Aspergillus	6.53322	0.149076	50.2875	2.58014e-07	1.13285e-06	B.napus
Olleya	5.76821	-0.165315	50.2397	2.60043e-07	1.13985e-06	B.napus
Ilumatobacter	1.79278	9.15377	45.4207	2.63629e-07	1.15365e-06	B.napus
Rsl2virus	3.41741	0.686886	45.2879	2.70505e-07	1.18178e-06	B.napus
Roseateles	1.11201	4.99239	44.938	2.89572e-07	1.2588e-06	B.napus
Henriciella	2.13	3.39549	44.9227	2.90438e-07	1.26048e-06	B.napus
Cladophialophora	6.48338	-0.595881	56.7912	3.04076e-07	1.3175e-06	B.napus
Oleiphilus	1.55554	1.95105	44.6368	3.07143e-07	1.32859e-06	B.napus
Cryptococcus	11.431	-1.37398	104.733	3.10995e-07	1.34085e-06	B.napus
Unidentified_Nitrosomonadales	1.96535	9.48143	44.5027	3.15328e-07	1.35513e-06	B.napus
Nesterenkonia	3.49116	0.566413	44.0673	3.43562e-07	1.46683e-06	B.napus
Bradyrhizobium	1.09285	15.5133	44.0542	3.44455e-07	1.46826e-06	B.napus
Ralstonia	0.833984	7.13414	43.3087	3.99446e-07	1.68898e-06	B.napus
Unidentified_Nautiliales	6.48819	-0.826538	47.416	4.16836e-07	1.74845e-06	B.napus
Chlamydia	6.5065	-0.761334	47.341	4.22202e-07	1.76814e-06	B.napus
Actinosynnema	1.27227	3.00469	42.6559	4.55365e-07	1.886e-06	B.napus
Unidentified_Campylobacterales	2.62175	1.28697	42.4243	4.77179e-07	1.97014e-06	B.napus
Unidentified_Geodermatophilales	1.47826	10.1854	41.3825	5.90115e-07	2.40994e-06	B.napus
Escherichia	1.26773	2.08614	41.3449	5.94701e-07	2.42115e-06	B.napus
Pleomorphomonas	0.970783	4.73403	41.1687	6.16674e-07	2.50286e-06	B.napus
Domibacillus	2.13727	0.50333	46.4523	6.26418e-07	2.53458e-06	B.napus
Algibacter	6.83352	0.579367	44.9768	6.36523e-07	2.57151e-06	B.napus
Fulvimarina	1.95585	1.11838	57.0225	6.68152e-07	2.69515e-06	B.napus
Caenispirillum	0.896759	4.50164	40.6292	6.89531e-07	2.77288e-06	B.napus
Actinospica	1.73116	5.64105	40.3738	7.27189e-07	2.90655e-06	B.napus
Glomus	2.96064	2.61447	40.3034	7.37958e-07	2.94511e-06	B.napus
Xanthomonas	1.16494	7.67474	39.702	8.37202e-07	3.31602e-06	B.napus
Eikenella	7.5133	-0.521261	43.206	8.7404e-07	3.44637e-06	B.napus
Caulobacter	1.25867	10.8345	39.0806	9.54981e-07	3.74307e-06	B.napus
Catenulispora	2.15725	7.9027	38.8877	9.95052e-07	3.89433e-06	B.napus
Ydn12virus	6.61661	4.48284	38.8437	1.00445e-06	3.91943e-06	B.napus
Unidentified_Eurotiales	3.30988	0.190887	47.7887	1.02017e-06	3.96902e-06	B.napus
Lutibacter	1.8958	1.02554	38.6381	1.04963e-06	4.06557e-06	B.napus
Oxalobacter	1.934	1.67702	37.9368	1.22084e-06	4.67367e-06	B.napus
B.napusdidatus_Jidaibacter	10.6396	0.195845	40.8446	1.35248e-06	5.16258e-06	B.napus
Microterricola	12.8533	-1.03379	78.4825	1.42986e-06	5.43428e-06	B.napus
Caldicellulosiruptor	2.24161	0.804811	37.075	1.47336e-06	5.57544e-06	B.napus
Methanopyrus	6.36725	-0.300556	39.9986	1.58781e-06	5.97418e-06	B.napus
Paeniglutamicibacter	7.71228	2.71095	45.1402	1.60747e-06	6.0395e-06	B.napus
Phormidium	2.75684	2.74574	36.6606	1.61424e-06	6.04017e-06	B.napus
Ramlibacter	1.60978	8.86942	36.512	1.66822e-06	6.23214e-06	B.napus
Mizugakiibacter	2.33673	9.44417	36.5045	1.67101e-06	6.23368e-06	B.napus
Roseibaca	3.17085	-0.372707	39.6027	1.7129e-06	6.3719e-06	B.napus
Sphingorhabdus	2.54847	2.91066	36.2671	1.76149e-06	6.52494e-06	B.napus
Brucella	2.35274	4.62534	36.1004	1.82817e-06	6.75292e-06	B.napus
Arenibacter	2.94786	3.09725	35.6192	2.03623e-06	7.50039e-06	B.napus
Flavonifractor	9.68036	-1.69287	72.0904	2.21946e-06	8.06241e-06	B.napus
Rhizobium	1.60924	10.8519	35.214	2.2312e-06	8.09387e-06	B.napus
Planctomyces	0.801562	8.53404	34.9175	2.38648e-06	8.62148e-06	B.napus
Tetrasphaera	1.01685	5.94125	34.4815	2.63636e-06	9.4335e-06	B.napus
Unidentified_Pleurocapsales	1.90996	1.72208	34.1648	2.83531e-06	1.01042e-05	B.napus
Unidentified_Holosporales	1.50764	2.19351	33.9782	2.96009e-06	1.05203e-05	B.napus
Sterolibacterium	3.14326	0.987054	33.7267	3.13764e-06	1.11063e-05	B.napus
B.napusdidatus_Frackibacter	5.11338	-0.410009	80.2453	3.16458e-06	1.11716e-05	B.napus
Xenophilus	1.07308	5.44555	33.5643	3.25833e-06	1.14717e-05	B.napus
Pseudodesulfovibrio	1.88666	1.41773	32.9201	3.78861e-06	1.32324e-05	B.napus
Aquaspirillum	7.53395	-0.794402	35.5631	3.82333e-06	1.3336e-05	B.napus
Curtobacterium	2.13577	3.20527	32.4628	4.22082e-06	1.46255e-05	B.napus
Sporolactobacillus	3.07956	-0.459835	31.8995	4.82738e-06	1.65098e-05	B.napus
Oerskovia	3.37242	0.968311	31.3807	5.46938e-06	1.86327e-05	B.napus
Unidentified_Holophagales	4.15405	7.8363	31.2265	5.67736e-06	1.92913e-05	B.napus
Halioglobus	1.96104	3.44711	31.0514	5.92392e-06	2.00772e-05	B.napus
Microbacterium	2.18832	7.59634	31.0459	5.93184e-06	2.00782e-05	B.napus
Solirubrobacter	1.43899	12.0294	31.0079	5.98696e-06	2.01868e-05	B.napus
Verruconis	9.7731	-1.68037	59.2705	6.00035e-06	2.0206e-05	B.napus
Humibacter	2.40103	2.04467	30.9118	6.12874e-06	2.05594e-05	B.napus
Oceanibaculum	0.699122	6.61902	30.859	6.20812e-06	2.07727e-05	B.napus
Sphingopyxis	0.96771	8.74922	30.8006	6.2973e-06	2.10176e-05	B.napus
Chlorobaculum	1.68693	1.42461	30.65	6.53364e-06	2.17512e-05	B.napus
Burkholderia	1.04071	10.5248	30.5906	6.62949e-06	2.20424e-05	B.napus
Caldicoprobacter	2.78698	0.342735	30.54	6.71216e-06	2.2261e-05	B.napus
Enteractinococcus	3.50781	0.31283	30.513	6.75682e-06	2.23528e-05	B.napus
Calothrix	0.932313	5.36596	29.999	7.67026e-06	2.49973e-05	B.napus
Sphingobium	1.03776	9.46262	29.4405	8.81508e-06	2.85513e-05	B.napus
Bosea	0.625441	8.90369	29.2425	9.26391e-06	2.98946e-05	B.napus
Scytonema	1.09985	4.30119	28.9445	9.98639e-06	3.21078e-05	B.napus
Cryphonectria	12.1613	-0.512964	40.3085	1.00946e-05	3.23765e-05	B.napus
Salinibacterium	3.65717	1.90311	28.8151	1.03186e-05	3.29345e-05	B.napus
Acidiphilium	1.06856	6.42415	28.7775	1.04175e-05	3.32097e-05	B.napus
Mucor	6.49786	2.64855	30.1467	1.23262e-05	3.88703e-05	B.napus
Alcaligenes	1.50413	1.86004	27.933	1.29258e-05	4.06637e-05	B.napus
Glaciibacter	1.17196	3.48598	27.8324	1.32656e-05	4.16331e-05	B.napus
Aromatoleum	0.960509	4.81721	27.6858	1.37775e-05	4.30343e-05	B.napus
Bdellovibrio	0.717724	7.55515	27.5154	1.43995e-05	4.48705e-05	B.napus
Magnetospirillum	0.450711	6.67466	27.1502	1.58367e-05	4.90007e-05	B.napus
Sphaerotilus	0.936699	4.13816	26.89	1.69544e-05	5.2152e-05	B.napus
Pseudohaliea	2.11684	1.51084	26.5758	1.84181e-05	5.64565e-05	B.napus
Ornithinimicrobium	1.48492	3.13216	26.5712	1.84405e-05	5.64592e-05	B.napus
Terracoccus	1.68108	4.67971	26.4771	1.89052e-05	5.78149e-05	B.napus
Alkalilimnicola	1.98827	3.41552	26.004	2.14412e-05	6.52665e-05	B.napus
Pseudoxanthomonas	1.14534	6.89001	25.8334	2.24433e-05	6.79274e-05	B.napus
Lascolabacillus	7.29489	-0.719072	35.0364	2.24445e-05	6.79274e-05	B.napus
Unidentified_Myxococcales	1.09686	13.9472	25.735	2.30443e-05	6.96626e-05	B.napus
Gemmatirosa	0.895163	11.3361	25.7103	2.31977e-05	7.00459e-05	B.napus
Coccomyxa	2.33561	-0.160758	25.5103	2.44819e-05	7.36698e-05	B.napus
Enterovibrio	7.92456	0.0888618	26.9353	2.61896e-05	7.84495e-05	B.napus
Marmoricola	1.1383	7.02522	25.0799	2.75123e-05	8.22244e-05	B.napus
Paucimonas	14.8338	0.781466	29.2024	2.80562e-05	8.37547e-05	B.napus
Pacificimonas	1.08987	3.60372	24.666	3.08091e-05	9.1557e-05	B.napus
Angustibacter	1.08798	6.10146	24.5496	3.18109e-05	9.42147e-05	B.napus
Acidihalobacter	1.06951	2.80091	24.3957	3.31901e-05	9.76399e-05	B.napus
Unidentified_Thermoplasmatales	2.03162	6.14492	23.9177	3.78973e-05	0.000110744	B.napus
Taylorella	1.76039	2.08967	23.8127	3.90247e-05	0.000113786	B.napus
Methylibium	1.61649	9.83519	23.1303	4.72872e-05	0.000137117	B.napus
Methyloceanibacter	1.09197	10.3272	22.9791	4.93609e-05	0.000142973	B.napus
Nevskia	1.7368	10.3193	22.9014	5.0465e-05	0.00014601	B.napus
Adhaeribacter	0.974396	4.4856	22.8672	5.09592e-05	0.000147278	B.napus
Unidentified_Rosales	3.41778	4.49738	22.7974	5.19846e-05	0.000149748	B.napus
Unidentified_Glomerales	1.30375	9.31799	22.5829	5.52741e-05	0.000158702	B.napus
Geothrix	3.12788	9.71419	22.5047	5.65291e-05	0.000161951	B.napus
Caenimonas	1.47124	7.3799	22.4857	5.68392e-05	0.000162663	B.napus
Photorhabdus	2.7142	1.10777	22.0989	6.35508e-05	0.00018069	B.napus
Agrobacterium	1.09412	7.5124	21.7971	6.93791e-05	0.000196201	B.napus
Tumebacillus	1.14705	1.81429	21.1963	8.27639e-05	0.000229609	B.napus
Pelagibacterium	0.850593	5.38588	21.0701	8.59134e-05	0.000237594	B.napus
Unidentified_Nevskiales	1.55731	10.0289	20.9787	8.8276e-05	0.000243361	B.napus
Rhodopseudomonas	0.64666	8.76852	20.7502	9.44913e-05	0.00025995	B.napus
Rhizomicrobium	1.19683	11.6283	20.5119	0.000101476	0.000277712	B.napus
Acidobacterium	0.996861	8.59453	20.4804	0.000102442	0.000280064	B.napus
Ktedonobacter	1.68579	9.98201	20.4477	0.000103453	0.000282536	B.napus
Gluconacetobacter	1.44088	4.75653	20.1759	0.000112288	0.000305079	B.napus
Akkermansia	1.36885	2.28911	19.751	0.000127763	0.00034428	B.napus
Pbunavirus	6.51825	-0.415212	20.799	0.000128669	0.000346365	B.napus
Hydrogenophaga	0.583546	6.27888	19.3938	0.00014255	0.00038139	B.napus
Blastomonas	1.09312	4.27696	19.3456	0.000144685	0.000386315	B.napus
Ssp2virus	2.14234	1.74907	18.8386	0.000169312	0.00044843	B.napus
Neptunomonas	1.61764	2.67727	18.6952	0.000177072	0.000467099	B.napus
Acetobacter	1.12099	4.70266	18.303	0.00020031	0.000526288	B.napus
Gluconobacter	1.06698	3.06126	18.2052	0.000206607	0.000541751	B.napus
Clavibacter	1.45806	2.16758	18.0413	0.000217632	0.000570092	B.napus
B.napusdidatus_Thioglobus	5.61258	-0.506909	18.7475	0.00023102	0.00060336	B.napus
Acidisphaera	0.995206	7.84214	17.4759	0.00026081	0.000675128	B.napus
Pelomonas	0.797303	8.32565	17.3406	0.000272458	0.000701827	B.napus
Pseudochrobactrum	5.78705	-0.909911	21.1187	0.000305505	0.000783116	B.napus
Unidentified_Planctomycetales	0.402716	12.6699	16.97	0.000307317	0.000784702	B.napus
Fluviicola	0.799326	4.04397	16.7794	0.000327088	0.00083276	B.napus
Tankvirus	3.43342	1.51906	16.5758	0.000349735	0.000889557	B.napus
Sp6virus	14.3172	1.91497	18.527	0.000350573	0.000890827	B.napus
Subdoligranulum	5.27351	-0.973874	20.4554	0.000354669	0.000900366	B.napus
Ammonifex	1.4154	2.01806	16.4224	0.000367909	0.000932177	B.napus
Unidentified_Methanobacteriales	1.53693	1.21311	16.3189	0.000380737	0.000960056	B.napus
Tardiphaga	1.93015	6.31827	16.1814	0.00039855	0.00100305	B.napus
Neomegalonema	1.33307	1.04115	15.7512	0.000460286	0.00115181	B.napus
Pseudopropionibacterium	1.39946	0.8134	15.6776	0.000471835	0.00117959	B.napus
Labilithrix	0.705506	11.1368	15.6204	0.000481039	0.00119918	B.napus
Cryptosporangium	0.733929	7.39601	15.5021	0.000500691	0.00124699	B.napus
Archangium	0.878912	9.52387	15.4615	0.000507629	0.00126307	B.napus
Methyloglobulus	0.735281	3.98392	15.3556	0.000526219	0.00130809	B.napus
Catenuloplanes	0.82551	5.65502	15.3145	0.00053363	0.00132401	B.napus
Tieghemostelium	2.91813	0.0152559	15.2873	0.000538592	0.0013338	B.napus
Rubeoparvulum	1.32127	1.03824	17.5215	0.000576151	0.00141747	B.napus
Zymomonas	2.1879	0.810617	14.6936	0.000660414	0.00160526	B.napus
Parachlamydia	1.28527	4.36708	14.6737	0.00066498	0.00161486	B.napus
Gemmobacter	0.927694	3.17293	14.4745	0.000712606	0.00172415	B.napus
Solimonas	1.10215	8.48164	14.4677	0.000714303	0.00172667	B.napus
Thermophagus	2.4648	0.259822	32.7955	0.000733325	0.00177102	B.napus
B.napusdidatus_Saccharimonas	0.852073	5.87849	14.3571	0.000742413	0.00178968	B.napus
Aliihoeflea	1.82025	3.42472	14.1937	0.000786105	0.00189327	B.napus
Actibacterium	1.36065	2.76738	13.9153	0.000867105	0.00207884	B.napus
Haliangium	1.47975	12.5658	13.6562	0.000950618	0.00226256	B.napus
Thermotoga	1.1711	3.92099	21.6763	0.000977047	0.00232296	B.napus
Arthrobotrys	2.47973	-0.0815298	13.5113	0.00100109	0.00237195	B.napus
Citromicrobium	1.08411	3.30385	13.0609	0.00117724	0.00276194	B.napus
Acetonema	1.89897	0.788491	12.9927	0.00120673	0.00282107	B.napus
Propionispora	1.41851	1.20245	15.1029	0.00124587	0.00290226	B.napus
Microbulbifer	0.861706	4.33926	12.9009	0.00124767	0.00290387	B.napus
Jannaschia	0.707207	2.41012	14.417	0.00129496	0.00300862	B.napus
Dokdonia	1.5117	0.921372	12.7185	0.00133351	0.00309271	B.napus
Kordia	1.05881	1.87085	12.2988	0.00155629	0.0035904	B.napus
Aeromonas	0.457138	4.51588	12.2529	0.00158297	0.00364874	B.napus
Methylocapsa	0.73403	6.93448	12.2363	0.00159277	0.0036649	B.napus
Aquamicrobium	1.63379	1.13197	12.0136	0.00173046	0.00396093	B.napus
Pseudacidovorax	0.84391	4.68618	12.0106	0.00173241	0.00396195	B.napus
Ewingella	1.48437	0.713135	11.9058	0.00180168	0.00411321	B.napus
Dactylosporangium	1.00799	9.4548	11.8048	0.00187129	0.00425367	B.napus
Chlorovirus	2.94673	1.44947	11.7846	0.00188555	0.00428239	B.napus
Ornatilinea	1.10276	2.80777	11.6897	0.00195414	0.00442668	B.napus
Edaphobacter	0.614166	9.84284	11.5037	0.00209655	0.00473299	B.napus
Haloarcula	1.50873	0.730508	11.4597	0.00213187	0.00480447	B.napus
Corndogvirus	2.65614	1.302	11.4236	0.00216135	0.00486675	B.napus
Robiginitomaculum	3.83743	3.28977	11.3851	0.00219323	0.00492586	B.napus
Jahnella	1.6838	-0.394237	12.2422	0.00228084	0.00510722	B.napus
Cellulomonas	0.543308	6.70743	11.0708	0.00247347	0.00550359	B.napus
Emticicia	1.08588	3.35663	10.928	0.00261339	0.0057904	B.napus
Acinetobacter	0.617566	4.41434	10.7152	0.00283801	0.00627223	B.napus
Shinella	1.27102	3.22635	10.4281	0.00317475	0.00698711	B.napus
Ab18virus	2.96181	1.66473	10.3617	0.00325867	0.00715385	B.napus
Thiothrix	0.668202	3.43861	10.2707	0.00337761	0.00739644	B.napus
Luz24virus	2.24565	-0.0664125	10.028	0.00371837	0.00808876	B.napus
Collimonas	0.625759	6.28793	9.9298	0.00386664	0.00838357	B.napus
Methylorubrum	0.862472	4.3519	9.72415	0.00419839	0.00905804	B.napus
Salinispora	0.56713	7.2869	9.18893	0.00521549	0.0111518	B.napus
Caldimonas	0.645621	4.17964	9.09851	0.00541233	0.0115445	B.napus
Noviherbaspirillum	0.341625	7.27675	8.93795	0.00578202	0.0122932	B.napus
Nitrolancea	0.782197	7.48742	8.91326	0.00584125	0.0123791	B.napus
Skermanella	0.311133	7.67154	8.89048	0.00589651	0.0124761	B.napus
B.napusdidatus_Pelagibacter	0.895276	1.94049	8.70626	0.00636466	0.0134342	B.napus
Brevibacterium	0.767337	2.07418	8.48273	0.00698769	0.0147139	B.napus
Unidentified_Syntrophobacterales	0.621959	3.79637	8.45304	0.00707531	0.0148864	B.napus
Pithovirus	2.94347	3.98839	7.99178	0.0086018	0.0179119	B.napus
Zhongshania	1.56331	-0.167826	10.6246	0.00861338	0.0179218	B.napus
Yoonia	1.46414	0.437267	18.6963	0.00897537	0.0186455	B.napus
Oleiagrimonas	1.56286	5.8481	7.86052	0.00909923	0.0188879	B.napus
Pseudaminobacter	0.972887	4.07816	7.83751	0.00918962	0.0190281	B.napus
Conexibacter	0.596584	10.8749	7.54764	0.0104159	0.0213681	B.napus
Paracoccus	0.463574	4.99064	7.54376	0.0104335	0.0213874	B.napus
Desulfurivibrio	0.848572	1.81045	7.51727	0.0105543	0.0216015	B.napus
Terrabacter	0.680976	5.53406	7.30241	0.0115932	0.0236541	B.napus
Actinocatenispora	0.556131	5.15601	7.06036	0.012899	0.0261965	B.napus
Wolbachia	2.02914	-0.241864	7.05348	0.0129385	0.0262563	B.napus
Klebsiella	0.907624	2.85074	6.97267	0.0134111	0.0271894	B.napus
Agrococcus	1.2033	0.497254	6.97136	0.0134189	0.0271894	B.napus
Nigerium	1.46703	1.52119	6.94737	0.0135629	0.0274177	B.napus
Thermoanaerobacterium	1.12763	1.67463	6.83164	0.0142818	0.0287605	B.napus
Castellaniella	0.737664	1.55458	9.98424	0.0143747	0.0289253	B.napus
Nitratireductor	0.490531	5.50095	6.72896	0.0149546	0.0300462	B.napus
Unidentified_Neisseriales	0.429572	5.67345	6.63668	0.0155889	0.0312252	B.napus
Leeuwenhoekiella	1.84953	0.172332	6.59907	0.0158558	0.0317116	B.napus
Thermobacillus	1.19373	0.0443259	15.0518	0.015949	0.0318737	B.napus
Gramella	1.14668	0.548602	10.9412	0.0159842	0.0319198	B.napus
Bcep78virus	3.33775	1.43116	6.5334	0.0163339	0.0325366	B.napus
Anoxybacillus	0.810904	1.85216	6.30371	0.0181346	0.0359683	B.napus
Hungateiclostridium	-0.746964	2.91516	5.55935	0.0256422	0.0505539	Not_associated
Uliginosibacterium	-0.41419	3.66695	5.55649	0.025677	0.0505646	Not_associated
Unidentified_Hypocreales	1.967	1.9116	5.55574	0.025686	0.0505646	Not_associated
Biomphalaria	-6.46991	0.256784	5.65231	0.0258027	0.0507562	Not_associated
Hungatella	1.45625	-0.0388636	5.65616	0.0259362	0.0509807	Not_associated
Frateuria	1.11663	5.71284	5.52624	0.0260478	0.0511618	Not_associated
Unidentified_Opitutales	0.550411	9.19011	5.51972	0.0261285	0.051282	Not_associated
Desulfonatronospira	-1.20537	1.29205	5.50233	0.026345	0.0516685	Not_associated
Gorillibacterium	-3.79667	0.774559	7.12398	0.026384	0.0517064	Not_associated
Unidentified_Chitinophagales	0.527593	12.2604	5.48102	0.026613	0.0521164	Not_associated
Helobdella	-6.54994	1.38227	5.58029	0.0266697	0.0521885	Not_associated
Stachybotrys	-3.99599	-1.03382	6.41379	0.027639	0.0540451	Not_associated
Dorcoceras	2.8155	2.23547	5.37994	0.0279263	0.0545662	Not_associated
Legionella	0.371908	7.50989	5.32958	0.0286071	0.055855	Not_associated
Paraprevotella	-3.85943	0.448667	10.0483	0.0294365	0.0574318	Not_associated
Syntrophaceticus	-1.4543	0.532688	5.22935	0.0300173	0.0585214	Not_associated
Thiocystis	-0.731194	2.79382	5.22439	0.0300891	0.0585933	Not_associated
Stigmatella	0.491514	6.97917	5.22373	0.0300987	0.0585933	Not_associated
Unidentified_Rickettsiales	-0.587898	2.94927	5.16666	0.0309383	0.0601832	Not_associated
Gulbenkiania	-0.85628	1.13109	5.14267	0.0312989	0.0608397	Not_associated
Methanocaldococcus	-4.5302	-1.05207	5.21493	0.0315994	0.0613785	Not_associated
Amanita	-9.32068	-0.0172501	5.33293	0.0318147	0.061751	Not_associated
Zobellia	-0.532961	2.72659	7.02338	0.0319154	0.0619008	Not_associated
Pontibacillus	-3.90853	-0.0955129	12.6066	0.032075	0.0621645	Not_associated
Mucinivorans	-4.10152	-0.478282	5.17423	0.0322089	0.062378	Not_associated
Planctopirus	0.341139	6.16129	5.05639	0.032635	0.0631567	Not_associated
Xenorhabdus	1.08909	1.06866	5.04992	0.0327377	0.063309	Not_associated
Cystobacter	0.46756	7.08761	5.03667	0.0329491	0.063671	Not_associated
Curvibacter	-0.470405	5.58488	5.00513	0.0334586	0.0646081	Not_associated
Caloranaerobacter	-3.81057	-0.886897	9.60857	0.0336626	0.0649543	Not_associated
Natrialba	-3.7442	-0.331847	7.02147	0.0339783	0.0655154	Not_associated
Unidentified_Aeromonadales	1.2547	0.229684	11.6036	0.0346558	0.0667727	Not_associated
Kpp10virus	-4.83226	-1.46211	5.33272	0.0347465	0.0668984	Not_associated
Phormidesmis	0.504423	2.45288	4.90824	0.035079	0.0674892	Not_associated
Chondromyces	0.491668	9.30848	4.87244	0.0356994	0.0686208	Not_associated
B.napusdidatus_Glomeribacter	1.18651	1.04275	4.8713	0.0357193	0.0686208	Not_associated
Sunxiuqinia	0.699908	2.10004	4.85621	0.0359848	0.0690804	Not_associated
Hydrogenobacter	-1.35061	0.356903	4.85142	0.0360695	0.0691923	Not_associated
Microcystis	-0.224025	5.91562	4.8282	0.0364832	0.0699349	Not_associated
Hamadaea	0.777261	8.51326	4.79916	0.0370079	0.0708891	Not_associated
Acytostelium	0.934796	1.68183	4.79079	0.0371607	0.07113	Not_associated
Effusibacillus	-0.911617	1.87696	4.69247	0.0390091	0.0746138	Not_associated
Halothece	-0.889023	1.20106	4.689	0.0390761	0.0746877	Not_associated
Kineosphaera	-0.738384	2.28423	5.08025	0.0391514	0.0747772	Not_associated
Daphnia	1.07124	1.03004	4.64521	0.0399338	0.0762162	Not_associated
Polynucleobacter	0.336698	4.89446	4.59854	0.0408708	0.077948	Not_associated
Acetobacterium	-3.64928	0.38507	12.9183	0.0414397	0.0789757	Not_associated
Arsenicicoccus	0.546757	2.18047	6.49418	0.0444791	0.0847068	Not_associated
Rhynchosporium	-4.32289	-0.139294	4.4967	0.0445571	0.0847838	Not_associated
Haematospirillum	-1.34716	-0.38748	9.59103	0.044584	0.0847838	Not_associated
Saccharibacillus	-3.58655	-0.513111	15.8819	0.0448557	0.0852389	Not_associated
Mesotoga	-1.0639	0.57848	5.19852	0.0451262	0.085691	Not_associated
Unidentified_Methanomicrobiales	-0.482124	2.62618	4.38107	0.0455724	0.0864757	Not_associated
Cedecea	1.2898	-0.143456	7.81355	0.0458755	0.0869881	Not_associated
Tuber	-4.26177	0.807865	4.39361	0.0468664	0.088803	Not_associated
Crinalium	-1.11591	4.10163	4.31235	0.0471809	0.0893347	Not_associated
Unidentified_Methanosarcinales	-0.548018	3.38367	4.3032	0.0474	0.0896849	Not_associated
Unidentified_Marinilabiliales	-0.471467	2.96049	4.20364	0.0498568	0.0942655	Not_associated
Methanomethylovorans	-4.50635	1.10495	4.23822	0.0506064	0.0956141	Not_associated
Longispora	0.372454	4.74398	4.16625	0.050816	0.0959413	Not_associated
Allosalinactinospora	0.353641	3.07759	4.35076	0.0510399	0.0962947	Not_associated
Francisella	-3.82239	0.209231	4.18265	0.0520248	0.0980827	Not_associated
Woodsholea	0.933963	2.5411	4.04884	0.053965	0.101668	Not_associated
Kosmotoga	-0.91172	1.00714	4.02509	0.0546282	0.102843	Not_associated
Mycoplasma	-3.48097	-0.483909	6.30569	0.0548633	0.103212	Not_associated
Alkanindiges	-1.18755	-0.0893218	4.00775	0.0551182	0.103618	Not_associated
Cajanus	-3.87079	0.449917	4.04203	0.0558189	0.10486	Not_associated
Schlesneria	0.300015	9.32124	3.97802	0.0559698	0.105068	Not_associated
Desulfovermiculus	0.933769	1.43892	3.96683	0.056294	0.105601	Not_associated
Pseudobutyrivibrio	-3.48334	-0.251962	6.69494	0.0579468	0.108625	Not_associated
Criblamydia	-0.43126	3.72637	3.85836	0.0595497	0.11155	Not_associated
Crocinitomix	0.59784	2.86214	3.85137	0.0597665	0.111876	Not_associated
Unidentified_Balneolales	0.729296	1.35771	3.84247	0.0600441	0.112316	Not_associated
Modestobacter	0.365976	5.90038	3.83205	0.0603709	0.112847	Not_associated
Oscillibacter	-3.58297	-1.03894	6.81456	0.0606047	0.113203	Not_associated
Bifidobacterium	0.60244	1.97052	3.74896	0.0630491	0.117686	Not_associated
Microbispora	0.362921	6.49701	3.74644	0.0631325	0.117758	Not_associated
Unidentified_Mycoplasmatales	0.771237	7.77145	3.68356	0.0652513	0.121624	Not_associated
Thioflavicoccus	0.347672	3.59057	3.63093	0.067087	0.124957	Not_associated
Bizionia	-3.40143	-1.08176	9.90801	0.0677438	0.126091	Not_associated
Imtechella	1.29375	-0.137684	5.88301	0.0680817	0.12663	Not_associated
Malus	1.31076	6.19184	3.52419	0.070991	0.131948	Not_associated
Sulfobacillus	-0.284355	4.12123	3.50675	0.0716528	0.133084	Not_associated
Ochrobactrum	0.386776	3.62153	3.50465	0.0717332	0.133139	Not_associated
Massilia	0.609204	8.91383	3.4614	0.0734075	0.136151	Not_associated
Halothiobacillus	0.870506	2.16399	3.4043	0.0756858	0.140233	Not_associated
Geitlerinema	-0.604951	3.60657	3.40358	0.075715	0.140233	Not_associated
B.napusdidatus_Accumulibacter	0.217746	8.73027	3.39467	0.0760778	0.140719	Not_associated
Xenococcus	-0.423894	2.77499	3.39451	0.0760847	0.140719	Not_associated
Xylella	-3.22196	0.861937	3.42528	0.0766306	0.141629	Not_associated
Halalkalicoccus	-1.76955	-0.873645	5.61249	0.0779635	0.143991	Not_associated
Perlucidibaca	0.490651	3.04737	3.32195	0.0791148	0.146015	Not_associated
Corynebacterium	-0.684181	5.34889	3.2895	0.080514	0.148494	Not_associated
Geminocystis	-0.575554	1.39079	3.73112	0.0809087	0.149117	Not_associated
Pseudoclavibacter	-3.50627	0.161494	3.27889	0.0827926	0.152482	Not_associated
Methylocystis	0.301933	6.87758	3.2302	0.0831448	0.152935	Not_associated
Unidentified_Catenulisporales	0.651563	3.35673	3.22997	0.0831549	0.152935	Not_associated
Cucumibacter	-0.324985	4.3674	3.22514	0.0833734	0.15323	Not_associated
Halomonas	-0.242944	5.01963	3.19904	0.0845658	0.155313	Not_associated
Pseudogymnoascus	-0.846394	2.15679	3.19098	0.0849381	0.155888	Not_associated
Smaragdicoccus	-0.315981	5.25441	3.1886	0.0850484	0.155981	Not_associated
Rubellimicrobium	-0.30841	3.80704	3.18545	0.0851948	0.156141	Not_associated
Alteromonas	0.569097	4.24581	3.1351	0.0875702	0.160383	Not_associated
Xylophilus	-0.609299	2.77351	3.11685	0.0884502	0.161882	Not_associated
Azohydromonas	-0.220854	6.17714	3.11381	0.0885977	0.162039	Not_associated
Ferrovum	-0.47832	3.37849	3.09953	0.0892941	0.163199	Not_associated
Indibacter	-0.775543	2.25675	3.09345	0.0895928	0.163631	Not_associated
Haliea	-0.340482	3.06347	3.04652	0.0919363	0.167795	Not_associated
Cobetia	-3.1912	-0.628436	13.1455	0.0924855	0.16868	Not_associated
Methylobacterium	0.193953	8.76433	3.00352	0.0941451	0.171588	Not_associated
Plesiocystis	-0.514625	6.59102	2.99484	0.0945983	0.172295	Not_associated
Pannonibacter	-0.522588	2.62619	5.31384	0.0957793	0.174325	Not_associated
Achromatium	-0.647442	4.00515	2.96865	0.0959809	0.174571	Not_associated
Ferriphaselus	-0.446403	3.33936	2.94377	0.097316	0.176877	Not_associated
Halanaerobium	0.936298	1.68906	2.93823	0.0976161	0.1773	Not_associated
Porticoccus	0.479389	2.09163	2.90403	0.0994927	0.180584	Not_associated
Photobacterium	0.516297	3.56854	2.8672	0.10156	0.18421	Not_associated
Holdemania	-3.06317	-0.50398	8.6603	0.10167	0.184282	Not_associated
Rubinisphaera	-0.267683	6.26103	2.84811	0.102652	0.185933	Not_associated
Silanimonas	-0.699904	2.94894	2.82151	0.104195	0.188597	Not_associated
Clostridiisalibacter	-3.13655	-1.18545	8.67247	0.104395	0.188829	Not_associated
Unidentified_Oceanospirillales	-0.432344	4.82618	2.7922	0.105926	0.191468	Not_associated
Thermovibrio	-3.02419	-0.0572937	4.36066	0.107177	0.193596	Not_associated
Rhodobacter	-0.246741	4.84036	2.76863	0.107342	0.193761	Not_associated
Thiolapillus	0.812461	4.03271	2.68003	0.112866	0.203592	Not_associated
Proteiniphilum	0.373301	2.20153	2.66495	0.113838	0.205206	Not_associated
Unidentified_Legionellales	0.367607	6.34404	2.66319	0.113952	0.20527	Not_associated
Pelodictyon	0.457022	3.06817	2.64428	0.115187	0.207353	Not_associated
Thauera	0.20756	5.47138	2.63331	0.115911	0.208513	Not_associated
Allokutzneria	0.294761	3.43433	2.62215	0.116652	0.209703	Not_associated
AB.napusthamoeba	0.353464	2.74367	2.57921	0.119556	0.214777	Not_associated
Veillonella	1.24948	-0.505938	2.59584	0.120301	0.215968	Not_associated
Cba41virus	-3.23312	-0.842563	2.57062	0.124659	0.223638	Not_associated
Methyloferula	0.285706	6.06742	2.42117	0.130998	0.23485	Not_associated
Unidentified_Selenomonadales	-0.349327	3.52576	2.41017	0.13184	0.236199	Not_associated
Belliella	-0.724638	0.554441	2.99883	0.133272	0.238602	Not_associated
Thioalkalivibrio	-0.233109	6.7904	2.3627	0.135552	0.242518	Not_associated
Unidentified_Cellvibrionales	0.495483	8.44851	2.35508	0.136159	0.243439	Not_associated
Papilio	-2.73329	-0.938823	4.0043	0.137504	0.245677	Not_associated
Pseudophaeobacter	1.02247	-0.602333	13.071	0.139542	0.249148	Not_associated
Oligella	-3.43205	-0.392795	2.35035	0.141039	0.25165	Not_associated
Ruegeria	-0.275746	4.99482	2.29112	0.141383	0.252093	Not_associated
Herbidospora	-0.254524	5.76697	2.28487	0.141906	0.252854	Not_associated
Muricauda	-0.3444	3.09943	2.25223	0.144675	0.257614	Not_associated
Fortiea	-0.658422	2.44279	2.24977	0.144887	0.257816	Not_associated
Thermomonospora	-0.441552	4.95621	2.23941	0.14578	0.25923	Not_associated
Sphaerobacter	-0.357607	8.15882	2.22492	0.147041	0.261296	Not_associated
Labrenzia	-0.208168	5.09666	2.21586	0.147836	0.262532	Not_associated
Asticcacaulis	0.319845	8.80808	2.16046	0.15281	0.271181	Not_associated
Desulfofarcimen	0.94473	0.653781	2.61768	0.155109	0.275076	Not_associated
B.napusdidatus_Babela	-0.834553	2.15971	2.12969	0.155658	0.275864	Not_associated
Caldanaerobacter	-2.61853	-0.972748	7.09741	0.156438	0.277059	Not_associated
Salinispira	0.697764	-0.138772	2.56033	0.156698	0.277333	Not_associated
Citrobacter	-0.829251	2.80823	3.54452	0.158397	0.28015	Not_associated
Aestuariimicrobium	0.867616	1.08452	2.09304	0.159134	0.281265	Not_associated
Tatlockia	0.559305	2.9005	2.07489	0.160889	0.284177	Not_associated
Polaromonas	-0.44677	8.58682	2.05978	0.162368	0.286596	Not_associated
Cycloclasticus	0.258107	3.82449	2.05821	0.162523	0.286677	Not_associated
Algoriphagus	0.289596	5.03645	2.02932	0.1654	0.291556	Not_associated
Herminiimonas	-0.37184	3.62441	2.02546	0.165788	0.292045	Not_associated
Roseivivax	0.530163	1.43773	2.17962	0.167017	0.294012	Not_associated
Afifella	0.296821	8.36538	1.97762	0.170702	0.300298	Not_associated
Pseudopedobacter	-0.618253	2.13967	3.84466	0.170896	0.300439	Not_associated
Methylocella	0.229788	6.02181	1.97451	0.171027	0.300468	Not_associated
Tenacibaculum	0.504653	1.1443	2.3451	0.173774	0.30509	Not_associated
Lacinutrix	-0.448414	3.19118	1.94463	0.174192	0.305621	Not_associated
Rheinheimera	0.598504	3.37097	1.92411	0.176406	0.309299	Not_associated
Alishewanella	-4.90329	1.11029	1.93093	0.177494	0.310999	Not_associated
Gimesia	0.243149	8.61648	1.90603	0.178385	0.312353	Not_associated
Unidentified_Helotiales	1.2083	1.35361	1.88741	0.180452	0.315761	Not_associated
Lewinella	-0.249089	4.45058	1.82877	0.187152	0.327268	Not_associated
Thalassobacter	0.831537	-0.117024	2.79668	0.190271	0.3325	Not_associated
Ricinus	0.501792	1.33644	1.96136	0.192792	0.336683	Not_associated
Desmospora	-0.568652	1.00722	3.10709	0.195528	0.341234	Not_associated
Euryhalocaulis	-0.354916	5.88186	1.75162	0.196435	0.342589	Not_associated
Stanieria	-0.329436	2.38894	1.73725	0.198226	0.345484	Not_associated
Starkeya	-0.144311	5.62845	1.73461	0.198557	0.345831	Not_associated
Aliiroseovarius	-2.42209	-0.302245	1.71786	0.20245	0.352379	Not_associated
Salegentibacter	-0.7933	0.244002	3.91575	0.203432	0.353853	Not_associated
Unidentified_Ignavibacteriales	0.369679	3.69878	1.6791	0.205681	0.357529	Not_associated
Unidentified_Sphaerobacterales	0.242161	6.15459	1.66792	0.207154	0.359852	Not_associated
Opitutus	0.326264	10.6471	1.66513	0.207523	0.360255	Not_associated
Sorangium	0.347047	11.272	1.66283	0.207828	0.360546	Not_associated
Unidentified_Pasteurellales	1.11405	-0.0730663	1.66968	0.208682	0.361788	Not_associated
Phaeospirillum	0.251829	4.86136	1.64917	0.209653	0.362997	Not_associated
Unidentified_Archaeoglobales	-0.687377	0.979466	1.66232	0.209655	0.362997	Not_associated
Kibdelosporangium	0.271883	6.18211	1.61611	0.214151	0.370537	Not_associated
Planktothrix	0.420394	3.73221	1.57642	0.219709	0.379905	Not_associated
Idiomarina	-0.376588	2.89125	1.56293	0.22164	0.382992	Not_associated
Citricoccus	-0.491226	0.915382	1.90506	0.228576	0.394717	Not_associated
Neisseria	-0.349139	2.03837	1.46171	0.236822	0.408689	Not_associated
Omegavirus	-2.08011	-0.811783	3.00618	0.240124	0.414084	Not_associated
Methylophilus	0.328763	3.77297	1.43991	0.240263	0.414084	Not_associated
Croceivirga	-0.671995	0.255493	1.41952	0.243537	0.419451	Not_associated
Alicycliphilus	-0.241993	2.80546	1.57672	0.244623	0.421046	Not_associated
Metarhizium	1.06378	-0.0883392	1.41928	0.245243	0.421838	Not_associated
Segetibacter	-0.261561	8.92087	1.38136	0.24982	0.429428	Not_associated
Fodinicurvata	0.163683	5.09136	1.37286	0.251248	0.431425	Not_associated
Lysinimicrobium	-0.282625	4.14382	1.3725	0.251309	0.431425	Not_associated
Williamsia	-0.403661	2.3954	1.36459	0.252648	0.43344	Not_associated
Ideonella	0.259255	7.4568	1.35964	0.253488	0.434599	Not_associated
Rhizobacter	0.327446	9.6481	1.28287	0.267023	0.457505	Not_associated
Persicobacter	-0.581344	0.487314	1.75316	0.268074	0.459006	Not_associated
Methylomarinum	-0.239901	3.1145	1.33613	0.269022	0.460331	Not_associated
Vermiphilus	-0.602478	2.43873	1.25756	0.27169	0.464586	Not_associated
B.napusdidatus_Phaeomarinobacter	-0.234408	6.10333	1.25664	0.271862	0.464586	Not_associated
Elizabethkingia	0.433151	1.94277	1.22665	0.277534	0.47397	Not_associated
Olsenella	0.881109	0.350978	1.22237	0.278355	0.475064	Not_associated
Loktanella	-0.327982	2.43293	1.20655	0.281423	0.479989	Not_associated
Neorhizobium	-0.401164	4.32149	1.18154	0.286361	0.488095	Not_associated
Jonesia	-0.719699	-0.184608	1.72421	0.287062	0.488973	Not_associated
Myroides	0.53036	1.51961	1.14986	0.292784	0.498396	Not_associated
Schleiferia	-0.290104	2.47239	1.46991	0.293141	0.49868	Not_associated
Ectothiorhodospira	0.263299	2.71994	1.1432	0.294157	0.500085	Not_associated
Desulfurispora	0.488493	1.26027	1.12069	0.298867	0.507765	Not_associated
Zavarzinella	0.102019	8.85794	1.09584	0.304181	0.51646	Not_associated
Laribacter	-0.467605	1.03021	2.53946	0.305441	0.518114	Not_associated
Glycine	0.762703	0.240485	1.08954	0.30555	0.518114	Not_associated
Herbaspirillum	-0.153948	6.48071	1.07783	0.308113	0.522125	Not_associated
Amphibacillus	-1.57985	0.0259723	1.43495	0.314181	0.532064	Not_associated
Catelliglobosispora	-0.211037	6.42617	1.04279	0.315963	0.534737	Not_associated
Niveispirillum	0.317921	4.31809	1.03846	0.316951	0.536066	Not_associated
Sediminibacterium	0.265283	5.74575	1.01478	0.322434	0.544988	Not_associated
Nitrososphaera	-0.370908	8.34173	1.01235	0.323003	0.545599	Not_associated
Halonatronum	-2.71604	0.884467	1.00302	0.326634	0.551378	Not_associated
Unidentified_Chroococcales	0.318495	2.85254	0.991507	0.327948	0.553241	Not_associated
Chitinibacter	-0.365994	1.11749	0.985357	0.329427	0.55538	Not_associated
Mesoflavibacter	-0.701662	-0.771069	2.29628	0.330151	0.556244	Not_associated
Sporomusa	-0.249426	2.16992	0.977363	0.331363	0.557928	Not_associated
Roseovarius	0.163498	5.33955	0.971254	0.332853	0.560079	Not_associated
B.napusdidatus_Nitrosocosmicus	-0.377489	5.84817	0.956192	0.336566	0.565965	Not_associated
Patulibacter	0.209538	8.74887	0.935222	0.341833	0.574107	Not_associated
Allochromatium	-0.378317	1.68211	0.935177	0.341845	0.574107	Not_associated
Rheph4virus	-2.40648	-0.741317	0.931682	0.344112	0.577547	Not_associated
Algiphilus	0.320359	4.45714	0.916098	0.346737	0.581581	Not_associated
Nitriliruptor	0.185427	7.01583	0.898852	0.351244	0.588765	Not_associated
Phytophthora	0.736031	2.38016	0.88662	0.354491	0.59383	Not_associated
Erythrobacter	-0.261956	6.54391	0.869223	0.359183	0.601306	Not_associated
Spirochaeta	0.696033	3.01199	0.863476	0.360753	0.603549	Not_associated
Kaistia	0.149356	8.90272	0.855333	0.362993	0.606911	Not_associated
Ff47virus	-4.62184	2.94237	0.8559	0.364155	0.608468	Not_associated
Marinimicrobium	0.394922	2.13292	0.846954	0.365319	0.610025	Not_associated
Echinicola	-0.481314	1.6942	0.831763	0.369591	0.616766	Not_associated
Yersinia	0.257562	3.47236	0.828356	0.370559	0.617989	Not_associated
B.napusdidatus_Symbiobacter	0.263682	2.32529	0.82251	0.372228	0.62038	Not_associated
B.napusdidatus_Puniceispirillum	-0.149624	2.94017	1.14397	0.381267	0.635043	Not_associated
Bcep22virus	-0.727377	-0.771486	1.0338	0.384604	0.640195	Not_associated
Actinokineospora	0.201533	5.46368	0.772563	0.386946	0.643687	Not_associated
Prunus	-0.769022	1.86467	0.749195	0.394127	0.655217	Not_associated
Leucobacter	0.346218	2.85925	0.730261	0.40009	0.664711	Not_associated
Blastochloris	0.0995918	6.0787	0.709865	0.406666	0.67521	Not_associated
Thermocrispum	0.196694	3.54374	0.70249	0.409084	0.678796	Not_associated
Clostridioides	-2.42032	0.409623	0.703454	0.409954	0.679809	Not_associated
Dethiosulfatarculus	-0.421657	3.68698	0.680051	0.416577	0.690357	Not_associated
Unidentified_Flavobacteriales	0.0972288	8.26949	0.671782	0.41939	0.694582	Not_associated
Stappia	-0.13892	3.23357	0.89664	0.421786	0.69811	Not_associated
Teredinibacter	-0.205702	3.63149	0.66214	0.422708	0.699197	Not_associated
Dethiobacter	-0.258365	2.04837	0.657656	0.424265	0.701034	Not_associated
Belnapia	-0.152164	7.95475	0.657406	0.424352	0.701034	Not_associated
Methylogaea	-0.211382	2.99027	0.633311	0.432874	0.714664	Not_associated
Knoellia	0.130776	5.11818	0.608056	0.442098	0.729433	Not_associated
Hoyosella	-0.211324	3.14975	0.60467	0.443358	0.731054	Not_associated
Desulfofustis	0.309694	2.47225	0.60166	0.444483	0.73245	Not_associated
Unidentified_Lactobacillales	-0.231772	1.92737	0.836547	0.447562	0.737061	Not_associated
Unidentified_Enterobacterales	-0.0767546	6.56753	0.587376	0.449883	0.740421	Not_associated
Phicbkvirus	0.70837	-0.367152	0.58406	0.451153	0.742046	Not_associated
Leucothrix	-0.326787	1.11701	0.744664	0.456022	0.749586	Not_associated
Halobacteriovorax	0.182949	2.88786	0.674537	0.469184	0.770739	Not_associated
Rubritalea	0.184521	3.42067	0.522887	0.475642	0.780861	Not_associated
Lechevalieria	-0.12787	5.50656	0.51905	0.477251	0.783014	Not_associated
Acidovorax	-0.141196	7.25769	0.510339	0.480937	0.78857	Not_associated
Unidentified_Nitrospirales	0.179702	12.2062	0.488909	0.490213	0.803278	Not_associated
Segniliparus	0.445519	1.20871	0.486284	0.49137	0.804672	Not_associated
Aureococcus	-2.06304	0.504014	0.477264	0.496334	0.812295	Not_associated
Unidentified_Kinetoplastida	0.48649	-0.275431	0.963368	0.496854	0.81264	Not_associated
Kocuria	0.197726	3.2123	0.457616	0.50432	0.824339	Not_associated
Methylophaga	0.171315	2.70646	0.452822	0.506544	0.827459	Not_associated
Sinorhizobium	-0.0682314	6.98039	0.450321	0.507711	0.828851	Not_associated
Amphritea	0.264701	1.25081	1.30573	0.519332	0.847297	Not_associated
Lamprocystis	-0.109347	4.75346	0.422147	0.521191	0.849803	Not_associated
Actinotalea	0.162755	3.11711	0.403711	0.530365	0.863775	Not_associated
Yuavirus	-0.397528	0.236601	0.670176	0.530418	0.863775	Not_associated
Enhygromyxa	0.21879	8.09365	0.40296	0.530745	0.863775	Not_associated
Natrinema	0.841397	-1.2315	0.399977	0.533118	0.867099	Not_associated
Campylobacter	-0.336488	1.28599	1.03919	0.533478	0.867149	Not_associated
Rufibacter	0.243292	4.73579	0.377778	0.543784	0.883356	Not_associated
Unidentified_Veillonellales	0.367258	1.17391	0.377098	0.544145	0.883395	Not_associated
Mastigocoleus	-0.149967	3.33113	0.342745	0.562963	0.913382	Not_associated
Terasakiella	-0.103524	3.49483	0.445615	0.567814	0.920684	Not_associated
Denitrovibrio	0.404604	0.595307	0.333056	0.568501	0.921231	Not_associated
Janthinobacterium	-0.184399	7.98683	0.323252	0.574217	0.92992	Not_associated
Gordonia	-0.0891417	5.33159	0.321399	0.575309	0.931116	Not_associated
B.napusdidatus_Methylopumilus	-0.378269	1.45075	0.299612	0.588486	0.951856	Not_associated
Leeia	-0.168743	2.40771	0.295736	0.590895	0.955166	Not_associated
Desulfocurvus	-0.239076	1.92831	0.742122	0.5949	0.961048	Not_associated
Methanosphaerula	0.23777	0.381618	0.282808	0.599083	0.967213	Not_associated
B.napusdidatus_Izimaplasma	0.413694	-0.238413	0.275614	0.603745	0.974141	Not_associated
Pelosinus	-0.145862	2.89181	0.240484	0.627699	0.999946	Not_associated
Grimontia	0.219933	0.497274	0.229296	0.635784	0.999946	Not_associated
Gulosibacter	-0.250394	-0.0590534	0.304266	0.646035	0.999946	Not_associated
Saccharomonospora	0.0905216	5.31374	0.213511	0.647619	0.999946	Not_associated
Hyalangium	-0.086908	7.9858	0.19939	0.658667	0.999946	Not_associated
Hydrogenovibrio	-0.239362	1.32704	0.19366	0.663284	0.999946	Not_associated
Np1virus	-0.408199	0.724539	0.193391	0.663503	0.999946	Not_associated
Sphingobacterium	0.087907	4.09496	0.184319	0.67099	0.999946	Not_associated
Acidibacillus	0.171474	2.05526	0.430189	0.67244	0.999946	Not_associated
Sciscionella	0.0712762	4.29829	0.152698	0.698943	0.999946	Not_associated
B.napusdidatus_Magnetoglobus	-0.102446	4.29111	0.145906	0.705379	0.999946	Not_associated
Luteipulveratus	-0.105272	4.04271	0.144575	0.706659	0.999946	Not_associated
Azoarcus	-0.0419525	7.19939	0.142453	0.708715	0.999946	Not_associated
Intrasporangium	-0.0797057	5.7061	0.137834	0.713253	0.999946	Not_associated
Rugosibacter	-0.0681863	5.03594	0.134889	0.716193	0.999946	Not_associated
Marinitoga	-0.255945	-0.452405	0.319085	0.725426	0.999946	Not_associated
Geminicoccus	-0.0702288	6.75993	0.123199	0.728232	0.999946	Not_associated
Desulfobacca	0.0495966	3.93582	0.122913	0.728534	0.999946	Not_associated
Porphyromonas	-0.246554	1.07918	0.230538	0.733192	0.999946	Not_associated
Roseibacterium	-0.143113	0.1759	0.248644	0.740262	0.999946	Not_associated
Pedobacter	0.0505872	8.24189	0.0886973	0.76805	0.999946	Not_associated
Confluentimicrobium	-0.146373	1.0774	0.0870557	0.770143	0.999946	Not_associated
Unidentified_Actinomycetales	-0.0749823	3.07066	0.0866192	0.770703	0.999946	Not_associated
Unidentified_Rhodocyclales	0.0403906	7.04092	0.0828574	0.775593	0.999946	Not_associated
Granulibacter	-0.0790551	5.34645	0.0816242	0.777223	0.999946	Not_associated
Lachnoclostridium	0.304471	2.45114	0.0814432	0.777463	0.999946	Not_associated
Sulfurovum	-0.141625	1.60292	0.0805533	0.778648	0.999946	Not_associated
Aneurinibacillus	0.0936751	3.0808	0.243096	0.783504	0.999946	Not_associated
Frigoribacterium	0.136452	2.36533	0.0696252	0.793826	0.999946	Not_associated
Desulfitobacterium	0.0780281	2.93826	0.0625424	0.804357	0.999946	Not_associated
Thermogemmatispora	-0.0714458	8.51564	0.0513015	0.822468	0.999946	Not_associated
Acidithrix	-0.0534893	6.3391	0.0513009	0.822469	0.999946	Not_associated
Unidentified_Nostocales	0.0354195	7.61407	0.0454245	0.832778	0.999946	Not_associated
Waddlia	0.0980911	1.6354	0.0738364	0.845493	0.999946	Not_associated
Acidimicrobium	-0.0359559	5.66935	0.0382913	0.84628	0.999946	Not_associated
Plantibacter	0.10264	1.50265	0.0374315	0.847993	0.999946	Not_associated
Sulfolobus	-0.104127	-0.0971579	0.0335663	0.856181	0.999946	Not_associated
Tolumonas	-0.0925336	1.94901	0.0775578	0.86613	0.999946	Not_associated
Hapalosiphon	-0.0920437	1.84758	0.0286327	0.866853	0.999946	Not_associated
Inquilinus	-0.029019	8.08586	0.0273908	0.869745	0.999946	Not_associated
Brenneria	0.0626228	0.855674	0.048245	0.874506	0.999946	Not_associated
Pepy6virus	-0.264496	3.20973	0.0221965	0.882639	0.999946	Not_associated
Methylovorus	-0.0862688	4.49054	0.0177028	0.895109	0.999946	Not_associated
Rhodospirillum	0.0162421	5.47506	0.017358	0.896129	0.999946	Not_associated
Methylobacillus	-0.0481868	4.41562	0.0140675	0.906439	0.999946	Not_associated
Branchiibius	-0.0415771	1.84397	0.0120883	0.91324	0.999946	Not_associated
Kushneria	0.0646797	-1.07798	0.0282693	0.918414	0.999946	Not_associated
Flagellimonas	0.0597844	1.17023	0.00924254	0.924099	0.999946	Not_associated
Marichromatium	-0.0320576	1.7268	0.0112243	0.942102	0.999946	Not_associated
Azovibrio	-0.0459508	3.30551	0.0627646	0.950978	0.999946	Not_associated
Diplorickettsia	-0.0685551	-0.377143	0.00338891	0.954063	0.999946	Not_associated
Verrucosispora	0.0078342	4.42586	0.00161325	0.968248	0.999946	Not_associated
Pseudovibrio	-0.0368939	3.0957	0.0229902	0.971408	0.999946	Not_associated
Pamx74virus	0.027278	1.46184	0.00108301	0.973982	0.999946	Not_associated
Salinisphaera	0.00753098	4.75484	0.000841768	0.977061	0.999946	Not_associated
Clostridium	-0.00422029	5.14348	0.000704847	0.979009	0.999946	Not_associated
Unidentified_Vibrionales	-0.00466694	3.34401	0.000433902	0.98353	0.999946	Not_associated
Holophaga	0.00426001	7.30384	6.53396e-05	0.993608	0.999946	Not_associated
Devriesea	0.232939	-0.870258	7.85287e-07	0.999471	0.999946	Not_associated
Methanosphaera	-3.61174	-1.57399	1.12474e-06	0.999482	0.999946	Not_associated
Methanotorris	-3.80441	-1.30124	5.34578e-07	0.999487	0.999946	Not_associated
Providencia	2.56529	-0.208668	1.17408e-06	0.999488	0.999946	Not_associated
Halolamina	2.54991	-0.7482	5.55503e-07	0.999491	0.999946	Not_associated
Aliivibrio	-0.712966	-0.684824	5.42017e-07	0.999495	0.999946	Not_associated
Haladaptatus	-6.91757	0.13176	5.69776e-07	0.999496	0.999946	Not_associated
Methanocalculus	-4.19606	-1.68663	4.54516e-07	0.999512	0.999946	Not_associated
Diaphorobacter	-3.80492	-1.60995	1.21133e-06	0.999521	0.999946	Not_associated
ArB.napusobacterium	-5.44947	-0.931719	5.34405e-07	0.999525	0.999946	Not_associated
Agaricus	5.08775	-0.524729	3.63429e-07	0.999527	0.999946	Not_associated
Kytococcus	4.5532	-1.53825	4.68438e-07	0.999529	0.999946	Not_associated
Unidentified_Sulfolobales	0.118122	0.191042	5.15848e-07	0.999532	0.999946	Not_associated
Microcella	6.02443	-1.80904	1.34476e-06	0.999532	0.999946	Not_associated
Cetobacterium	-5.64078	-1.32186	1.32189e-06	0.999535	0.999946	Not_associated
Halobacterium	-4.18431	-1.73674	7.11846e-07	0.999537	0.999946	Not_associated
Eggerthella	0.792138	0.164239	3.44898e-07	0.999537	0.999946	Not_associated
Corchorus	6.0054	-1.81314	1.03021e-06	0.999538	0.999946	Not_associated
Cucumis	5.27549	-1.64186	4.59424e-07	0.999538	0.999946	Not_associated
Nitrosovibrio	11.7477	2.38728	4.36369e-07	0.999539	0.999946	Not_associated
Caminicella	7.42287	-1.40889	6.8474e-07	0.99954	0.999946	Not_associated
Mariniphaga	7.42461	-1.40877	1.39006e-06	0.99954	0.999946	Not_associated
Varicellovirus	-4.00838	-1.82701	3.64648e-07	0.99954	0.999946	Not_associated
Debaryomyces	-4.00693	-1.82731	5.20427e-07	0.99954	0.999946	Not_associated
Hydrocoleum	5.98886	-1.81559	1.07258e-06	0.99954	0.999946	Not_associated
Youngiibacter	-0.969628	-1.27006	7.75744e-07	0.999541	0.999946	Not_associated
Stomatobaculum	-4.00698	-1.8271	3.51131e-07	0.999542	0.999946	Not_associated
Orrella	5.97857	-1.81768	7.63788e-07	0.999543	0.999946	Not_associated
Tersicoccus	7.40787	-1.41559	8.55201e-07	0.999544	0.999946	Not_associated
Bxz1virus	1.26865	-0.784471	3.33766e-07	0.999545	0.999946	Not_associated
Sulfurifustis	11.7166	2.34721	4.01734e-07	0.999546	0.999946	Not_associated
Marininema	5.96447	-1.81999	7.7614e-07	0.999546	0.999946	Not_associated
Reticulitermes	-5.33199	-0.984661	3.85582e-07	0.999546	0.999946	Not_associated
Saccharibacter	4.09274	-1.42465	3.3311e-07	0.999547	0.999946	Not_associated
Quasibacillus	-5.31844	-1.07304	3.7741e-07	0.999547	0.999946	Not_associated
Brugia	5.22245	-0.744179	3.40585e-07	0.999548	0.999946	Not_associated
Paenirhodobacter	0.228043	-1.34607	1.10057e-06	0.999548	0.999946	Not_associated
Hydromonas	5.95736	-1.82189	1.37108e-06	0.999548	0.999946	Not_associated
Eoetvoesia	7.37881	-1.42465	1.01223e-06	0.999549	0.999946	Not_associated
Sediminimonas	1.00741	-1.56252	3.86055e-07	0.999549	0.999946	Not_associated
Thermanaeromonas	7.37864	-1.42611	9.33306e-07	0.99955	0.999946	Not_associated
Stagonospora	-3.96516	-1.83499	3.98623e-07	0.99955	0.999946	Not_associated
B.napusdidatus_Aegiribacteria	7.37645	-1.42769	7.65198e-07	0.999551	0.999946	Not_associated
Podospora	-0.0505743	0.176403	3.24876e-07	0.999551	0.999946	Not_associated
Ceraceosorus	5.94392	-1.82416	7.72966e-07	0.999551	0.999946	Not_associated
Roseisalinus	5.94601	-1.82403	1.27475e-06	0.999551	0.999946	Not_associated
Syncephalis	5.94681	-1.82399	8.76395e-07	0.999551	0.999946	Not_associated
Microbotryum	5.68823	-0.794165	9.45705e-07	0.999552	0.999946	Not_associated
Volvox	-5.03477	-1.6835	7.21566e-07	0.999552	0.999946	Not_associated
Formosa	0.955778	-0.899726	3.22885e-07	0.999552	0.999946	Not_associated
Daucus	-4.0198	-1.82486	3.33468e-07	0.999554	0.999946	Not_associated
Planifilum	5.93362	-1.82623	7.82815e-07	0.999554	0.999946	Not_associated
Cognatiyoonia	5.92886	-1.82651	8.25245e-07	0.999554	0.999946	Not_associated
Roseicitreum	7.35558	-1.43483	5.7939e-07	0.999555	0.999946	Not_associated
Capsicum	-5.00953	-1.68966	6.36545e-07	0.999557	0.999946	Not_associated
Agarilytica	8.78615	-0.675092	6.31224e-07	0.999557	0.999946	Not_associated
Krasilnikoviella	7.3423	-1.44002	9.67503e-07	0.999558	0.999946	Not_associated
Christensenella	7.34499	-1.43986	1.25209e-06	0.999558	0.999946	Not_associated
Parasutterella	-3.93136	-1.84112	5.58332e-07	0.999558	0.999946	Not_associated
Pajaroellobacter	11.6514	2.26603	3.57523e-07	0.999559	0.999946	Not_associated
Magnetovibrio	7.33393	-1.44346	1.0795e-06	0.99956	0.999946	Not_associated
Marinospirillum	0	-1.39033	3.1661e-07	0.99956	0.999946	Not_associated
Massilimaliae	7.33023	-1.44515	1.23937e-06	0.999561	0.999946	Not_associated
Thermocladium	5.79425	-1.02918	3.38006e-07	0.999562	0.999946	Not_associated
Collinsella	-9.27619	0.849574	4.99012e-07	0.999562	0.999946	Not_associated
Unidentified_Bradymonadales	11.6344	2.2363	3.79719e-07	0.999565	0.999946	Not_associated
Emmonsia	-3.90825	-1.84493	3.25259e-07	0.999566	0.999946	Not_associated
Franconibacter	-3.78576	-1.67039	3.71977e-07	0.999567	0.999946	Not_associated
Unidentified_Boletales	0	-1.43319	6.45474e-07	0.999568	0.999946	Not_associated
Anaerotruncus	-1.01229	-0.493215	3.00498e-07	0.999568	0.999946	Not_associated
Unidentified_Onygenales	-3.89295	-1.84772	4.33716e-07	0.999569	0.999946	Not_associated
Thiodictyon	11.6163	2.2144	3.17935e-07	0.999569	0.999946	Not_associated
Zhizhongheella	8.72021	-0.717352	8.58844e-07	0.999571	0.999946	Not_associated
Glaciihabitans	8.71255	-0.72012	6.71188e-07	0.999571	0.999946	Not_associated
Acuticoccus	11.5882	2.186	3.57325e-07	0.999573	0.999946	Not_associated
Lactococcus	7.28292	-1.4657	3.57939e-07	0.999573	0.999946	Not_associated
Dactylellina	5.84624	-1.84158	6.5628e-07	0.999573	0.999946	Not_associated
Raineyella	8.70722	-0.725733	8.45718e-07	0.999573	0.999946	Not_associated
Heliobacillus	5.11559	-1.68457	5.02647e-07	0.999574	0.999946	Not_associated
Zancudomyces	3.73131	-1.9376	4.6525e-07	0.999575	0.999946	Not_associated
Nitritalea	-6.34856	-1.2079	9.61556e-07	0.999575	0.999946	Not_associated
Ochrovirga	4.42827	-1.61377	7.27168e-07	0.999576	0.999946	Not_associated
Artemisia	5.83483	-1.8437	4.08056e-07	0.999576	0.999946	Not_associated
Jhaorihella	5.83232	-1.84384	8.09637e-07	0.999576	0.999946	Not_associated
Oceanispirochaeta	5.8326	-1.84383	6.53809e-07	0.999576	0.999946	Not_associated
P12002virus	-4.44084	-1.23264	3.4239e-07	0.999576	0.999946	Not_associated
Anopheles	-3.30606	-1.6017	7.49173e-07	0.999576	0.999946	Not_associated
Pyramidobacter	-3.85696	-1.854	3.7487e-07	0.999577	0.999946	Not_associated
Psychrilyobacter	-3.85831	-1.85372	4.61927e-07	0.999577	0.999946	Not_associated
Tupanvirus	8.68757	-0.737636	8.57139e-07	0.999577	0.999946	Not_associated
Unidentified_Choanoflagellida	6.10205	-0.992736	7.55446e-07	0.999577	0.999946	Not_associated
Ustilago	0.666831	-1.50867	8.9102e-07	0.999578	0.999946	Not_associated
Galdieria	-5.39139	-1.40883	8.50478e-07	0.999579	0.999946	Not_associated
VulB.napusibacillus	5.82134	-1.84593	9.68584e-07	0.999579	0.999946	Not_associated
Euzebyella	5.81945	-1.84604	9.5432e-07	0.999579	0.999946	Not_associated
B.napusdidatus_Nitrosocaldus	5.81896	-1.84607	4.19379e-07	0.999579	0.999946	Not_associated
Thalassococcus	7.25044	-1.47656	6.77713e-07	0.999579	0.999946	Not_associated
Salinimonas	4.40371	-0.829465	5.31483e-07	0.99958	0.999946	Not_associated
Unidentified_Coriobacteriales	0.718385	-0.0123147	6.57233e-07	0.99958	0.999946	Not_associated
VulB.napusisaeta	-0.0793438	0.0163494	8.62596e-07	0.99958	0.999946	Not_associated
Pyxidicoccus	0	-0.767841	7.97441e-07	0.99958	0.999946	Not_associated
Methyloprofundus	7.23137	-1.48072	3.7056e-07	0.999581	0.999946	Not_associated
Snowella	7.24503	-1.47986	5.42198e-07	0.999581	0.999946	Not_associated
Gallibacterium	5.80659	-1.84823	1.10913e-06	0.999582	0.999946	Not_associated
Arsenicibacter	5.8059	-1.84827	6.71114e-07	0.999582	0.999946	Not_associated
Septima3virus	-0.0722862	0.306701	2.80811e-07	0.999582	0.999946	Not_associated
Eiauvirus	4.92204	-1.56231	2.84508e-07	0.999583	0.999946	Not_associated
Salinihabitans	7.2252	-1.48553	7.0456e-07	0.999584	0.999946	Not_associated
Aquisalimonas	7.21615	-1.48608	6.80096e-07	0.999584	0.999946	Not_associated
B.napusdidatus_Fritschea	5.79113	-1.85057	7.27107e-07	0.999585	0.999946	Not_associated
Lichtheimia	5.7968	-1.85025	6.44215e-07	0.999585	0.999946	Not_associated
Paracoccidioides	5.79482	-1.85036	7.52695e-07	0.999585	0.999946	Not_associated
Unidentified_Hydrogenophilales	11.5346	2.11555	3.61429e-07	0.999585	0.999946	Not_associated
Thermoflexibacter	8.64369	-0.762197	7.96335e-07	0.999585	0.999946	Not_associated
Eisenbergiella	0	-1.6429	5.63353e-07	0.999586	0.999946	Not_associated
Plesiomonas	1.93563	-0.965397	6.27472e-07	0.999586	0.999946	Not_associated
Couchioplanes	8.04255	3.06632	1.67136e-06	0.999586	0.999946	Not_associated
Methylovirgula	12.9686	3.93821	3.28344e-07	0.999586	0.999946	Not_associated
Unidentified_Acidiferrobacterales	8.86146	-0.620938	2.86093e-07	0.999587	0.999946	Not_associated
Sputnikvirus	1.41982	-0.583019	4.3701e-07	0.999587	0.999946	Not_associated
Variibacter	14.478	5.66214	2.85082e-07	0.999587	0.999946	Not_associated
Hokovirus	5.78444	-1.8524	4.19435e-07	0.999588	0.999946	Not_associated
Pelagimonas	5.77887	-1.85272	1.00353e-06	0.999588	0.999946	Not_associated
Pigmentiphaga	11.6401	2.24373	2.84689e-07	0.999588	0.999946	Not_associated
Phlebia	5.04154	-1.70263	4.02927e-07	0.999588	0.999946	Not_associated
Metakosakonia	6.45181	-1.1964	4.05233e-07	0.99959	0.999946	Not_associated
Haloechinothrix	10.1747	0.516523	2.81637e-07	0.99959	0.999946	Not_associated
Thalassobacillus	-0.477719	-1.13758	4.99507e-07	0.99959	0.999946	Not_associated
B.napusdidatus_Nitrotoga	14.3923	5.56861	4.5513e-07	0.999591	0.999946	Not_associated
Amylibacter	7.18985	-1.49662	9.22286e-07	0.999591	0.999946	Not_associated
Zhengella	10.1375	0.477257	2.80137e-07	0.999591	0.999946	Not_associated
Lentinula	0	-1.62888	2.80105e-07	0.999591	0.999946	Not_associated
Paludisphaera	13.0608	4.05014	2.79339e-07	0.999591	0.999946	Not_associated
Gelidibacter	3.77791	0.0295406	8.36058e-07	0.999592	0.999946	Not_associated
Pueribacillus	7.18047	-1.49868	6.95781e-07	0.999592	0.999946	Not_associated
Consotaella	7.18733	-1.49826	9.3941e-07	0.999592	0.999946	Not_associated
Pseudoloma	0.104794	0.00125745	2.84863e-07	0.999592	0.999946	Not_associated
Caldalkalibacillus	-1.42014	0.0239685	2.67747e-07	0.999592	0.999946	Not_associated
Empedobacter	0.973442	-0.341959	4.94709e-07	0.999593	0.999946	Not_associated
Kockovaella	5.75478	-1.85699	8.84551e-07	0.999593	0.999946	Not_associated
Epichloe	5.75211	-1.85714	7.0332e-07	0.999593	0.999946	Not_associated
Acidiferrobacter	10.212	0.548442	2.76716e-07	0.999593	0.999946	Not_associated
Miniimonas	8.6271	-0.788144	5.02425e-07	0.999594	0.999946	Not_associated
Roseimicrobium	11.66	2.27067	2.75847e-07	0.999594	0.999946	Not_associated
Bergeyella	4.32242	-1.66606	3.53967e-07	0.999595	0.999946	Not_associated
Oikopleura	5.74056	-1.85924	9.31191e-07	0.999596	0.999946	Not_associated
Sinomicrobium	5.7369	-1.85945	7.52252e-07	0.999596	0.999946	Not_associated
Thermoclostridium	2.21172	-1.31663	4.24834e-07	0.999596	0.999946	Not_associated
Acidaminococcus	1.10956	-1.40248	3.70384e-07	0.999596	0.999946	Not_associated
B.napusdidatus_Nitrosoglobus	7.15558	-1.50767	6.40156e-07	0.999597	0.999946	Not_associated
Mongoliimonas	10.2366	0.570857	2.71558e-07	0.999597	0.999946	Not_associated
Natronococcus	-0.60734	-1.15616	9.12194e-07	0.999597	0.999946	Not_associated
Allonocardiopsis	10.0394	0.376295	8.56409e-07	0.999598	0.999946	Not_associated
Terasakiispira	7.15369	-1.50928	8.16703e-07	0.999598	0.999946	Not_associated
Js98virus	-3.76091	-1.87001	2.90487e-07	0.999598	0.999946	Not_associated
Pseudorhizobium	0.181175	-0.0646014	4.94899e-07	0.999598	0.999946	Not_associated
Gottschalkia	-3.78422	-1.50534	7.03415e-07	0.999599	0.999946	Not_associated
Pseudobacteriovorax	10.0346	0.37157	1.21536e-06	0.999599	0.999946	Not_associated
Unidentified_Glycomycetales	-4.77289	-0.768477	2.60765e-07	0.999599	0.999946	Not_associated
Chlorogloea	5.72531	-1.86154	9.34891e-07	0.999599	0.999946	Not_associated
Tamilnaduibacter	5.72064	-1.86181	4.05251e-07	0.999599	0.999946	Not_associated
Nicotiana	-3.81781	-1.86032	2.68135e-07	0.9996	0.999946	Not_associated
Unidentified_Bifidobacteriales	4.03623	-1.89759	2.67823e-07	0.9996	0.999946	Not_associated
Micropruina	8.58717	-0.808417	9.63882e-07	0.9996	0.999946	Not_associated
Anaerobacterium	8.55881	-0.810549	3.9037e-07	0.9996	0.999946	Not_associated
Pseudocohnilembus	-0.975425	-1.0017	5.0144e-07	0.9996	0.999946	Not_associated
Minicystis	17.2397	8.5306	5.29023e-07	0.9996	0.999946	Not_associated
Trichosporon	0.717506	-1.45226	2.61477e-07	0.999601	0.999946	Not_associated
Pichia	-4.81482	-1.73776	8.9507e-07	0.999601	0.999946	Not_associated
Paramicrosporidium	10.2054	0.546065	2.65908e-07	0.999601	0.999946	Not_associated
Piscicoccus	7.14279	-1.51445	4.98369e-07	0.999601	0.999946	Not_associated
Oceanococcus	10.0177	0.357282	4.55816e-07	0.999602	0.999946	Not_associated
Pseudopelagicola	5.71267	-1.86369	1.00344e-06	0.999602	0.999946	Not_associated
Unidentified_Sporadotrichida	5.71391	-1.86362	8.62344e-07	0.999602	0.999946	Not_associated
Anaerovorax	0	-1.66298	4.13573e-07	0.999602	0.999946	Not_associated
Mesonia	1.46402	-0.806519	2.59211e-07	0.999602	0.999946	Not_associated
Yuhushiella	10.0143	0.352973	1.07974e-06	0.999602	0.999946	Not_associated
Syntrichia	-5.11952	-1.54685	6.14624e-07	0.999603	0.999946	Not_associated
Melittangium	11.4518	2.00645	3.32144e-07	0.999603	0.999946	Not_associated
Botrytis	5.21855	-0.46697	2.55468e-07	0.999603	0.999946	Not_associated
Albimonas	10.0153	0.350914	1.10239e-06	0.999603	0.999946	Not_associated
Calocera	-4.55564	-1.09099	8.08421e-07	0.999603	0.999946	Not_associated
Sinimarinibacterium	12.6254	3.51114	2.63509e-07	0.999603	0.999946	Not_associated
Falsochrobactrum	7.13164	-1.51812	8.82598e-07	0.999604	0.999946	Not_associated
Exidia	-4.80191	-1.741	6.10076e-07	0.999604	0.999946	Not_associated
Formivibrio	8.85879	-0.625089	2.61872e-07	0.999604	0.999946	Not_associated
Mailhella	5.70082	-1.86579	5.24232e-07	0.999605	0.999946	Not_associated
Leptotrichia	-5.35046	-1.30691	4.00849e-07	0.999606	0.999946	Not_associated
Sulfuricaulis	12.8794	3.8261	3.27913e-07	0.999606	0.999946	Not_associated
B.napusdidatus_Hepatobacter	-3.86375	-1.71053	2.5342e-07	0.999607	0.999946	Not_associated
B.napusdidatus_Chloroploca	9.99581	0.329356	1.02397e-06	0.999608	0.999946	Not_associated
Haloquadratum	-5.09392	-1.555	4.48432e-07	0.999608	0.999946	Not_associated
Hyphobacterium	5.68313	-1.86822	7.41791e-07	0.999608	0.999946	Not_associated
Xp10virus	0	-1.50054	4.64543e-07	0.999608	0.999946	Not_associated
Unidentified_Jiangellales	9.98369	0.324962	1.06147e-06	0.999608	0.999946	Not_associated
Motilibacter	11.5773	2.16471	2.5517e-07	0.99961	0.999946	Not_associated
Fulvimonas	9.97748	0.316973	1.172e-06	0.99961	0.999946	Not_associated
Unidentified_Parvularculales	7.09647	-1.52927	5.68796e-07	0.99961	0.999946	Not_associated
Pseudoruegeria	9.97287	0.314396	8.19731e-07	0.99961	0.999946	Not_associated
B.napusdidatus_Dactylopiibacterium	5.66947	-1.87042	1.02616e-06	0.999611	0.999946	Not_associated
B.napusdidatus_Sulfobium	7.09383	-1.53094	6.96239e-07	0.999611	0.999946	Not_associated
Granulicatella	-5.93399	-0.247459	2.92356e-07	0.999612	0.999946	Not_associated
Arenicella	8.54049	-0.846071	3.80754e-07	0.999612	0.999946	Not_associated
Thermovirga	-5.2325	-0.937679	2.45657e-07	0.999613	0.999946	Not_associated
Acidianus	0	-1.16066	4.59781e-07	0.999613	0.999946	Not_associated
Erysipelatoclostridium	5.65528	-1.87263	9.00906e-07	0.999614	0.999946	Not_associated
Lihuaxuella	5.65284	-1.87278	7.05514e-07	0.999614	0.999946	Not_associated
Unidentified_Victivallales	5.6567	-1.87255	7.09999e-07	0.999614	0.999946	Not_associated
Hephaestia	10.3195	0.674218	2.49676e-07	0.999614	0.999946	Not_associated
Coopervirus	-4.24011	-1.62738	2.43692e-07	0.999614	0.999946	Not_associated
Rhodotorula	-4.41723	-1.32221	1.06793e-06	0.999615	0.999946	Not_associated
B.napusdidatus_Xenolissoclinum	-3.98535	-1.83109	2.47927e-07	0.999615	0.999946	Not_associated
Crenothrix	9.95733	0.290888	9.47164e-07	0.999616	0.999946	Not_associated
Halomicrobium	-4.60029	-1.27744	6.38512e-07	0.999616	0.999946	Not_associated
Entomoplasma	3.8892	-1.03852	2.78857e-07	0.999616	0.999946	Not_associated
Plasmodiophora	5.64105	-1.87485	7.11685e-07	0.999617	0.999946	Not_associated
Unidentified_Eggerthellales	1.13826	0.650272	3.91788e-07	0.999617	0.999946	Not_associated
Emcibacter	10.0902	0.433494	2.44807e-07	0.999618	0.999946	Not_associated
Cohaesibacter	8.49784	-0.865887	6.10692e-07	0.999618	0.999946	Not_associated
Flavimaricola	5.6255	-1.87713	7.49577e-07	0.99962	0.999946	Not_associated
Merismopedia	8.87638	-0.60397	2.41835e-07	0.99962	0.999946	Not_associated
Serendipita	0	-1.52667	2.69834e-07	0.999621	0.999946	Not_associated
Valsa	0	-0.9699	4.17552e-07	0.999622	0.999946	Not_associated
Mucispirillum	1.00361	-1.11934	6.13883e-07	0.999622	0.999946	Not_associated
Methanoplanus	-5.02147	-1.57776	3.6528e-07	0.999622	0.999946	Not_associated
Mannheimia	-5.02469	-1.57711	7.66918e-07	0.999622	0.999946	Not_associated
Seinonella	5.61526	-1.87911	5.02698e-07	0.999623	0.999946	Not_associated
Rasamsonia	7.18914	-0.525494	5.57181e-07	0.999624	0.999946	Not_associated
Parasphingopyxis	11.3379	1.8672	1.15022e-06	0.999624	0.999946	Not_associated
Thiovulum	-5.00994	-1.58123	2.38268e-07	0.999624	0.999946	Not_associated
Glaesserella	0	-1.69295	8.53588e-07	0.999625	0.999946	Not_associated
Chromatocurvus	10.2657	0.59869	2.35546e-07	0.999625	0.999946	Not_associated
B.napusdidatus_Rubidus	7.0194	-1.55511	3.43897e-07	0.999625	0.999946	Not_associated
Crenotalea	5.59736	-1.88152	4.27576e-07	0.999626	0.999946	Not_associated
Camvirus	-3.80203	-1.28609	2.49723e-07	0.999626	0.999946	Not_associated
Ohtaekwangia	11.3335	1.85799	7.86261e-07	0.999626	0.999946	Not_associated
B.napusdidatus_Photodesmus	-3.2774	-1.9389	2.34131e-07	0.999626	0.999946	Not_associated
Phayoncevirus	-3.64115	-1.88826	4.70515e-07	0.999626	0.999946	Not_associated
Yarrowia	-4.69691	-1.76497	2.96312e-07	0.999627	0.999946	Not_associated
Sedimentitalea	2.72341	-0.481658	2.33373e-07	0.999627	0.999946	Not_associated
Croceibacter	-0.983688	-0.112612	3.78547e-07	0.999628	0.999946	Not_associated
Sedimentibacter	0.191944	-1.43125	7.51673e-07	0.999628	0.999946	Not_associated
Parafilimonas	13.9207	5.05166	2.31778e-07	0.999628	0.999946	Not_associated
Aedes	-0.452582	-1.53438	5.0923e-07	0.999628	0.999946	Not_associated
Alteribacillus	5.58063	-1.88385	8.49662e-07	0.999629	0.999946	Not_associated
Kroppenstedtia	-4.67969	-1.76824	7.14117e-07	0.999629	0.999946	Not_associated
Unidentified_Fusobacteriales	1.14564	-1.52712	2.78389e-07	0.99963	0.999946	Not_associated
Halomicronema	8.43626	-0.906617	2.30731e-07	0.999631	0.999946	Not_associated
Meloidogyne	0	-1.69991	2.95035e-07	0.999633	0.999946	Not_associated
Carboxydocella	6.98101	-1.56807	3.31584e-07	0.999633	0.999946	Not_associated
Schlegelella	8.41825	-0.914852	5.36564e-07	0.999634	0.999946	Not_associated
Rothia	-0.209289	-1.07625	3.92613e-07	0.999635	0.999946	Not_associated
Amphiamblys	5.55007	-1.88834	7.67937e-07	0.999635	0.999946	Not_associated
Unidentified_Erysipelotrichales	-3.63164	-1.74449	2.88954e-07	0.999635	0.999946	Not_associated
Palaeococcus	5.71558	-1.21026	2.77547e-07	0.999636	0.999946	Not_associated
Ascochyta	4.58079	-0.992114	5.84122e-07	0.999636	0.999946	Not_associated
Actinobaculum	-4.73472	-1.26487	2.78335e-07	0.999636	0.999946	Not_associated
Agatevirus	-4.64794	-1.7753	7.41994e-07	0.999636	0.999946	Not_associated
Methyloligella	11.2785	1.78822	6.33922e-07	0.999636	0.999946	Not_associated
Desulfocucumis	8.72662	-0.71364	2.21102e-07	0.999637	0.999946	Not_associated
Thiohalospira	6.96685	-1.57349	6.74163e-07	0.999637	0.999946	Not_associated
Mallada	-5.05992	-1.56484	2.20444e-07	0.999637	0.999946	Not_associated
Catalinimonas	9.82166	0.179842	3.99513e-07	0.999637	0.999946	Not_associated
Alsobacter	11.2791	1.78404	1.06655e-06	0.999638	0.999946	Not_associated
Gregarina	0.0387368	-1.44107	2.25338e-07	0.999638	0.999946	Not_associated
Pseudozobellia	6.95742	-1.57557	2.47227e-07	0.999638	0.999946	Not_associated
Tropilaelaps	5.53269	-1.89069	7.37871e-07	0.999638	0.999946	Not_associated
Humibacillus	10.237	0.574897	2.18598e-07	0.999639	0.999946	Not_associated
Kp15virus	-4.71691	-1.7602	2.17708e-07	0.999639	0.999946	Not_associated
Halopenitus	8.00977	1.22423	2.10783e-07	0.999639	0.999946	Not_associated
Piloderma	0	-1.57484	7.5375e-07	0.99964	0.999946	Not_associated
Anderseniella	11.2654	1.76909	8.21855e-07	0.99964	0.999946	Not_associated
Colletotrichum	-5.33943	-0.456166	2.40547e-07	0.99964	0.999946	Not_associated
Hebeloma	0.645914	-1.60442	5.96818e-07	0.99964	0.999946	Not_associated
Confluentibacter	6.01902	-1.81085	2.1671e-07	0.99964	0.999946	Not_associated
Dinoroseobacter	1.3588	-0.569645	6.05168e-07	0.99964	0.999946	Not_associated
Clavispora	0	-1.71096	5.60733e-07	0.999641	0.999946	Not_associated
Trichinella	0	-1.94622	7.67866e-07	0.999641	0.999946	Not_associated
Pararhizobium	9.81986	0.16498	7.8868e-07	0.999641	0.999946	Not_associated
Pricia	5.52166	-1.89267	4.81001e-07	0.999641	0.999946	Not_associated
Rutstroemia	5.51947	-1.8928	5.37532e-07	0.999641	0.999946	Not_associated
Acetoanaerobium	0	-1.92341	2.15547e-07	0.999641	0.999946	Not_associated
Quadrisphaera	11.255	1.75736	9.69755e-07	0.999641	0.999946	Not_associated
Parasteatoda	-3.32116	-1.7535	5.41134e-07	0.999642	0.999946	Not_associated
Methylobrevis	9.80237	0.158425	7.51121e-07	0.999642	0.999946	Not_associated
Desulfacinum	8.36769	-0.94039	8.50975e-07	0.999642	0.999946	Not_associated
Planctomicrobium	13.0107	3.99116	2.14442e-07	0.999642	0.999946	Not_associated
Spiroplasma	-4.8144	-1.42163	4.30809e-07	0.999642	0.999946	Not_associated
Zavarzinia	11.2422	1.7477	8.33386e-07	0.999642	0.999946	Not_associated
Amphiplicatus	11.2389	1.74482	6.40351e-07	0.999643	0.999946	Not_associated
Marinicaulis	11.6117	2.21628	2.13568e-07	0.999643	0.999946	Not_associated
Rhodoblastus	11.2532	1.74876	4.63426e-07	0.999643	0.999946	Not_associated
Marinicauda	9.80267	0.153349	1.02846e-06	0.999643	0.999946	Not_associated
Bauldia	17.01	8.29786	3.20933e-07	0.999643	0.999946	Not_associated
Jerseyvirus	0	-1.71936	3.14842e-07	0.999643	0.999946	Not_associated
Roseofilum	5.5037	-1.89505	5.65075e-07	0.999644	0.999946	Not_associated
Flavivirga	5.49793	-1.89538	4.32202e-07	0.999644	0.999946	Not_associated
Puccinia	0	-1.22987	2.47622e-07	0.999645	0.999946	Not_associated
Pandoravirus	3.06403	1.28837	3.14021e-07	0.999645	0.999946	Not_associated
P12024virus	-4.94225	-1.23629	2.84551e-07	0.999645	0.999946	Not_associated
B.napusdidatus_Symbiothrix	2.11913	-0.920028	6.32022e-07	0.999645	0.999946	Not_associated
B.napusdidatus_Promineofilum	9.78892	0.139581	6.87391e-07	0.999646	0.999946	Not_associated
Plotvirus	0	-1.43971	2.0504e-07	0.999646	0.999946	Not_associated
Gayadomonas	1.0527	-0.389711	2.01506e-07	0.999646	0.999946	Not_associated
B.napusdidatus_Similichlamydia	6.90519	-1.59094	4.26247e-07	0.999647	0.999946	Not_associated
Rhizorhabdus	8.33818	-0.958814	3.78812e-07	0.999648	0.999946	Not_associated
Unidentified_Petrotogales	0.784682	-1.58603	9.37573e-07	0.999648	0.999946	Not_associated
Pontibaca	6.90056	-1.59275	5.88889e-07	0.999648	0.999946	Not_associated
Marinoscillum	6.90277	-1.59262	5.48904e-07	0.999648	0.999946	Not_associated
B.napusdidatus_Acetothermum	9.78467	0.127138	8.55874e-07	0.999649	0.999946	Not_associated
Halovivax	-4.63887	-1.29452	4.98693e-07	0.999649	0.999946	Not_associated
Mordavella	7.30604	-1.45988	2.06482e-07	0.999649	0.999946	Not_associated
Salpingoeca	-0.776548	0.865428	4.09307e-07	0.999649	0.999946	Not_associated
Joostella	-4.14196	-1.20555	3.7485e-07	0.999649	0.999946	Not_associated
Pochonia	6.89795	-1.59443	3.35002e-07	0.999649	0.999946	Not_associated
Nubsella	8.33062	-0.964078	5.59971e-07	0.999649	0.999946	Not_associated
Gabonibacter	-3.51251	-1.90804	3.95446e-07	0.99965	0.999946	Not_associated
Paracraurococcus	11.5658	2.16238	2.05233e-07	0.99965	0.999946	Not_associated
Flaviflexus	0	-1.48347	2.00494e-07	0.99965	0.999946	Not_associated
Unidentified_Sphaeropleales	5.47138	-1.89956	2.0463e-07	0.99965	0.999946	Not_associated
Tremella	8.66899	-0.750855	2.04459e-07	0.99965	0.999946	Not_associated
Marthavirus	0.256725	-1.13661	2.87484e-07	0.999651	0.999946	Not_associated
Orientia	-3.65146	-1.5437	1.98856e-07	0.999652	0.999946	Not_associated
Mesoplasma	5.66691	-1.87056	2.02954e-07	0.999652	0.999946	Not_associated
Auraticoccus	8.31944	-0.971977	6.04791e-07	0.999652	0.999946	Not_associated
Breoghania	11.195	1.68254	7.05617e-07	0.999652	0.999946	Not_associated
Unidentified_Mamiellales	-3.50315	-1.90899	2.79381e-07	0.999653	0.999946	Not_associated
Aquimixticola	6.87523	-1.6004	6.43429e-07	0.999653	0.999946	Not_associated
Paenarthrobacter	-1.2735	-0.263811	3.9392e-07	0.999653	0.999946	Not_associated
Plantactinospora	12.6394	3.52712	8.07549e-07	0.999653	0.999946	Not_associated
Sulfurihydrogenibium	-3.80209	-0.352486	2.41564e-07	0.999653	0.999946	Not_associated
Glaciimonas	9.75442	0.101718	7.30759e-07	0.999654	0.999946	Not_associated
Pseudarcicella	9.72827	0.0972011	4.26894e-07	0.999654	0.999946	Not_associated
Glutamicibacter	5.65283	-0.45747	1.94203e-07	0.999654	0.999946	Not_associated
Propionivibrio	11.1795	1.66816	6.60484e-07	0.999654	0.999946	Not_associated
Mariniblastus	11.1905	1.67221	7.88749e-07	0.999654	0.999946	Not_associated
Malassezia	6.86617	-1.60401	5.55808e-07	0.999655	0.999946	Not_associated
Edhazardia	-4.40991	-1.74318	1.99374e-07	0.999655	0.999946	Not_associated
Unidentified_Ustilaginales	0	-1.73107	4.46894e-07	0.999655	0.999946	Not_associated
Acetivibrio	-4.85734	-1.62757	2.01205e-07	0.999655	0.999946	Not_associated
Antarctobacter	8.29269	-0.984508	5.52709e-07	0.999656	0.999946	Not_associated
Renibacterium	0	-1.72849	3.23129e-07	0.999656	0.999946	Not_associated
Macromonas	6.85426	-1.60626	3.79187e-07	0.999656	0.999946	Not_associated
Nannochloropsis	-1.53984	-0.219162	1.89216e-07	0.999657	0.999946	Not_associated
Siccationidurans	8.28138	-0.99125	7.45324e-07	0.999658	0.999946	Not_associated
Chara	6.84647	-1.60979	3.91651e-07	0.999658	0.999946	Not_associated
Pseudosporangium	12.6084	3.48853	8.81013e-07	0.999659	0.999946	Not_associated
Brumimicrobium	8.27543	-0.994019	5.20226e-07	0.999659	0.999946	Not_associated
B.napusdidatus_Nephrothrix	8.25816	-0.99523	2.79906e-07	0.999659	0.999946	Not_associated
Borrelia	0	-1.73892	3.16673e-07	0.99966	0.999946	Not_associated
Yangia	8.27144	-0.997908	6.6027e-07	0.99966	0.999946	Not_associated
Planomonospora	8.2709	-0.997956	4.93734e-07	0.99966	0.999946	Not_associated
Ophiostoma	4.53696	-0.836981	1.8695e-07	0.99966	0.999946	Not_associated
Tritonibacter	0	-1.73563	2.0946e-07	0.99966	0.999946	Not_associated
Melissococcus	0	-1.73683	3.74193e-07	0.999661	0.999946	Not_associated
Millisia	9.71033	0.0610654	6.77268e-07	0.999662	0.999946	Not_associated
Epibacterium	3.93891	-1.74355	6.81724e-07	0.999662	0.999946	Not_associated
Kerstersia	-1.62893	-0.91075	3.17491e-07	0.999662	0.999946	Not_associated
Jatrophihabitans	11.567	2.14815	1.91424e-07	0.999662	0.999946	Not_associated
Nasonia	-4.88528	-1.47514	3.87628e-07	0.999662	0.999946	Not_associated
Strigomonas	-3.86297	-1.85276	1.90966e-07	0.999662	0.999946	Not_associated
Umboniibacter	6.93069	-1.58177	1.90485e-07	0.999663	0.999946	Not_associated
Pseudoflavonifractor	5.40271	-1.90872	4.8275e-07	0.999663	0.999946	Not_associated
Unidentified_Brassicales	-4.7989	-1.64287	9.67756e-07	0.999663	0.999946	Not_associated
Ahniella	14.0111	5.14843	5.32399e-07	0.999664	0.999946	Not_associated
Parvimonas	-3.44851	-1.91612	3.00382e-07	0.999664	0.999946	Not_associated
Basilea	0.467048	-1.60206	4.60596e-07	0.999665	0.999946	Not_associated
Aquiflexum	10.3146	0.672134	1.87641e-07	0.999665	0.999946	Not_associated
Moheibacter	6.81143	-1.62112	3.3659e-07	0.999665	0.999946	Not_associated
Phascolarctobacterium	5.38567	-1.91099	3.85777e-07	0.999666	0.999946	Not_associated
Unidentified_Magnaporthales	0	-1.93473	1.86383e-07	0.999666	0.999946	Not_associated
Actinocorallia	14.4525	5.6346	1.86335e-07	0.999666	0.999946	Not_associated
Catellatospora	12.5673	3.43552	6.4876e-07	0.999666	0.999946	Not_associated
Magnetofaba	8.23466	-1.01855	5.97532e-07	0.999666	0.999946	Not_associated
Aquimonas	11.5425	2.11714	1.8557e-07	0.999667	0.999946	Not_associated
Silvanigrella	6.87906	-1.60017	1.85357e-07	0.999667	0.999946	Not_associated
Halapricum	-3.42826	-1.9192	1.37266e-06	0.999667	0.999946	Not_associated
Longibacter	6.79549	-1.62516	5.69521e-07	0.999668	0.999946	Not_associated
Paraperlucidibaca	6.79609	-1.62511	2.9765e-07	0.999668	0.999946	Not_associated
Jwxvirus	0	-1.93938	1.84346e-07	0.999668	0.999946	Not_associated
Marchantia	0.214969	-0.85232	1.77355e-07	0.999668	0.999946	Not_associated
Ferrovibrio	12.5467	3.41313	9.68843e-07	0.999669	0.999946	Not_associated
Chromatium	5.36607	-1.91339	4.01882e-07	0.999669	0.999946	Not_associated
Tetrabaena	5.36584	-1.9134	6.42705e-07	0.999669	0.999946	Not_associated
Unidentified_Chroococcidiopsidales	-1.84385	-1.39486	1.7784e-07	0.999671	0.999946	Not_associated
Klosneuvirus	9.65863	0.0140815	7.34154e-07	0.999671	0.999946	Not_associated
Aliiarcobacter	0	-1.9596	1.81451e-07	0.999671	0.999946	Not_associated
Rummeliibacillus	0	-1.25259	1.81265e-07	0.999671	0.999946	Not_associated
Magnaporthiopsis	-4.4575	-1.81361	6.20604e-07	0.999672	0.999946	Not_associated
Leminorella	0	-1.74676	2.12588e-07	0.999672	0.999946	Not_associated
Mycoplana	8.19756	-1.03693	1.92565e-07	0.999672	0.999946	Not_associated
Marinosulfonomonas	8.37253	-0.79585	5.30537e-07	0.999672	0.999946	Not_associated
Ceratocystis	4.28036	-1.10864	1.74291e-07	0.999672	0.999946	Not_associated
Jeotgalibaca	4.60497	-1.80039	1.9293e-07	0.999673	0.999946	Not_associated
Trametes	4.76722	-1.76769	1.7858e-07	0.999673	0.999946	Not_associated
Lentibacillus	8.19172	-1.04096	4.53858e-07	0.999673	0.999946	Not_associated
Stemphylium	4.79407	-1.62724	1.7465e-07	0.999674	0.999946	Not_associated
Aplysia	-3.40375	-1.92194	1.23638e-06	0.999674	0.999946	Not_associated
Peptoanaerobacter	-3.40077	-1.92256	1.2006e-06	0.999674	0.999946	Not_associated
Desulfofaba	7.01237	-1.55402	1.7833e-07	0.999674	0.999946	Not_associated
Marixanthomonas	6.75901	-1.63659	3.98913e-07	0.999675	0.999946	Not_associated
Primorskyibacter	6.75247	-1.63697	5.40014e-07	0.999675	0.999946	Not_associated
Mangrovibacterium	8.17943	-1.04667	5.96061e-07	0.999675	0.999946	Not_associated
B.napusdidatus_Thiosymbion	9.62372	-0.0109158	8.53428e-07	0.999675	0.999946	Not_associated
Thermoactinospora	11.0716	1.52306	7.24698e-07	0.999676	0.999946	Not_associated
Unidentified_Diversisporales	9.6305	-0.0120826	3.27374e-07	0.999676	0.999946	Not_associated
Rhinocladiella	-0.54659	-0.695743	7.56247e-07	0.999676	0.999946	Not_associated
Brachymonas	6.74556	-1.63893	5.37335e-07	0.999676	0.999946	Not_associated
Oceanihabitans	7.30205	-1.44986	1.75672e-07	0.999676	0.999946	Not_associated
B.napusdidatus_Sulfotelmatobacter	16.843	8.12784	1.76625e-07	0.999676	0.999946	Not_associated
Faecalibacterium	3.23124	1.27333	1.7002e-07	0.999676	0.999946	Not_associated
Unidentified_Bdellovibrionales	13.9382	5.06704	7.80379e-07	0.999677	0.999946	Not_associated
Halogranum	5.68667	-1.68641	1.01073e-06	0.999677	0.999946	Not_associated
Gloeomargarita	6.74201	-1.64069	4.03884e-07	0.999677	0.999946	Not_associated
Brevefilum	6.73705	-1.64097	4.57391e-07	0.999677	0.999946	Not_associated
Annulohypoxylon	0	-0.699262	1.70171e-07	0.999678	0.999946	Not_associated
Propionimicrobium	0	-1.75538	2.3444e-07	0.999678	0.999946	Not_associated
Haloplanus	-4.73079	-1.66304	1.15568e-06	0.999679	0.999946	Not_associated
Massilibacterium	0	-1.04003	2.50524e-07	0.999679	0.999946	Not_associated
Insolitispirillum	9.59909	-0.0311513	2.96783e-07	0.999679	0.999946	Not_associated
Microseira	0	-1.75789	4.32381e-07	0.999679	0.999946	Not_associated
Halogeometricum	-4.41762	-1.82125	4.62915e-07	0.999679	0.999946	Not_associated
Agathobaculum	0	-1.75962	5.94091e-07	0.999679	0.999946	Not_associated
Unidentified_Auriculariales	0	-1.76161	3.15645e-07	0.999679	0.999946	Not_associated
Gardnerella	-4.05831	-1.70541	1.68324e-07	0.999679	0.999946	Not_associated
Flexibacter	8.81543	-0.642586	1.7196e-07	0.999679	0.999946	Not_associated
Polymorphospora	6.72494	-1.64479	4.77927e-07	0.99968	0.999946	Not_associated
Sinosporangium	9.60212	-0.032395	5.58627e-07	0.99968	0.999946	Not_associated
Oceanobacter	2.4556	0.376473	2.66503e-07	0.99968	0.999946	Not_associated
Halonotius	0	-1.24292	1.7103e-07	0.99968	0.999946	Not_associated
Desulfopila	8.14547	-1.06499	3.92133e-07	0.999681	0.999946	Not_associated
Paraferrimonas	9.58666	-0.0413743	6.84231e-07	0.999681	0.999946	Not_associated
Thermoflexus	12.1955	2.96469	1.69547e-07	0.999682	0.999946	Not_associated
Aureicoccus	5.29297	-1.92259	6.67419e-07	0.999682	0.999946	Not_associated
Sanguibacteroides	-4.89678	-1.45338	4.70222e-07	0.999682	0.999946	Not_associated
Haloprofundus	0	-1.76183	5.85568e-07	0.999683	0.999946	Not_associated
Planktomarina	2.35839	-0.288675	8.78224e-07	0.999683	0.999946	Not_associated
Cereibacter	6.70027	-1.65089	2.90622e-07	0.999683	0.999946	Not_associated
Brackiella	-4.71131	-1.66869	4.71623e-07	0.999683	0.999946	Not_associated
Defluviitoga	-4.6864	-1.67378	7.25215e-07	0.999683	0.999946	Not_associated
Bipolaris	0.301412	-1.66253	6.57444e-07	0.999683	0.999946	Not_associated
Asanoa	13.9058	5.02874	5.44266e-07	0.999684	0.999946	Not_associated
Symbiodinium	8.14792	-1.07356	2.93926e-07	0.999684	0.999946	Not_associated
Nuclearia	-3.521	-1.90531	1.67117e-07	0.999684	0.999946	Not_associated
Nioella	7.10794	-1.5301	1.66461e-07	0.999685	0.999946	Not_associated
Geothermobacter	6.69433	-1.65434	5.27508e-07	0.999686	0.999946	Not_associated
Hondaea	6.68643	-1.6548	2.80093e-07	0.999686	0.999946	Not_associated
Cnuella	11.2317	1.76468	1.65302e-07	0.999686	0.999946	Not_associated
Edwardsiella	-5.72796	-0.727604	4.32397e-07	0.999686	0.999946	Not_associated
B.napusdidatus_Planktophila	8.12798	-1.08113	6.00822e-07	0.999686	0.999946	Not_associated
Alloprevotella	5.23178	-1.2105	3.63182e-07	0.999686	0.999946	Not_associated
Abyssibacter	10.7406	1.13104	1.64774e-07	0.999686	0.999946	Not_associated
Pelagibaca	6.6898	-1.65616	3.98984e-07	0.999687	0.999946	Not_associated
Cp8virus	0	-1.77095	3.29475e-07	0.999687	0.999946	Not_associated
Aureobasidium	0	-1.94281	1.63671e-07	0.999687	0.999946	Not_associated
Hydrotalea	12.3902	3.23377	1.63419e-07	0.999688	0.999946	Not_associated
Thermovenabulum	4.54643	-1.81284	2.15038e-07	0.999688	0.999946	Not_associated
Desertifilum	8.1117	-1.08722	6.20952e-07	0.999688	0.999946	Not_associated
Leucoagaricus	-3.94179	-1.36859	4.79575e-07	0.999688	0.999946	Not_associated
Pezoloma	8.10841	-1.08868	3.89398e-07	0.999688	0.999946	Not_associated
Grosmannia	-3.31886	-1.93311	1.29792e-06	0.999689	0.999946	Not_associated
Mangrovibacter	0	-1.92503	1.61784e-07	0.999689	0.999946	Not_associated
Anaerosporobacter	6.66717	-1.6606	2.61765e-07	0.999689	0.999946	Not_associated
Marispirochaeta	8.09681	-1.09198	4.21744e-07	0.999689	0.999946	Not_associated
Timonella	6.06994	-0.292096	4.48577e-07	0.999689	0.999946	Not_associated
Megamonas	5.82313	-0.73657	1.5593e-07	0.99969	0.999946	Not_associated
Gabonia	0	-1.63642	5.71232e-07	0.99969	0.999946	Not_associated
Laroyevirus	5.34663	-1.52816	6.09922e-07	0.99969	0.999946	Not_associated
Euhalothece	8.38691	-0.926179	1.60033e-07	0.999691	0.999946	Not_associated
Kelleziovirus	9.85381	0.168981	1.59973e-07	0.999691	0.999946	Not_associated
Sporothrix	-4.56265	-1.50905	4.13635e-07	0.999691	0.999946	Not_associated
Pluralibacter	-6.04834	-1.17162	6.6608e-07	0.999692	0.999946	Not_associated
Sedimentisphaera	9.52849	-0.0954981	6.75097e-07	0.999692	0.999946	Not_associated
Planococcus	-5.46332	-0.989427	1.53915e-07	0.999692	0.999946	Not_associated
Rhodopila	15.6222	6.87546	1.58658e-07	0.999692	0.999946	Not_associated
Cenarchaeum	-4.63923	-1.68696	5.8961e-07	0.999694	0.999946	Not_associated
Rhodohalobacter	8.07243	-1.10745	2.79877e-07	0.999694	0.999946	Not_associated
Unidentified_Pleosporales	-1.64808	-0.912699	3.69269e-07	0.999695	0.999946	Not_associated
Phaeovirus	0	-1.64568	1.5591e-07	0.999695	0.999946	Not_associated
B.napusdidatus_Vecturithrix	11.6414	2.25614	1.5564e-07	0.999695	0.999946	Not_associated
Phikmvvirus	-0.801407	-0.913427	1.52176e-07	0.999695	0.999946	Not_associated
Nitratifractor	-1.32598	-1.03389	7.21915e-07	0.999695	0.999946	Not_associated
Salimicrobium	0	-1.77618	3.58561e-07	0.999695	0.999946	Not_associated
Unidentified_Phycisphaerales	14.0729	5.21392	1.55149e-07	0.999696	0.999946	Not_associated
Baudoinia	5.30792	-1.3531	3.21348e-07	0.999696	0.999946	Not_associated
Amigovirus	8.01897	-0.68642	1.51791e-07	0.999696	0.999946	Not_associated
Send513virus	0.881857	0.0748269	1.49076e-07	0.999696	0.999946	Not_associated
Skermania	9.49775	-0.117841	5.82475e-07	0.999696	0.999946	Not_associated
Aquicella	13.8176	4.93245	4.44658e-07	0.999696	0.999946	Not_associated
Geomicrobium	4.4607	-1.18289	2.09653e-07	0.999697	0.999946	Not_associated
Coccidioides	4.49091	-1.82324	1.81707e-07	0.999697	0.999946	Not_associated
Halofilum	8.06033	-1.11716	4.9456e-07	0.999697	0.999946	Not_associated
Phreatobacter	10.9317	1.3633	8.22103e-07	0.999697	0.999946	Not_associated
Jejuia	-1.45902	-0.334039	1.47429e-07	0.999697	0.999946	Not_associated
Iodobacter	8.04792	-1.11922	2.55518e-07	0.999698	0.999946	Not_associated
Hypomyces	6.96564	-1.569	1.52438e-07	0.999698	0.999946	Not_associated
Spn3virus	4.4812	-1.82508	1.74622e-07	0.999699	0.999946	Not_associated
Trichogramma	4.48108	-1.8251	2.24523e-07	0.999699	0.999946	Not_associated
B.napusdidatus_Moanabacter	10.9157	1.34821	7.46633e-07	0.999699	0.999946	Not_associated
Zoogloea	9.47787	-0.138395	5.89543e-07	0.9997	0.999946	Not_associated
Undibacterium	10.9117	1.34387	5.47329e-07	0.9997	0.999946	Not_associated
Crossiella	8.02544	-1.12705	2.73105e-07	0.9997	0.999946	Not_associated
Dacryopinax	0.184386	-1.68539	6.00188e-07	0.9997	0.999946	Not_associated
Methylomagnum	9.48736	-0.139556	4.03766e-07	0.9997	0.999946	Not_associated
Arachidicoccus	11.459	2.02774	1.50138e-07	0.999701	0.999946	Not_associated
Pyrenochaeta	-4.60819	-1.69547	7.39861e-07	0.999701	0.999946	Not_associated
Amborella	-4.29146	-1.84405	3.13294e-07	0.999701	0.999946	Not_associated
Defluviitalea	-0.825417	-0.954449	1.49921e-07	0.999701	0.999946	Not_associated
Andromedavirus	-0.18343	-1.65652	1.4613e-07	0.999701	0.999946	Not_associated
B.napusdidatus_Ozemobacter	8.02353	-1.13104	5.28253e-07	0.999701	0.999946	Not_associated
Sphaerisporangium	12.3614	3.17332	5.41336e-07	0.999702	0.999946	Not_associated
Oceanospirillum	0.196396	0.725121	1.43353e-07	0.999702	0.999946	Not_associated
E125virus	-4.57143	-1.55521	2.83035e-07	0.999702	0.999946	Not_associated
Neodiprion	5.09394	-1.69164	1.48857e-07	0.999702	0.999946	Not_associated
Planobispora	9.4654	-0.148869	4.67065e-07	0.999702	0.999946	Not_associated
Hawkeyevirus	5.61791	-1.24123	1.45133e-07	0.999702	0.999946	Not_associated
B.napusdidatus_Midichloria	4.31814	-1.20589	4.03982e-07	0.999703	0.999946	Not_associated
Unidentified_Rhodothermales	6.58526	-1.68248	4.27436e-07	0.999703	0.999946	Not_associated
Marinicella	9.46545	-0.156629	3.76857e-07	0.999703	0.999946	Not_associated
Wickerhamomyces	0.486075	-1.66529	3.55874e-07	0.999704	0.999946	Not_associated
Albidovulum	6.58526	-1.68403	2.31622e-07	0.999704	0.999946	Not_associated
Melghirimyces	6.58565	-1.68401	2.15009e-07	0.999704	0.999946	Not_associated
Pyronema	0	-1.78976	5.5652e-07	0.999704	0.999946	Not_associated
Pasteurella	0.595088	-1.57196	1.43198e-07	0.999704	0.999946	Not_associated
Pragia	2.21294	-1.36272	9.68218e-07	0.999705	0.999946	Not_associated
Cloacibacillus	-4.27899	-1.84636	1.70579e-07	0.999705	0.999946	Not_associated
Babesia	0.601755	-0.220045	1.40141e-07	0.999705	0.999946	Not_associated
Filimonas	12.3181	3.12971	2.73147e-07	0.999705	0.999946	Not_associated
Unidentified_ANME-1_cluster	8.01276	-1.14202	3.64496e-07	0.999705	0.999946	Not_associated
Citrus	-4.58081	-1.70243	5.803e-07	0.999705	0.999946	Not_associated
Elaeis	-3.81909	-1.86005	1.45255e-07	0.999705	0.999946	Not_associated
Butyricicoccus	6.11111	-1.61843	1.42165e-07	0.999705	0.999946	Not_associated
Vp5virus	0.519442	-1.57604	1.40504e-07	0.999706	0.999946	Not_associated
Aeribacillus	-3.78588	-1.86541	1.44954e-07	0.999706	0.999946	Not_associated
AgriB.napus357virus	3.98829	-1.17984	1.40231e-07	0.999706	0.999946	Not_associated
Parastagonospora	0.508556	-0.513736	6.94971e-07	0.999706	0.999946	Not_associated
Alloactinosynnema	12.2877	3.08384	1.44774e-07	0.999706	0.999946	Not_associated
Paraoerskovia	-1.10565	-0.058203	1.3897e-07	0.999706	0.999946	Not_associated
Entamoeba	-4.01837	-1.36045	1.37813e-06	0.999707	0.999946	Not_associated
Pseudoxanthobacter	10.8791	1.29554	4.8981e-07	0.999707	0.999946	Not_associated
Chondrocystis	7.98672	-1.1489	2.27328e-07	0.999707	0.999946	Not_associated
Latrodectus	0	-1.76422	1.43605e-07	0.999707	0.999946	Not_associated
Fimbriiglobus	16.6432	7.92464	3.6952e-07	0.999707	0.999946	Not_associated
Nereida	0	-1.79121	5.70681e-07	0.999708	0.999946	Not_associated
Mangrovitalea	6.55864	-1.69025	3.77962e-07	0.999708	0.999946	Not_associated
Pelistega	4.95221	-0.666839	1.38073e-07	0.999708	0.999946	Not_associated
Ignisphaera	3.79348	-1.92979	1.42506e-07	0.999708	0.999946	Not_associated
Hannaella	8.36545	-0.934812	1.42228e-07	0.999709	0.999946	Not_associated
Rikenella	8.31366	-0.554579	2.7671e-07	0.999709	0.999946	Not_associated
Paraglomus	0	-1.12712	2.7341e-07	0.999709	0.999946	Not_associated
Corallincola	5.13583	-1.94106	4.37834e-07	0.999709	0.999946	Not_associated
Tranquillimonas	6.55083	-1.69227	3.88735e-07	0.999709	0.999946	Not_associated
Nit1virus	-3.30788	-1.934	1.41738e-07	0.999709	0.999946	Not_associated
Rubrivirga	10.8474	1.27338	3.59821e-07	0.999709	0.999946	Not_associated
Estrella	9.42333	-0.186948	3.33843e-07	0.999709	0.999946	Not_associated
Buttiauxella	0	-1.7915	1.59979e-07	0.999709	0.999946	Not_associated
Haematomicrobium	0	-1.13778	2.39445e-07	0.99971	0.999946	Not_associated
Murinocardiopsis	7.98481	-1.15811	2.84735e-07	0.99971	0.999946	Not_associated
Flexistipes	-0.0379443	-0.815759	3.11837e-07	0.99971	0.999946	Not_associated
Halarchaeum	4.41645	-1.83689	1.4823e-07	0.99971	0.999946	Not_associated
Parahaliea	7.9602	-1.16096	2.62901e-07	0.999711	0.999946	Not_associated
Falsirhodobacter	0	-1.79484	3.57855e-07	0.999711	0.999946	Not_associated
Ereboglobus	10.8418	1.26233	5.3341e-07	0.999711	0.999946	Not_associated
Unidentified_Tremellales	3.3606	-1.26995	2.00135e-07	0.999711	0.999946	Not_associated
Reichenbachiella	9.4003	-0.200506	4.77846e-07	0.999711	0.999946	Not_associated
Scedosporium	-6.14733	-0.851606	1.44085e-07	0.999712	0.999946	Not_associated
Arcicella	7.96295	-1.1647	3.71315e-07	0.999712	0.999946	Not_associated
Alphabaculovirus	-8.08746	-0.123654	1.38742e-07	0.999712	0.999946	Not_associated
Dichotomicrobium	9.39938	-0.205365	6.02337e-07	0.999712	0.999946	Not_associated
Humitalea	10.8289	1.24816	5.51109e-07	0.999713	0.999946	Not_associated
Macrophomina	-3.2118	-1.69196	1.91463e-07	0.999713	0.999946	Not_associated
Fervidicella	-4.97877	-1.03072	1.33293e-07	0.999713	0.999946	Not_associated
Friedmanniella	15.1701	6.40062	4.49427e-07	0.999713	0.999946	Not_associated
Fervidobacterium	0.754946	-1.41813	3.06211e-07	0.999713	0.999946	Not_associated
Blastocystis	1.5152	-1.14152	5.58858e-07	0.999714	0.999946	Not_associated
Sphingosinicella	15.1523	6.38313	8.31189e-07	0.999714	0.999946	Not_associated
Mycolicibacillus	7.94129	-1.17133	1.72796e-07	0.999714	0.999946	Not_associated
Fructobacillus	0	-1.79756	1.84603e-07	0.999714	0.999946	Not_associated
Simonsiella	3.49902	-1.9631	1.36402e-07	0.999715	0.999946	Not_associated
Rubripirellula	10.8277	1.2357	7.26976e-07	0.999715	0.999946	Not_associated
Hartmannibacter	9.38764	-0.2178	4.77443e-07	0.999715	0.999946	Not_associated
Unidentified_Kordiimonadales	10.266	0.631462	1.36063e-07	0.999715	0.999946	Not_associated
Phytoactinopolyspora	10.823	1.23277	7.37095e-07	0.999715	0.999946	Not_associated
Paeniclostridium	6.50924	-1.70247	1.98923e-07	0.999715	0.999946	Not_associated
Chryseolinea	17.0406	8.32881	1.35752e-07	0.999715	0.999946	Not_associated
Thermoleophilum	13.0818	4.0648	1.35708e-07	0.999715	0.999946	Not_associated
Alkalibacterium	5.07819	-1.69553	1.35125e-07	0.999716	0.999946	Not_associated
Klenkia	9.38057	-0.224943	5.66693e-07	0.999716	0.999946	Not_associated
Kribbia	7.92777	-1.18004	3.748e-07	0.999717	0.999946	Not_associated
Mudcatvirus	4.09843	-0.8609	1.30051e-07	0.999717	0.999946	Not_associated
Viridibacillus	-4.62587	1.82861	1.30038e-07	0.999717	0.999946	Not_associated
Dialister	-4.45071	-1.56735	3.67601e-07	0.999717	0.999946	Not_associated
Anaeroglobus	-4.19978	-1.85971	2.93642e-07	0.999717	0.999946	Not_associated
Granulosicoccus	9.36004	-0.233566	5.69986e-07	0.999718	0.999946	Not_associated
Litoreibacter	0.410085	-1.30961	1.30679e-07	0.999718	0.999946	Not_associated
Mycena	7.92755	-1.18265	2.83921e-07	0.999718	0.999946	Not_associated
Pseudescherichia	-4.6633	-1.62699	1.45334e-07	0.999718	0.999946	Not_associated
Unidentified_Kosmotogales	0	-1.80492	2.37991e-07	0.999718	0.999946	Not_associated
Unidentified_Nitrospinales	5.24881	-1.4257	6.85102e-07	0.999719	0.999946	Not_associated
Amorphotheca	5.0702	-1.94816	1.8143e-07	0.999719	0.999946	Not_associated
Methanocorpusculum	4.5226	-1.81727	1.32096e-07	0.999719	0.999946	Not_associated
Halobiforma	0	-1.68682	3.11017e-07	0.99972	0.999946	Not_associated
Motiliproteus	9.35071	-0.245784	4.5501e-07	0.99972	0.999946	Not_associated
Bradymonas	10.7968	1.19592	5.85707e-07	0.99972	0.999946	Not_associated
Mageeibacillus	0	-1.80533	1.57611e-07	0.99972	0.999946	Not_associated
Amnibacterium	10.7898	1.19363	4.33414e-07	0.99972	0.999946	Not_associated
Ferrithrix	9.35785	-0.247544	3.3976e-07	0.99972	0.999946	Not_associated
Abditibacterium	10.7935	1.19254	5.58563e-07	0.999721	0.999946	Not_associated
Nematostella	-6.69083	-0.462194	1.2634e-07	0.999721	0.999946	Not_associated
Flavipsychrobacter	10.7938	1.18807	2.6553e-07	0.999721	0.999946	Not_associated
Thermosporothrix	12.6922	3.6142	1.29957e-07	0.999721	0.999946	Not_associated
Oceanibacterium	12.2245	3.00295	6.05227e-07	0.999722	0.999946	Not_associated
Geosporobacter	6.46961	-1.71255	2.29702e-07	0.999722	0.999946	Not_associated
Spo1virus	3.32646	-1.27962	2.20902e-07	0.999722	0.999946	Not_associated
B.napustharellus	0.617899	-1.70218	1.37647e-07	0.999723	0.999946	Not_associated
Thermoflavimicrobium	7.88828	-1.20104	2.87665e-07	0.999723	0.999946	Not_associated
Telmatospirillum	12.2089	2.98554	7.05255e-07	0.999723	0.999946	Not_associated
Calderihabitans	6.44868	-1.71687	2.33005e-07	0.999724	0.999946	Not_associated
B.napusdidatus_Methylomirabilis	12.211	2.98046	6.14858e-07	0.999725	0.999946	Not_associated
Natronolimnobius	-0.168712	-0.922138	1.34635e-06	0.999725	0.999946	Not_associated
Elaphomyces	6.4483	-1.71845	1.39486e-07	0.999725	0.999946	Not_associated
Tistlia	13.6405	4.72831	6.16393e-07	0.999726	0.999946	Not_associated
Piscirickettsia	-3.2489	-0.31736	3.42993e-07	0.999726	0.999946	Not_associated
Pelagivirga	7.88288	-1.20935	1.86806e-07	0.999726	0.999946	Not_associated
Thermasporomyces	9.3207	-0.278424	2.99282e-07	0.999726	0.999946	Not_associated
Cuspidothrix	6.43237	-1.72093	4.0409e-07	0.999727	0.999946	Not_associated
B.napusdidatus_Methyloumidiphilus	12.1865	2.95654	4.90187e-07	0.999727	0.999946	Not_associated
Salinicoccus	-4.14055	-1.86934	2.38715e-07	0.999727	0.999946	Not_associated
Psychromicrobium	5.54781	-0.958616	1.20443e-07	0.999727	0.999946	Not_associated
Larkinella	9.29427	-0.286875	2.87589e-07	0.999727	0.999946	Not_associated
B.napusdidatus_Moduliflexus	9.30336	-0.286796	5.17239e-07	0.999728	0.999946	Not_associated
Gibbsiella	6.42743	-1.72277	2.41597e-07	0.999728	0.999946	Not_associated
Unidentified_Desulfurellales	-4.4249	-1.73967	6.8545e-07	0.999728	0.999946	Not_associated
Gloeocapsopsis	9.29042	-0.290581	3.70263e-07	0.999728	0.999946	Not_associated
Haloactinopolyspora	7.85843	-1.22024	2.13207e-07	0.999729	0.999946	Not_associated
Yokenella	-4.1182	-1.87293	1.39317e-07	0.999729	0.999946	Not_associated
Sordaria	0	-1.31961	1.22269e-07	0.99973	0.999946	Not_associated
Cr3virus	4.27983	-1.86005	2.11394e-07	0.99973	0.999946	Not_associated
Unidentified_Chthoniobacterales	15.0514	6.27591	5.71124e-07	0.99973	0.999946	Not_associated
Metallibacterium	11.5235	2.10488	1.21324e-07	0.999731	0.999946	Not_associated
Sulfurisoma	10.7261	1.11247	5.47004e-07	0.999731	0.999946	Not_associated
Euzebya	13.602	4.68359	6.79582e-07	0.999731	0.999946	Not_associated
Rahnella	0	-0.871402	4.73422e-07	0.999731	0.999946	Not_associated
Cbastvirus	0	-1.43873	1.62861e-07	0.999732	0.999946	Not_associated
Unidentified_Methanococcales	0.806674	-0.52669	1.15735e-07	0.999732	0.999946	Not_associated
Ostreococcus	-0.225135	-1.05777	2.0585e-07	0.999732	0.999946	Not_associated
Thermoflavifilum	7.82498	-1.23037	2.04897e-07	0.999732	0.999946	Not_associated
Zostera	0.487227	-0.404667	1.15168e-07	0.999733	0.999946	Not_associated
Unidentified_Caryophyllales	-1.28029	4.78213	4.03751e-07	0.999733	0.999946	Not_associated
Pyrenophora	-3.76779	-1.6899	1.1673e-07	0.999733	0.999946	Not_associated
Dethiosulfovibrio	0	-1.44409	1.42404e-07	0.999733	0.999946	Not_associated
Achlya	-4.09491	-1.87657	4.29304e-07	0.999734	0.999946	Not_associated
Staphylothermus	-4.09683	-1.87626	3.39918e-07	0.999734	0.999946	Not_associated
Rhodosalinus	7.83684	-1.23365	1.26503e-07	0.999734	0.999946	Not_associated
Hydra	-3.29955	0.638286	1.14217e-07	0.999734	0.999946	Not_associated
Coniophora	4.26801	-1.86215	2.14012e-07	0.999734	0.999946	Not_associated
Allomyces	-3.38155	-1.41774	4.59559e-07	0.999734	0.999946	Not_associated
Sulfuriferula	9.25832	-0.321333	2.92284e-07	0.999734	0.999946	Not_associated
Kineosporia	13.5828	4.66183	3.83321e-07	0.999734	0.999946	Not_associated
Zobellella	7.80794	-1.23686	1.68942e-07	0.999734	0.999946	Not_associated
Gracilibacillus	-0.181247	-0.962094	3.91511e-07	0.999734	0.999946	Not_associated
Aerococcus	9.25016	-0.326492	3.89172e-07	0.999735	0.999946	Not_associated
Shimazuella	-5.35361	-0.90503	1.61919e-07	0.999735	0.999946	Not_associated
Eremothecium	0	-1.82462	3.88047e-07	0.999735	0.999946	Not_associated
Unidentified_Chlamydiales	10.6912	1.07789	2.65325e-07	0.999735	0.999946	Not_associated
Desulfurococcus	-4.08377	-1.87829	4.48257e-07	0.999736	0.999946	Not_associated
B.napusdidatus_Nucleicultrix	6.37583	-1.73507	3.42514e-07	0.999736	0.999946	Not_associated
Oryza	-4.66743	-1.57172	1.85151e-07	0.999736	0.999946	Not_associated
Thielavia	-4.34432	0.188624	1.49413e-07	0.999736	0.999946	Not_associated
Kluyvera	6.20803	-1.15832	5.0266e-07	0.999736	0.999946	Not_associated
Rhodobium	10.6707	1.06492	4.39503e-07	0.999736	0.999946	Not_associated
Ehrlichia	1.22966	-1.74378	1.63337e-07	0.999736	0.999946	Not_associated
Dermatophilus	3.5979	-1.34948	3.49604e-07	0.999737	0.999946	Not_associated
Paraclostridium	0.423705	-1.70037	1.13388e-07	0.999737	0.999946	Not_associated
Enhydrobacter	18.3738	9.67516	1.15503e-07	0.999737	0.999946	Not_associated
Tateyamaria	-4.06835	-1.88068	3.73551e-07	0.999738	0.999946	Not_associated
Umezawaea	10.6731	1.05573	3.66049e-07	0.999738	0.999946	Not_associated
Unidentified_Kiritimatiellales	6.35853	-1.73918	2.40255e-07	0.999738	0.999946	Not_associated
Fragaria	0	-1.82947	2.9317e-07	0.999738	0.999946	Not_associated
Unidentified_Puniceicoccales	7.7828	-1.25057	1.78651e-07	0.999738	0.999946	Not_associated
Oceanicella	7.78299	-1.25059	2.7604e-07	0.999738	0.999946	Not_associated
Gordonvirus	1.93662	0.278634	1.09918e-07	0.999739	0.999946	Not_associated
B.napusdidatus_Sulfopaludibacter	19.3194	10.6248	3.17504e-07	0.999739	0.999946	Not_associated
Unidentified_Gaiellales	10.6554	1.04231	4.89404e-07	0.999739	0.999946	Not_associated
Dorea	0.769653	-1.34243	1.10056e-07	0.999739	0.999946	Not_associated
Scytalidium	7.95023	-1.17463	1.13602e-07	0.999739	0.999946	Not_associated
Eleftheria	0	-1.82866	2.2326e-07	0.99974	0.999946	Not_associated
Circovirus	0	-1.83214	1.19538e-07	0.99974	0.999946	Not_associated
Gilliamella	5.61334	-1.53551	8.33637e-07	0.99974	0.999946	Not_associated
Chelonobacter	5.60946	-1.537	1.14233e-06	0.999741	0.999946	Not_associated
Ulvibacter	7.77442	-1.25789	3.42845e-07	0.999741	0.999946	Not_associated
Aidingimonas	6.34023	-1.74334	3.21613e-07	0.999741	0.999946	Not_associated
Wallemia	-4.04426	-1.88432	2.89526e-07	0.999742	0.999946	Not_associated
Limimonas	6.32883	-1.74554	3.03909e-07	0.999742	0.999946	Not_associated
Vitis	6.33612	-1.74513	1.22344e-07	0.999742	0.999946	Not_associated
Limnochorda	10.6362	1.0171	4.18036e-07	0.999743	0.999946	Not_associated
Oleomonas	12.078	2.81508	6.46672e-07	0.999743	0.999946	Not_associated
Glarea	-4.28525	-1.62254	2.66942e-07	0.999743	0.999946	Not_associated
Laetiporus	0	-1.83339	1.48728e-07	0.999743	0.999946	Not_associated
Phialophora	0	-1.8359	3.16729e-07	0.999743	0.999946	Not_associated
Aliifodinibius	9.19665	-0.37369	2.33824e-07	0.999743	0.999946	Not_associated
Silicimonas	6.31865	-1.74768	3.08343e-07	0.999744	0.999946	Not_associated
Unidentified_B.napusdidatus_Altiarchaeales	9.20419	-0.374493	1.85822e-07	0.999744	0.999946	Not_associated
Thermotalea	-4.33211	-1.76109	9.16272e-07	0.999744	0.999946	Not_associated
Arcticibacterium	9.20232	-0.342403	1.09545e-07	0.999744	0.999946	Not_associated
Solimicrobium	12.0746	2.80662	3.89934e-07	0.999744	0.999946	Not_associated
Ruthenibacterium	-5.65488	-0.80629	9.34918e-07	0.999745	0.999946	Not_associated
Anaerobacillus	3.92324	-1.64405	2.83853e-07	0.999745	0.999946	Not_associated
Eilatimonas	9.16503	-0.386217	3.53055e-07	0.999745	0.999946	Not_associated
B.napusdidimonas	12.0648	2.79313	5.99412e-07	0.999746	0.999946	Not_associated
Vibrionimonas	6.30583	-1.75152	2.80483e-07	0.999746	0.999946	Not_associated
Hydrogenibacillus	1.72609	-1.37011	5.49808e-07	0.999747	0.999946	Not_associated
Halanaeroarchaeum	0	-1.83659	3.22454e-07	0.999747	0.999946	Not_associated
Thermogutta	10.6005	0.982563	5.04094e-07	0.999747	0.999946	Not_associated
Dissulfuribacter	7.71724	-1.27928	1.72347e-07	0.999747	0.999946	Not_associated
Absidia	6.29666	-1.75359	3.06912e-07	0.999748	0.999946	Not_associated
Aphanothece	7.72194	-1.28033	3.453e-07	0.999748	0.999946	Not_associated
Pleionea	7.72803	-1.27993	3.36176e-07	0.999748	0.999946	Not_associated
P2virus	4.17558	-1.87687	7.04888e-07	0.999748	0.999946	Not_associated
Intestinibacter	4.17579	-1.87684	1.1464e-06	0.999748	0.999946	Not_associated
Oleibacter	-0.167316	-0.261264	1.0222e-07	0.999748	0.999946	Not_associated
Intestinimonas	-3.75089	-1.49462	1.29543e-06	0.999749	0.999946	Not_associated
Marinactinospora	3.00855	-1.44259	1.03404e-07	0.999749	0.999946	Not_associated
Libanicoccus	6.28231	-1.75596	3.25688e-07	0.999749	0.999946	Not_associated
Aestuariispira	7.70931	-1.28524	2.73821e-07	0.999749	0.999946	Not_associated
Parasitella	7.47292	-0.845528	1.02998e-07	0.999749	0.999946	Not_associated
Ketobacter	12.0414	2.76138	2.6221e-07	0.999749	0.999946	Not_associated
Ekhidna	7.70557	-1.28823	3.92576e-07	0.99975	0.999946	Not_associated
Homoserinimonas	9.14907	-0.410556	4.26516e-07	0.99975	0.999946	Not_associated
Anaplasma	-3.98759	-1.89275	3.87631e-07	0.999751	0.999946	Not_associated
Tetrapisispora	-3.98649	-1.89292	1.23901e-07	0.999751	0.999946	Not_associated
Roseospirillum	9.14695	-0.414244	2.37243e-07	0.999751	0.999946	Not_associated
Vitiosangium	14.9127	6.12801	7.07797e-07	0.999751	0.999946	Not_associated
Pelolinea	9.14513	-0.417133	3.51505e-07	0.999751	0.999946	Not_associated
Oblitimonas	-7.0821	-0.576746	8.59456e-07	0.999751	0.999946	Not_associated
Limulus	0	-1.84526	2.73047e-07	0.999752	0.999946	Not_associated
Moniliophthora	0	-1.8432	3.21285e-07	0.999752	0.999946	Not_associated
Succinivibrio	0	-1.84497	1.63876e-07	0.999752	0.999946	Not_associated
Haloactinobacterium	8.18404	-1.06255	1.0303e-07	0.999752	0.999946	Not_associated
Negadavirga	7.69295	-1.2959	2.48335e-07	0.999753	0.999946	Not_associated
Parapedobacter	9.10102	-0.42763	1.34188e-07	0.999753	0.999946	Not_associated
Patiencevirus	0	-1.26512	1.11005e-07	0.999753	0.999946	Not_associated
Secunda5virus	0	-1.4865	5.93765e-07	0.999753	0.999946	Not_associated
Smittium	6.50093	-1.7045	1.02102e-07	0.999753	0.999946	Not_associated
Plutella	1.74228	-1.29621	9.86996e-08	0.999753	0.999946	Not_associated
Unidentified_Thermodesulfobacteriales	-5.67849	-1.34207	1.56141e-07	0.999753	0.999946	Not_associated
Pestalotiopsis	0	-1.48605	5.54053e-07	0.999753	0.999946	Not_associated
B.napusdidatus_Nitrosopelagicus	-5.6752	-1.34353	3.34042e-07	0.999754	0.999946	Not_associated
Nilaparvata	6.24819	-1.7641	1.99863e-07	0.999754	0.999946	Not_associated
Desulfuromusa	7.66941	-1.30294	2.64053e-07	0.999755	0.999946	Not_associated
Malikia	7.66916	-1.30296	2.72189e-07	0.999755	0.999946	Not_associated
Weissella	-3.95704	-1.8972	3.13861e-07	0.999755	0.999946	Not_associated
P70virus	-3.95722	-1.89717	2.83572e-07	0.999755	0.999946	Not_associated
Leuconostoc	0	-1.2787	2.17567e-07	0.999755	0.999946	Not_associated
Terrimicrobium	11.9895	2.70095	5.55895e-07	0.999755	0.999946	Not_associated
Acidipila	11.9943	2.70229	5.05527e-07	0.999756	0.999946	Not_associated
Ectothiorhodosinus	6.235	-1.76641	3.20904e-07	0.999756	0.999946	Not_associated
Leclercia	2.06518	-1.11335	2.21069e-07	0.999756	0.999946	Not_associated
Cvm10virus	1.08664	-0.838697	9.6156e-08	0.999756	0.999946	Not_associated
B.napusdidatus_Soleaferrea	2.53861	-1.33538	3.89105e-07	0.999756	0.999946	Not_associated
Citreimonas	7.66047	-1.30765	2.69455e-07	0.999756	0.999946	Not_associated
Longilinea	10.5389	0.908408	2.79047e-07	0.999756	0.999946	Not_associated
Thiohalobacter	6.39844	-1.72756	9.81378e-08	0.999758	0.999946	Not_associated
Ilyobacter	0	-1.49594	1.88029e-07	0.999758	0.999946	Not_associated
Xiangella	7.65307	-1.31365	1.67987e-07	0.999758	0.999946	Not_associated
Thioalbus	10.5248	0.892866	3.46431e-07	0.999758	0.999946	Not_associated
Thermostaphylospora	9.01921	-0.518888	9.7866e-08	0.999758	0.999946	Not_associated
Petroclostridium	6.21156	-1.77084	2.29009e-07	0.999758	0.999946	Not_associated
Pseudorhodoplanes	14.847	6.05915	6.90599e-07	0.999759	0.999946	Not_associated
B.napusdidatus_Sulfotelmatomonas	13.4096	4.46025	5.93527e-07	0.999759	0.999946	Not_associated
Funneliformis	9.06047	-0.46276	1.77338e-07	0.999759	0.999946	Not_associated
Plasmodium	-4.02564	-1.55213	3.18121e-07	0.999759	0.999946	Not_associated
Fri1virus	-3.95997	-1.83632	9.70772e-08	0.999759	0.999946	Not_associated
Rubricoccus	9.07215	-0.46257	2.61466e-07	0.999759	0.999946	Not_associated
Microsporum	0	-1.29458	1.04935e-06	0.99976	0.999946	Not_associated
Desulfoluna	7.63502	-1.319	2.62094e-07	0.99976	0.999946	Not_associated
Tropicimonas	7.63915	-1.31872	2.77979e-07	0.99976	0.999946	Not_associated
Halopolyspora	9.06131	-0.46806	3.53253e-07	0.99976	0.999946	Not_associated
B.napusdidatus_Profftella	0	-1.8539	3.57739e-07	0.99976	0.999946	Not_associated
Coriobacterium	-5.29816	-1.60933	2.09886e-07	0.99976	0.999946	Not_associated
Salinigranum	6.19669	-1.77476	3.45024e-07	0.999761	0.999946	Not_associated
Wenyingzhuangia	6.1985	-1.77466	2.58944e-07	0.999761	0.999946	Not_associated
Slackia	-6.71621	-0.652421	9.22655e-08	0.999761	0.999946	Not_associated
B.napusdidatus_Regiella	0.51248	-0.978141	9.21471e-08	0.999762	0.999946	Not_associated
Peptostreptococcus	0	-1.85339	3.23582e-07	0.999762	0.999946	Not_associated
Batrachochytrium	3.7317	-0.995944	9.18474e-08	0.999762	0.999946	Not_associated
Atopobium	0	-1.50567	4.33734e-07	0.999762	0.999946	Not_associated
Woeseia	12.736	3.65536	9.45591e-08	0.999762	0.999946	Not_associated
Indioceanicola	10.5036	0.860517	3.63226e-07	0.999762	0.999946	Not_associated
Polyangium	6.18445	-1.777	2.81307e-07	0.999762	0.999946	Not_associated
Ichthyophthirius	-4.20829	-1.78769	4.73297e-07	0.999763	0.999946	Not_associated
Hafnia	0.110977	-0.49572	9.06485e-08	0.999764	0.999946	Not_associated
Anaerocolumna	7.60975	-1.33315	2.57263e-07	0.999764	0.999946	Not_associated
Solobacterium	4.05829	-1.89448	2.74263e-07	0.999764	0.999946	Not_associated
Unidentified_Tissierellales	4.06517	-1.89343	9.09261e-07	0.999764	0.999946	Not_associated
Beauveria	-5.5069	-1.14066	2.45196e-07	0.999764	0.999946	Not_associated
VulB.napusococcus	6.16898	-1.78096	1.96141e-07	0.999765	0.999946	Not_associated
Subtercola	9.49587	-0.121619	9.19929e-08	0.999766	0.999946	Not_associated
Lacunisphaera	11.9055	2.59603	2.11198e-07	0.999766	0.999946	Not_associated
Occallatibacter	13.3512	4.39275	4.48103e-07	0.999766	0.999946	Not_associated
Giesbergeria	6.19805	-1.77468	9.13638e-08	0.999766	0.999946	Not_associated
Notoacmeibacter	7.58359	-1.34182	3.62604e-07	0.999767	0.999946	Not_associated
Immundisolibacter	10.4561	0.821214	3.69267e-07	0.999767	0.999946	Not_associated
B.napusdidatus_Thermochlorobacter	7.58361	-1.34323	2.77662e-07	0.999767	0.999946	Not_associated
Conidiobolus	0	-1.86012	2.8809e-07	0.999767	0.999946	Not_associated
Rhodospira	10.4592	0.818323	3.29634e-07	0.999767	0.999946	Not_associated
Nonagvirus	0	-1.52017	3.46645e-07	0.999767	0.999946	Not_associated
Cephus	0	-1.57868	8.86512e-08	0.999767	0.999946	Not_associated
Unidentified_Silvanigrellales	6.42613	-1.72284	9.03366e-08	0.999768	0.999946	Not_associated
Rubrimonas	6.14695	-1.78529	2.76789e-07	0.999768	0.999946	Not_associated
Rugamonas	9.0205	-0.510301	1.52083e-07	0.999768	0.999946	Not_associated
Parvibium	7.56468	-1.34724	1.23158e-07	0.999768	0.999946	Not_associated
Tindallia	6.13181	-1.78769	8.78504e-07	0.999769	0.999946	Not_associated
Alkalispirillum	6.1343	-1.78754	2.53808e-07	0.999769	0.999946	Not_associated
Angomonas	-4.15203	-1.7992	1.601e-07	0.999769	0.999946	Not_associated
Fontimonas	11.893	2.57344	8.89553e-08	0.999769	0.999946	Not_associated
Hyalella	7.55866	-1.35184	1.98496e-07	0.99977	0.999946	Not_associated
Compostimonas	8.99936	-0.520552	8.87958e-08	0.99977	0.999946	Not_associated
Succinispira	4.87895	-1.54731	5.52095e-07	0.99977	0.999946	Not_associated
Kazachstania	0	-1.86464	2.43149e-07	0.999771	0.999946	Not_associated
Fabibacter	8.70657	-0.690855	8.80169e-08	0.999771	0.999946	Not_associated
Hirsutella	0	-1.53428	6.70508e-07	0.999771	0.999946	Not_associated
Arsenophonus	0	-1.52744	1.32392e-07	0.999771	0.999946	Not_associated
Paxillus	0	-1.53475	4.23938e-07	0.999772	0.999946	Not_associated
Natronohydrobacter	8.98857	-0.536717	1.94394e-07	0.999773	0.999946	Not_associated
Wuchereria	0	-1.53218	1.10081e-07	0.999773	0.999946	Not_associated
Bowmanella	6.33832	-1.7419	8.60465e-08	0.999773	0.999946	Not_associated
Corticibacter	7.42662	-1.42026	8.57373e-08	0.999774	0.999946	Not_associated
B.napusdidatus_Thiodiazotropha	8.95395	-0.546347	1.28455e-07	0.999774	0.999946	Not_associated
Coccolithovirus	0	-1.87113	2.43436e-07	0.999774	0.999946	Not_associated
Catovirus	8.97871	-0.545077	2.38334e-07	0.999774	0.999946	Not_associated
Loa	0	-1.8687	1.45582e-07	0.999774	0.999946	Not_associated
Antricoccus	10.3986	0.751872	3.63427e-07	0.999775	0.999946	Not_associated
Saccharolobus	0	-1.87105	2.82302e-07	0.999776	0.999946	Not_associated
Pisolithus	-5.717	-1.19007	8.21962e-08	0.999776	0.999946	Not_associated
B.napusdidatus_Chrysopegis	6.07956	-1.7983	1.20936e-06	0.999776	0.999946	Not_associated
Stentor	0	-1.90886	8.36716e-08	0.999776	0.999946	Not_associated
Unidentified_Diaporthales	4.38105	-1.84286	8.36124e-08	0.999776	0.999946	Not_associated
Vigna	-3.86368	-1.85301	8.34105e-08	0.999777	0.999946	Not_associated
Rosa	6.4666	0.630155	8.1397e-08	0.999777	0.999946	Not_associated
Heliophilum	-4.0946	-1.81061	3.01402e-07	0.999777	0.999946	Not_associated
Dielma	0	-1.87195	1.65747e-07	0.999778	0.999946	Not_associated
Unidentified_Hymenoptera	-3.65379	-1.58529	8.08062e-08	0.999778	0.999946	Not_associated
Litorilinea	8.92542	-0.569784	2.48793e-07	0.999778	0.999946	Not_associated
Thermoplasma	1.75429	-0.557309	7.93096e-08	0.999778	0.999946	Not_associated
Smoothievirus	5.32683	-1.91816	8.2329e-08	0.999778	0.999946	Not_associated
Unidentified_Ktedonobacterales	13.8302	4.95202	8.2326e-08	0.999778	0.999946	Not_associated
Jishengella	8.94208	-0.571215	2.02169e-07	0.999779	0.999946	Not_associated
B.napusdidatus_Bipolaricaulis	7.5003	-1.38105	1.374e-07	0.999779	0.999946	Not_associated
Plasticicumulans	10.3654	0.719102	3.90699e-07	0.999779	0.999946	Not_associated
Bryocella	11.8043	2.46161	4.5006e-07	0.999779	0.999946	Not_associated
Lucilia	0	-1.87535	2.44694e-07	0.99978	0.999946	Not_associated
Unidentified_Atheliales	0	-1.53089	6.46366e-07	0.99978	0.999946	Not_associated
Termitomyces	1.85934	-0.777661	7.8628e-08	0.99978	0.999946	Not_associated
L5virus	5.30216	-0.39352	7.9358e-08	0.99978	0.999946	Not_associated
Labrys	17.5619	8.85684	5.37686e-07	0.99978	0.999946	Not_associated
Arboricoccus	8.90603	-0.582987	3.01601e-07	0.99978	0.999946	Not_associated
Tabrizicola	7.48131	-1.38653	9.9544e-07	0.99978	0.999946	Not_associated
Blastosporella	6.05047	-1.80452	1.24241e-06	0.99978	0.999946	Not_associated
Halyomorpha	3.94198	-1.91069	8.53582e-07	0.999781	0.999946	Not_associated
B.napusdidatus_Lumbricidophila	8.40741	-0.917772	8.03392e-08	0.999781	0.999946	Not_associated
Stegodyphus	-7.10672	-0.621812	8.01985e-08	0.999781	0.999946	Not_associated
Aurantimicrobium	6.20713	-1.77416	8.00443e-08	0.999781	0.999946	Not_associated
Indivirus	7.46596	-1.39037	7.71048e-07	0.999781	0.999946	Not_associated
Ixodes	0	-1.87653	1.54798e-07	0.999781	0.999946	Not_associated
B.napusdidatus_Contendobacter	11.7899	2.44032	3.85771e-07	0.999782	0.999946	Not_associated
Siphonobacter	8.91076	-0.589385	2.82e-07	0.999782	0.999946	Not_associated
Mangrovicella	10.3484	0.695905	3.51622e-07	0.999782	0.999946	Not_associated
Thiohalomonas	6.03892	-1.8067	1.29002e-06	0.999782	0.999946	Not_associated
B.napusdidatus_Dichloromethanomonas	6.03768	-1.80676	1.32601e-06	0.999782	0.999946	Not_associated
Vermamoeba	0	-1.72148	7.96766e-08	0.999782	0.999946	Not_associated
Alkalinema	8.9297	-0.588779	1.09511e-07	0.999782	0.999946	Not_associated
B.napusdidatus_Kuenenia	10.3493	0.694555	3.8705e-07	0.999782	0.999946	Not_associated
Pyrodictium	0	-1.29708	7.76654e-08	0.999782	0.999946	Not_associated
Ornithobacterium	0	-1.56106	5.4693e-07	0.999783	0.999946	Not_associated
Oxytricha	-4.05844	-1.81743	3.48509e-07	0.999784	0.999946	Not_associated
Actinidia	8.12754	-1.09128	7.77122e-08	0.999785	0.999946	Not_associated
R4virus	0	-1.88038	3.08368e-07	0.999785	0.999946	Not_associated
Pilimelia	0	-1.88176	2.24742e-07	0.999785	0.999946	Not_associated
Phaeomoniella	-4.03766	-1.82154	1.67808e-07	0.999785	0.999946	Not_associated
Ancylostoma	-4.88396	-0.178966	7.54691e-08	0.999785	0.999946	Not_associated
Prtbvirus	0	-1.88251	2.44767e-07	0.999786	0.999946	Not_associated
Oesophagostomum	0	-1.88341	1.57545e-07	0.999787	0.999946	Not_associated
Acaricomes	0	-1.56947	5.19289e-07	0.999787	0.999946	Not_associated
Cc31virus	0	-1.8849	3.08089e-07	0.999788	0.999946	Not_associated
Bpp1virus	0	-1.88359	5.83357e-07	0.999788	0.999946	Not_associated
Pakpunavirus	-3.47698	-1.91238	7.38404e-08	0.99979	0.999946	Not_associated
Demosthenesvirus	-3.79139	-1.49651	7.13667e-08	0.999791	0.999946	Not_associated
Tetranychus	1.10939	-1.66785	7.09326e-08	0.999792	0.999946	Not_associated
Malonomonas	8.85581	-0.621325	7.19219e-08	0.999793	0.999946	Not_associated
Exserohilum	0	-1.89137	2.36653e-07	0.999794	0.999946	Not_associated
Bactrocera	-5.79919	-1.27879	7.05632e-08	0.999795	0.999946	Not_associated
Lachnoanaerobaculum	0	-1.59068	6.65761e-07	0.999796	0.999946	Not_associated
Halorhabdus	0	-1.89524	8.36551e-08	0.999796	0.999946	Not_associated
Haloarchaeobius	6.21402	-1.77069	6.75826e-08	0.999799	0.999946	Not_associated
Hapunavirus	-4.65422	-1.77478	6.64211e-08	0.999801	0.999946	Not_associated
Actinophytocola	13.5691	4.64792	6.64126e-08	0.999801	0.999946	Not_associated
G7cvirus	-4.01776	-1.8249	6.56845e-08	0.999802	0.999946	Not_associated
Leptomonas	-9.22294	1.04573	6.412e-08	0.999802	0.999946	Not_associated
Kayvirus	6.57264	-1.68323	6.41701e-08	0.999804	0.999946	Not_associated
Tolypocladium	0	-1.90284	1.83387e-07	0.999804	0.999946	Not_associated
Unidentified_Hemiptera	1.65524	-1.04771	6.1975e-08	0.999804	0.999946	Not_associated
Hammondia	0	-1.64957	6.35579e-08	0.999805	0.999946	Not_associated
Thelohanellus	-8.19513	0.160181	6.10784e-08	0.999809	0.999946	Not_associated
Acyrthosiphon	-2.20639	-0.236943	5.78663e-08	0.99981	0.999946	Not_associated
Blastomyces	8.38745	-0.935394	6.00652e-08	0.999811	0.999946	Not_associated
Kpp25virus	-3.63803	-1.0951	5.72745e-08	0.999812	0.999946	Not_associated
Novimethylophilus	11.4724	2.02477	5.87314e-08	0.999813	0.999946	Not_associated
Gaiavirus	-1.19311	0.0474263	5.7134e-08	0.999813	0.999946	Not_associated
Toxocara	0	0.221516	5.77569e-08	0.999814	0.999946	Not_associated
Dichelobacter	0	-1.38585	5.76812e-08	0.999814	0.999946	Not_associated
Rozella	-7.88103	0.159711	5.57226e-08	0.999815	0.999946	Not_associated
Nitratiruptor	1.37503	-1.78712	5.58051e-08	0.999815	0.999946	Not_associated
P22virus	4.35861	-1.84702	5.5441e-08	0.999818	0.999946	Not_associated
Marssonina	0	-1.27764	5.41758e-08	0.999818	0.999946	Not_associated
Pipefishvirus	0	-1.43723	5.01067e-08	0.999825	0.999946	Not_associated
Ipomoea	-4.61801	-1.78105	5.11092e-08	0.999825	0.999946	Not_associated
Labilibacter	8.10789	-1.06755	4.97122e-08	0.999828	0.999946	Not_associated
Ceratitis	0	-1.86235	4.77121e-08	0.999831	0.999946	Not_associated
Diuraphis	-4.02133	-1.82455	4.74696e-08	0.999832	0.999946	Not_associated
Sphaerobolus	-6.80794	-0.310281	4.63027e-08	0.999832	0.999946	Not_associated
Mitsuaria	15.266	6.50022	4.72384e-08	0.999832	0.999946	Not_associated
Gordtnkvirus	-3.68956	-1.93316	4.70328e-08	0.999832	0.999946	Not_associated
Galendromus	-1.17124	-1.58647	4.24401e-08	0.999839	0.999946	Not_associated
Planktotalea	7.7556	-1.26584	4.0539e-08	0.999844	0.999946	Not_associated
Morus	7.61891	-1.33398	3.98816e-08	0.999846	0.999946	Not_associated
Roseiarcus	17.8906	9.1882	3.91313e-08	0.999847	0.999946	Not_associated
Dichomitus	0	-1.85509	3.89483e-08	0.999847	0.999946	Not_associated
Yonghaparkia	1.35087	1.75712	3.74543e-08	0.999848	0.999946	Not_associated
Dermabacter	0	-1.45755	3.5249e-08	0.999853	0.999946	Not_associated
Roseimaritima	11.6393	2.20079	3.57251e-08	0.999854	0.999946	Not_associated
Oceanicoccus	13.3492	4.38971	3.4647e-08	0.999856	0.999946	Not_associated
Diversispora	14.1961	5.35002	3.40095e-08	0.999857	0.999946	Not_associated
Taibaiella	14.665	5.86131	3.05964e-08	0.999865	0.999946	Not_associated
Unidentified_Fabales	-3.65436	1.95598	2.79813e-08	0.999869	0.999946	Not_associated
B.napusdidatus_Nitrosotalea	17.4965	8.79046	2.61166e-08	0.999875	0.999946	Not_associated
Pradovirus	7.11062	-0.362561	2.4372e-08	0.999877	0.999946	Not_associated
Giardia	0	-1.39166	2.47583e-08	0.999878	0.999946	Not_associated
Ogataea	-7.2793	-0.55083	1.54136e-08	0.999903	0.999946	Not_associated
Sclerotinia	-6.38355	0.251997	1.28218e-08	0.999912	0.999946	Not_associated
Sellimonas	0	0.95886	6.7956e-09	0.999936	0.999946	Not_associated
Eyprepocnemis	-11.4989	3.04383	4.96751e-09	0.999946	0.999946	Not_associated
Unidentified_B.napusdidatus_Brocadiales	-6.58158	5.91246	964.828	3.7165e-23	4.11364e-20	NTC
Ardenticatena	-4.91973	6.34749	845.514	2.21485e-22	1.45626e-19	NTC
Rhodothermus	-5.22101	6.43481	731.625	1.55358e-21	8.17183e-19	NTC
Gemmatimonas	-4.11626	14.0629	605.104	1.97201e-20	6.48299e-18	NTC
Kamptonema	-5.15264	3.52306	566.538	4.73908e-20	1.07754e-17	NTC
Sulfuritalea	-5.41627	5.70636	558.774	5.69297e-20	1.15173e-17	NTC
Pedosphaera	-2.67684	12.1476	512.987	1.76868e-19	3.10108e-17	NTC
Magnetococcus	-4.26242	4.49199	508.424	1.99058e-19	3.27202e-17	NTC
Nitrospina	-3.5663	5.9791	448.057	1.05342e-18	1.25932e-16	NTC
Ignavibacterium	-5.80252	4.79103	445.392	1.1393e-18	1.30276e-16	NTC
Geobacter	-2.27886	8.76745	438.422	1.40135e-18	1.53565e-16	NTC
Caldithrix	-4.21183	5.06206	417.158	2.68812e-18	2.82791e-16	NTC
Roseobacter	-3.5915	3.65577	384.065	7.90414e-18	7.99534e-16	NTC
Symbiobacterium	-11.0081	4.42285	531.39	8.244e-18	8.03026e-16	NTC
Thermoanaerobaculum	-6.24551	9.56151	369.353	1.31323e-17	1.2335e-15	NTC
Chloroherpeton	-3.72301	3.58357	367.91	1.38169e-17	1.25305e-15	NTC
Pyrinomonas	-4.96203	12.2774	360.879	1.77455e-17	1.55569e-15	NTC
Unidentified_Bacteriovoracales	-3.7599	4.66717	359.843	1.84188e-17	1.56263e-15	NTC
Bacteriovorax	-3.91017	4.96011	355.841	2.12903e-17	1.6685e-15	NTC
Terrimonas	-5.3562	9.12872	355.482	2.15699e-17	1.6685e-15	NTC
Smithella	-2.56642	4.85429	349.317	2.705e-17	1.97615e-15	NTC
Mariniradius	-4.25987	3.14756	346.756	2.97493e-17	2.11461e-15	NTC
Anaerolinea	-2.02078	6.17109	336.634	4.36096e-17	2.86733e-15	NTC
B.napusdidatus_Kryptonium	-5.62429	5.66976	335.738	4.51349e-17	2.89524e-15	NTC
Prochlorococcus	-10.8241	4.44741	454.868	4.84789e-17	3.0357e-15	NTC
Jiulongibacter	-9.22568	2.8666	433.289	8.41233e-17	5.14522e-15	NTC
Leptolinea	-3.27522	4.72253	316.922	9.47945e-17	5.66612e-15	NTC
B.napusdidatus_Koribacter	-4.8758	13.0863	314.579	1.04265e-16	6.09371e-15	NTC
B.napusdidatus_Competibacter	-2.72798	6.01453	312.354	1.14204e-16	6.28666e-15	NTC
Chloroflexus	-1.76053	6.80639	311.248	1.19518e-16	6.28666e-15	NTC
Desulfomonile	-3.39665	6.49769	302.398	1.7292e-16	8.91723e-15	NTC
Methanothrix	-3.1406	3.37343	298.342	2.05494e-16	1.03933e-14	NTC
Desulfocapsa	-11.0816	3.89905	396.949	2.26388e-16	1.1234e-14	NTC
Thermomicrobium	-3.75907	5.79599	294.667	2.40737e-16	1.17248e-14	NTC
B.napusdidatus_Entotheonella	-2.69376	10.5938	282.172	4.18088e-16	1.90887e-14	NTC
Bacteroides	-2.52498	6.98684	282.002	4.21293e-16	1.90887e-14	NTC
Thioclava	-4.5316	2.13959	281.64	4.28227e-16	1.90887e-14	NTC
Alkalispirochaeta	-6.14588	4.6114	280.614	4.48572e-16	1.91388e-14	NTC
Oscillatoria	-1.79323	6.04688	280.486	4.5118e-16	1.91388e-14	NTC
Thalassobaculum	-2.99571	5.05653	279.488	4.72085e-16	1.97077e-14	NTC
Rhodovulum	-1.96342	7.32927	278.764	4.87901e-16	2.00497e-14	NTC
Kiritimatiella	-6.34185	4.99404	276.442	5.42574e-16	2.16208e-14	NTC
Geoalkalibacter	-2.55841	4.14638	265.499	9.05088e-16	3.50056e-14	NTC
Cyanothece	-1.62578	6.14557	264.644	9.42781e-16	3.5935e-14	NTC
Nitrosococcus	-1.82243	6.62288	259.921	1.18361e-15	4.32345e-14	NTC
Unidentified_Gemmatimonadales	-2.91785	11.133	254.467	1.54649e-15	5.57158e-14	NTC
Gracilibacter	-3.71699	3.29837	252.109	1.73882e-15	6.17986e-14	NTC
Geobacillus	-3.81146	2.95112	246.592	2.29649e-15	8.05304e-14	NTC
Salisaeta	-3.88715	4.80042	240.591	3.12809e-15	1.05473e-13	NTC
Alkaliphilus	-5.37078	1.42484	240.257	3.18304e-15	1.05967e-13	NTC
Imhoffiella	-3.99599	1.94403	239.009	3.39753e-15	1.1072e-13	NTC
Psychromonas	-3.53059	2.69825	238.939	3.41e-15	1.1072e-13	NTC
Flammeovirga	-9.55407	2.51525	304.786	4.35003e-15	1.39519e-13	NTC
Desulfosarcina	-2.24778	4.97556	233.187	4.6246e-15	1.46539e-13	NTC
B.napusdidatus_Magnetoovum	-4.34716	3.50703	229.155	5.74917e-15	1.80004e-13	NTC
Unidentified_Desulfarculales	-3.72419	3.62633	224.464	7.43786e-15	2.2746e-13	NTC
Sideroxydans	-2.88377	4.71094	223.392	7.89431e-15	2.38644e-13	NTC
Unidentified_Acidithiobacillales	-4.31038	6.96094	222.667	8.21967e-15	2.45656e-13	NTC
Gillisia	-9.84096	3.59638	285.989	8.79977e-15	2.60038e-13	NTC
Unidentified_Thermococcales	-6.1986	2.9043	220.518	9.2723e-15	2.6798e-13	NTC
B.napusdidatus_Fermentibacter	-9.48085	3.12902	278.841	1.16343e-14	3.25512e-13	NTC
Cytophaga	-2.57622	4.70368	206.158	2.13261e-14	5.78222e-13	NTC
B.napusdidatus_Xiphinematobacter	-11.5312	5.92721	261.582	2.34866e-14	6.25478e-13	NTC
Desulfatiglans	-2.93341	4.88573	202.814	2.60825e-14	6.85969e-13	NTC
Leptonema	-3.76494	3.99629	201.581	2.81136e-14	7.32067e-13	NTC
Methanosarcina	-2.41862	4.94825	197.465	3.62152e-14	9.02016e-13	NTC
Pleurocapsa	-2.62639	3.45735	196.338	3.88467e-14	9.54829e-13	NTC
Robiginitalea	-8.84925	1.99659	246.488	4.50005e-14	1.09585e-12	NTC
Unidentified_Synergistales	-9.14097	2.57391	245.137	4.7781e-14	1.13582e-12	NTC
Limnobacter	-9.21248	1.98892	245.046	4.79742e-14	1.13582e-12	NTC
Octadecabacter	-3.02776	2.28098	194.235	4.8119e-14	1.13582e-12	NTC
Unidentified_Chloroflexales	-2.13119	7.41416	192.852	4.83694e-14	1.13582e-12	NTC
Desulfobacter	-1.9493	4.4169	192.598	4.9158e-14	1.14412e-12	NTC
Thiomargarita	-2.52446	5.37362	191.094	5.40992e-14	1.24808e-12	NTC
Reyranella	-4.64533	13.1856	190.715	5.54251e-14	1.25662e-12	NTC
Talaromyces	-11.1131	1.34194	240.692	5.83267e-14	1.29531e-12	NTC
Thecamonas	-10.1752	2.80017	240.586	5.86089e-14	1.29531e-12	NTC
Unidentified_Aquificales	-8.26681	2.28443	236.132	7.18241e-14	1.57414e-12	NTC
Oceanithermus	-10.1542	2.56978	232.474	8.51029e-14	1.84976e-12	NTC
Desulfovibrio	-1.43977	7.42798	182.882	9.23669e-14	1.99119e-12	NTC
Methyloversatilis	-1.70268	5.71025	181.507	1.0123e-13	2.16451e-12	NTC
Dactylococcopsis	-10.0655	2.75231	227.005	1.10177e-13	2.31811e-12	NTC
Sporocytophaga	-2.02906	5.39039	179.798	1.13532e-13	2.36975e-12	NTC
Unidentified_Clostridiales	-1.41271	7.82537	178.137	1.27046e-13	2.63095e-12	NTC
Elusimicrobium	-14.0775	5.41204	223.77	1.28699e-13	2.64436e-12	NTC
Syntrophorhabdus	-3.38209	4.1358	176.596	1.41124e-13	2.87718e-12	NTC
Unidentified_Leptospirales	-2.61598	3.32017	173.111	1.79524e-13	3.57837e-12	NTC
Methylosarcina	-1.57189	5.62751	173.105	1.79599e-13	3.57837e-12	NTC
Chelativorans	-1.82685	5.94144	172.758	1.83991e-13	3.62565e-12	NTC
Leishmania	-16.8438	1.15528	507.254	1.84729e-13	3.62565e-12	NTC
Methanoculleus	-2.88963	2.97652	171.461	2.0149e-13	3.92533e-12	NTC
Synechococcus	-1.43659	6.27248	170.908	2.09472e-13	4.05082e-12	NTC
Geovibrio	-9.23388	1.59405	212.7	2.22549e-13	4.2723e-12	NTC
Fulvivirga	-3.20301	6.38669	165.782	3.02016e-13	5.7144e-12	NTC
Phaeodactylibacter	-5.15303	3.45708	164.65	3.27853e-13	6.15896e-12	NTC
Rhodoluna	-9.12067	2.02151	204.25	3.4407e-13	6.41775e-12	NTC
Haemophilus	-9.45253	0.620419	199.732	4.37237e-13	8.0415e-12	NTC
Microscilla	-2.45173	4.12234	159.531	4.78173e-13	8.67292e-12	NTC
B.napusdidatus_Brocadia	-2.17854	7.13082	159.478	4.80071e-13	8.67292e-12	NTC
Aequorivita	-3.61063	5.38474	159.44	4.81463e-13	8.67292e-12	NTC
Desulfatibacillum	-2.59612	5.52217	159.329	4.85477e-13	8.68575e-12	NTC
Heliobacterium	-9.5874	3.22488	196.922	5.08787e-13	9.00864e-12	NTC
Granulicoccus	-3.85164	2.66729	158.523	5.15729e-13	9.04244e-12	NTC
Rubritepida	-2.25887	4.84885	158.091	5.32739e-13	9.27883e-12	NTC
B.napusdidatus_Omnitrophus	-5.9351	4.03605	157.786	5.45137e-13	9.4323e-12	NTC
Ethanoligenens	-8.217	0.360409	193.25	6.2203e-13	1.0623e-11	NTC
Geminisphaera	-2.28385	5.08005	155.744	6.36495e-13	1.07999e-11	NTC
Thermaerobacter	-3.65358	5.34441	155.11	6.68098e-13	1.12634e-11	NTC
Dictyoglomus	-7.74934	1.78557	188.434	8.13856e-13	1.31315e-11	NTC
Vertebrata	-4.29546	4.30517	148.682	1.1027e-12	1.76835e-11	NTC
Melioribacter	-4.47623	3.56357	147.521	1.20944e-12	1.90574e-11	NTC
Haematobacter	-8.05283	1.77198	181.188	1.23394e-12	1.9317e-11	NTC
Pseudohongiella	-3.03988	6.05485	146.981	1.26286e-12	1.96527e-11	NTC
Ahrensia	-3.09295	1.98278	146.707	1.29096e-12	1.99718e-11	NTC
Limnoraphis	-7.88313	1.13572	179.798	1.33871e-12	2.05895e-11	NTC
Levilinea	-1.87655	5.13039	144.324	1.56512e-12	2.36567e-11	NTC
Nodularia	-3.04768	3.00569	143.401	1.68769e-12	2.53635e-11	NTC
Chondrus	-12.9274	0.53253	236.721	1.70761e-12	2.55171e-11	NTC
Aciduliprofundum	-6.07106	1.90721	142.818	1.77031e-12	2.61569e-11	NTC
Desulforegula	-11.7913	4.62055	174.879	1.79466e-12	2.62594e-11	NTC
Gloeocapsa	-3.3342	4.0832	140.043	2.22745e-12	3.1666e-11	NTC
Pseudobacteroides	-3.36329	1.98947	139.419	2.34677e-12	3.31828e-11	NTC
Oscillochloris	-2.52836	4.9357	139.281	2.37422e-12	3.33914e-11	NTC
Psychroserpens	-8.69335	2.71852	169.834	2.4427e-12	3.41052e-11	NTC
Thermus	-1.96395	5.04975	138.731	2.48653e-12	3.44188e-11	NTC
Roseiflexus	-1.88486	7.41447	137.908	2.6652e-12	3.66988e-11	NTC
Thiohalocapsa	-1.86247	5.58909	137.474	2.76497e-12	3.78744e-11	NTC
Eudoraea	-8.44758	2.87376	166.279	3.05005e-12	4.13487e-11	NTC
Solirubrum	-8.13815	2.04252	165.406	3.22313e-12	4.3471e-11	NTC
Chroococcidiopsis	-1.68712	4.00128	134.976	3.42279e-12	4.56951e-11	NTC
Neonectria	-9.11623	0.726807	163.968	3.53196e-12	4.69144e-11	NTC
Niameybacter	-12.1025	-0.55242	335.503	4.35784e-12	5.70204e-11	NTC
Bellilinea	-2.75775	4.43259	132.098	4.39532e-12	5.72262e-11	NTC
Drechmeria	-16.2271	0.961974	333.143	4.59748e-12	5.92714e-11	NTC
Chania	-8.809	2.63438	158.497	5.03477e-12	6.39683e-11	NTC
Caldilinea	-1.69921	6.42858	130.14	5.22367e-12	6.60493e-11	NTC
Gloeobacter	-1.51326	7.56667	129.868	5.35142e-12	6.73408e-11	NTC
Unidentified_Saprospirales	-3.87676	4.24143	128.019	6.31388e-12	7.83279e-11	NTC
Balneatrix	-7.2771	1.81841	154.933	6.3796e-12	7.87218e-11	NTC
Cyanidioschyzon	-12.5673	1.94664	153.888	6.84422e-12	8.29507e-11	NTC
Methanobacterium	-3.368	2.64068	125.786	7.73046e-12	9.25574e-11	NTC
Haloferax	-10.0418	2.44058	150.132	8.84341e-12	1.05241e-10	NTC
Coraliomargarita	-1.99653	4.44566	124.203	8.93928e-12	1.05902e-10	NTC
Methylococcus	-1.7434	4.59103	124.052	9.06494e-12	1.06909e-10	NTC
B.napusdidatus_Jettenia	-2.6046	5.33705	123.944	9.1556e-12	1.07497e-10	NTC
Leptolyngbya	-1.98801	8.72169	123.822	9.25993e-12	1.08238e-10	NTC
Nisaea	-2.10237	3.98431	123.42	9.61033e-12	1.10372e-10	NTC
Synechocystis	-2.16368	4.00759	122.859	1.01253e-11	1.15781e-10	NTC
Leptospira	-2.62829	7.02844	121.495	1.15024e-11	1.29834e-10	NTC
B.napusdidatus_Magnetomorum	-2.04998	4.66618	120.949	1.21091e-11	1.34479e-10	NTC
Crocosphaera	-2.22795	3.66634	120.941	1.21184e-11	1.34479e-10	NTC
Cesiribacter	-1.85874	2.93688	120.671	1.24306e-11	1.37363e-10	NTC
Roseivirga	-2.72159	3.63865	119.475	1.39248e-11	1.53231e-10	NTC
Trypanosoma	-9.73348	0.272832	143.536	1.40612e-11	1.53771e-10	NTC
Hellea	-4.24872	1.02669	119.35	1.40908e-11	1.53771e-10	NTC
Lyngbya	-2.26648	4.2716	118.804	1.48453e-11	1.61336e-10	NTC
Thiomicrospira	-8.39943	0.891816	142.411	1.52465e-11	1.65014e-10	NTC
Unidentified_Bacteroidales	-1.17114	5.80413	117.415	1.6967e-11	1.82135e-10	NTC
Cafeteriavirus	-12.1393	-0.0528977	279.259	1.74342e-11	1.8639e-10	NTC
Endomicrobium	-10.9665	3.14007	138.285	2.06139e-11	2.16858e-10	NTC
Leptospirillum	-1.84696	4.18151	114.594	2.23431e-11	2.34113e-10	NTC
Thermodesulfatator	-2.17541	2.97733	113.87	2.39984e-11	2.48694e-10	NTC
Marinithermus	-3.02476	3.88547	113.862	2.40183e-11	2.48694e-10	NTC
Sporosarcina	-9.33305	1.41959	134.438	2.75019e-11	2.80517e-10	NTC
Dechloromonas	-2.11448	4.61694	112.206	2.83275e-11	2.85445e-10	NTC
Enterococcus	-7.47579	1.04522	133.208	3.02011e-11	3.02749e-10	NTC
Chloracidobacterium	-2.6182	9.53229	111.544	3.02749e-11	3.02749e-10	NTC
Methanococcoides	-9.73405	1.07132	133.115	3.04167e-11	3.03014e-10	NTC
Fibrella	-2.648	3.59985	111.318	3.09722e-11	3.07385e-10	NTC
Saccharophagus	-3.43085	2.90625	110.87	3.2407e-11	3.19215e-10	NTC
Beggiatoa	-1.49766	5.3629	110.784	3.26907e-11	3.20808e-10	NTC
Pseudanabaena	-1.53295	5.39847	110.201	3.46822e-11	3.39086e-10	NTC
Isosphaera	-1.76292	5.51072	109.525	3.71567e-11	3.61934e-10	NTC
Truepera	-2.08828	4.44243	107.834	4.42194e-11	4.25997e-10	NTC
Cellulophaga	-8.61984	1.81732	127.936	4.55097e-11	4.36827e-10	NTC
Rhodovibrio	-1.77402	4.88623	107.419	4.61601e-11	4.41458e-10	NTC
Anditalea	-7.96981	1.68276	124.417	6.03182e-11	5.62542e-10	NTC
Mastigocladus	-3.12229	3.79446	104.752	6.10608e-11	5.67456e-10	NTC
Leisingera	-2.12322	3.2585	104.649	6.17284e-11	5.7164e-10	NTC
Desulfobulbus	-1.35159	5.37679	104.379	6.35205e-11	5.86172e-10	NTC
Methanolobus	-8.52667	1.5081	122.867	6.8436e-11	6.27132e-10	NTC
Flexilinea	-2.0492	4.21754	103.209	7.19715e-11	6.52707e-10	NTC
Aliiglaciecola	-3.42162	2.83938	102.371	7.8762e-11	7.11836e-10	NTC
Dehalococcoides	-2.17634	4.06298	102.189	8.03168e-11	7.23401e-10	NTC
Owenweeksia	-3.09906	3.37402	101.693	8.47499e-11	7.60725e-10	NTC
Amorphus	-1.22044	4.91209	101.094	9.04572e-11	8.06449e-10	NTC
Tepidanaerobacter	-13.1516	0.5302	151.874	9.36139e-11	8.31772e-10	NTC
Aestuariivita	-8.25911	1.67527	118.279	1.00246e-10	8.877e-10	NTC
Shimia	-11.0099	0.338811	150.402	1.02014e-10	9.00328e-10	NTC
Brachyspira	-8.00516	0.406633	115.778	1.24085e-10	1.08061e-09	NTC
Lutibaculum	-1.02347	4.81273	98.1254	1.25482e-10	1.08917e-09	NTC
Chitinivibrio	-3.17719	2.58811	97.3132	1.37426e-10	1.18892e-09	NTC
Cecembia	-4.74523	3.05232	96.6413	1.48227e-10	1.27815e-09	NTC
Spirulina	-2.2798	1.99961	96.4864	1.50844e-10	1.29647e-09	NTC
Unidentified_Saprolegniales	-12.3311	-0.310227	141.62	1.73115e-10	1.48304e-09	NTC
Pelobacter	-1.77601	5.17001	94.7206	1.84442e-10	1.56985e-09	NTC
Thermopetrobacter	-2.949	4.95755	94.5639	1.87788e-10	1.59317e-09	NTC
Myxosarcina	-7.60973	1.74451	110.274	2.01224e-10	1.70167e-09	NTC
Tuberibacillus	-12.2829	-0.0590182	138.712	2.07577e-10	1.7331e-09	NTC
Kiloniella	-1.9749	5.06073	89.092	3.57258e-10	2.90894e-09	NTC
Pectobacterium	-2.36119	1.97332	96.4938	3.5967e-10	2.91955e-09	NTC
Mastigocladopsis	-3.68838	3.53893	88.2627	3.94882e-10	3.1857e-09	NTC
Unidentified_Verrucomicrobiales	-1.24393	9.28377	86.7888	4.72644e-10	3.75545e-09	NTC
Desulfurella	-11.4597	-0.577122	177.85	4.96905e-10	3.9245e-09	NTC
Nafulsella	-3.33708	3.21617	85.8898	5.28022e-10	4.14537e-09	NTC
Sulfuricella	-1.19716	6.92906	85.8028	5.33738e-10	4.17777e-09	NTC
Unidentified_Synechococcales	-1.12251	5.28284	85.7052	5.40231e-10	4.21604e-09	NTC
Rhodonellum	-7.61644	1.55325	98.8647	5.86269e-10	4.56179e-09	NTC
Sandarakinorhabdus	-1.98662	5.04331	84.8603	6.001e-10	4.65565e-09	NTC
Rudanella	-2.19971	2.467	82.8169	7.76388e-10	5.94531e-09	NTC
Trichomonas	-8.41397	1.58537	96.0118	7.78131e-10	5.94531e-09	NTC
Oxobacter	-11.5955	-0.51603	118.56	8.07527e-10	6.12045e-09	NTC
Unidentified_Desulfuromonadales	-1.10649	7.67795	82.2126	8.38607e-10	6.33775e-09	NTC
Methylacidiphilum	-2.13463	4.00216	81.71	8.94435e-10	6.72104e-09	NTC
Croceitalea	-9.82016	2.56434	93.9321	9.60657e-10	7.17764e-09	NTC
Saccharospirillum	-10.2603	2.60843	93.6074	9.93117e-10	7.39915e-09	NTC
Oligotropha	-1.34956	4.83558	80.8373	1.00105e-09	7.43716e-09	NTC
Pseudorhodoferax	-1.50414	6.46798	80.5192	1.04324e-09	7.72876e-09	NTC
Catabacter	-7.19647	2.02162	93.0751	1.04895e-09	7.74924e-09	NTC
Aliterella	-1.76853	3.71139	80.3811	1.06214e-09	7.8247e-09	NTC
Aetherobacter	-11.6756	-0.376661	114.288	1.10492e-09	8.11715e-09	NTC
Thermodesulfovibrio	-2.49859	2.77465	79.8178	1.14314e-09	8.3513e-09	NTC
Asfivirus	-9.92415	2.05593	92.2054	1.14762e-09	8.36079e-09	NTC
Dehalogenimonas	-2.11515	3.77763	79.2624	1.22952e-09	8.93273e-09	NTC
Methanoregula	-8.53584	1.65754	91.251	1.26762e-09	9.18412e-09	NTC
Thermonema	-7.60373	1.73737	90.8005	1.32892e-09	9.6018e-09	NTC
Unidentified_Acytosteliales	-12.1659	-0.121371	155.243	1.33556e-09	9.62338e-09	NTC
Arhodomonas	-2.97872	2.43939	78.2191	1.41128e-09	1.01135e-08	NTC
Unidentified_Solanales	-18.9253	2.04153	273.718	1.49823e-09	1.06496e-08	NTC
Thermobifida	-2.19142	2.91356	77.3267	1.58968e-09	1.12389e-08	NTC
Anaerovibrio	-7.99937	-0.167477	88.9734	1.61263e-09	1.13402e-08	NTC
Ornithinibacillus	-6.15536	-0.151743	111.342	1.61798e-09	1.13474e-08	NTC
Methyloterricola	-1.3536	5.38189	77.1291	1.63237e-09	1.14179e-08	NTC
Deefgea	-8.09875	0.345283	88.5927	1.67965e-09	1.16926e-08	NTC
Peptoclostridium	-8.08263	-0.0790477	88.5632	1.68498e-09	1.16926e-08	NTC
Syntrophobacter	-1.37816	6.61142	76.7457	1.71873e-09	1.18954e-08	NTC
Advenella	-1.45418	4.34543	76.6719	1.73592e-09	1.19829e-08	NTC
Pseudoalteromonas	-1.45546	5.37672	76.6405	1.74327e-09	1.20021e-08	NTC
Raphidiopsis	-7.72968	1.09227	88.2006	1.75185e-09	1.20297e-08	NTC
Lentisphaera	-1.59439	4.36102	76.4943	1.77801e-09	1.21775e-08	NTC
Psychrobacter	-3.56518	1.3523	76.2528	1.83703e-09	1.2511e-08	NTC
Cellulosimicrobium	-8.7106	2.80875	87.74	1.84098e-09	1.2511e-08	NTC
Aminiphilus	-7.33824	1.07338	87.3024	1.93023e-09	1.30838e-08	NTC
Zooshikella	-8.97574	2.89945	87.259	1.93933e-09	1.31117e-08	NTC
B.napusdidatus_Berkiella	-1.44737	3.48087	75.7923	1.95545e-09	1.31867e-08	NTC
Commensalibacter	-10.7391	0.0805436	106.64	1.9881e-09	1.33727e-08	NTC
Thiorhodospira	-7.00487	1.16111	98.9878	2.01087e-09	1.34913e-08	NTC
Thermacetogenium	-3.68398	1.86248	75.4708	2.04299e-09	1.36719e-08	NTC
Thalassobius	-7.51439	2.71887	86.6436	2.07356e-09	1.38412e-08	NTC
Maribacter	-2.436	3.4974	74.0079	2.4978e-09	1.65235e-08	NTC
Aurantimonas	-1.48092	4.44237	74	2.50052e-09	1.65235e-08	NTC
Agarivorans	-7.61734	0.130503	103.38	2.58185e-09	1.70182e-08	NTC
Sutterella	-2.21952	1.86318	73.6548	2.62308e-09	1.72468e-08	NTC
B.napusdidatus_Magnetobacterium	-1.7961	4.34252	73.1223	2.82502e-09	1.84821e-08	NTC
Balneola	-1.65387	2.76453	73.0443	2.85597e-09	1.86382e-08	NTC
Siansivirga	-7.42736	0.910876	101.105	3.11138e-09	2.02548e-08	NTC
Unidentified_Oscillatoriales	-1.32253	7.05885	71.7181	3.44173e-09	2.22949e-08	NTC
Polycyclovorans	-1.95978	4.38957	71.5113	3.54415e-09	2.2902e-08	NTC
Parabacteroides	-3.56171	2.87592	71.179	3.71561e-09	2.38926e-08	NTC
Colwellia	-1.50471	3.22302	70.9464	3.84092e-09	2.45781e-08	NTC
Methanolinea	-7.39465	0.841282	80.8117	3.98637e-09	2.5447e-08	NTC
Gallaecimonas	-8.84792	3.47497	80.6071	4.08156e-09	2.59915e-08	NTC
Cavenderia	-8.17985	1.00356	79.8815	4.4395e-09	2.82026e-08	NTC
Capsaspora	-7.60513	1.04272	79.8502	4.45569e-09	2.82373e-08	NTC
Calditerrivibrio	-9.27005	2.991	79.7166	4.52548e-09	2.86106e-08	NTC
Aphanomyces	-8.45165	1.02344	79.4501	4.6683e-09	2.94427e-08	NTC
Maritimibacter	-1.54574	3.75146	69.5434	4.69948e-09	2.95685e-08	NTC
[truncated: 632 more rows]

## Sheet: Genus_B.napus_M26_NTC_M26
DA was deterimend using the EdgeR pacakge in R.	logFC - log2 Fold change.	logCPM - logarithm of counts per million reads.	F - the F-statistic from the quasi-likelihood F-test.
Taxa	logFC	logCPM	F	PValue	FDR	association
Thermotoga	-6.07735	3.92099	1683.56	1.87859e-26	3.19159e-23	B.napus_M26
Prauserella	-6.37132	2.91951	1652.38	2.42706e-26	3.19159e-23	B.napus_M26
B.napusdidatus_Endolissoclinum	-7.42833	1.44947	1390.07	2.5836e-25	2.26496e-22	B.napus_M26
Actinomyces	-6.02674	6.08123	1231.91	1.34268e-24	8.82814e-22	B.napus_M26
Ardenticatena	4.62948	6.34749	1155.66	3.20526e-24	1.68597e-21	NTC_M26
Unidentified_B.napusdidatus_Brocadiales	5.91162	5.91246	1131.98	4.24769e-24	1.8619e-21	NTC_M26
Unidentified	-2.22831	19.1814	1091.63	6.95783e-24	2.61415e-21	B.napus_M26
Rhodothermus	5.12888	6.43481	1070.07	9.12417e-24	2.99957e-21	NTC_M26
Gemmatimonas	3.98151	14.0629	961.287	3.90634e-23	1.10495e-20	NTC_M26
Rhodoplanes	-3.08907	12.7504	956.134	4.20131e-23	1.10495e-20	B.napus_M26
Unidentified_Rhodospirillales	-3.31234	13.9144	937.426	5.49012e-23	1.31264e-20	B.napus_M26
Rhodomicrobium	-3.60976	7.50431	816.26	3.56131e-22	7.8052e-20	B.napus_M26
Piscinibacter	-7.42699	4.62687	790.147	5.51905e-22	1.11655e-19	B.napus_M26
Pedosphaera	2.4224	12.1476	782.639	6.27617e-22	1.17902e-19	NTC_M26
Tessaracoccus	-10.4655	1.2875	1113.65	1.57517e-21	2.76179e-19	B.napus_M26
Magnetococcus	4.15338	4.49199	720.145	1.92116e-21	3.1579e-19	NTC_M26
Unidentified_Acidimicrobiales	-4.18845	8.68713	701.769	2.71758e-21	4.20426e-19	B.napus_M26
Lautropia	-5.46279	3.64699	662.333	5.89754e-21	8.61696e-19	B.napus_M26
Caldithrix	4.19083	5.06206	630.178	1.14713e-20	1.58787e-18	NTC_M26
Geobacter	1.95928	8.76745	613.07	1.65636e-20	2.17812e-18	NTC_M26
Nitrospina	3.21076	5.9791	606.455	1.91424e-20	2.39736e-18	NTC_M26
Rhodovulum	2.11542	7.32927	587.183	2.94357e-20	3.5189e-18	NTC_M26
Leptolinea	3.52992	4.72253	567.903	4.58988e-20	5.02796e-18	NTC_M26
Unidentified_Frankiales	-3.68749	6.08999	566.609	4.73123e-20	5.02796e-18	B.napus_M26
Streptoalloteichus	-6.44506	0.965616	566.177	4.77943e-20	5.02796e-18	B.napus_M26
Pyrinomonas	4.85585	12.2774	556.584	5.99791e-20	5.98211e-18	NTC_M26
Smithella	2.5318	4.85429	555.594	6.14133e-20	5.98211e-18	NTC_M26
Terrimonas	5.37258	9.12872	553.763	6.41667e-20	6.02709e-18	NTC_M26
Pseudoflavitalea	-8.77778	5.11896	777.267	1.03462e-19	9.38291e-18	B.napus_M26
Bacteroides	2.61908	6.98684	532.272	1.08491e-19	9.51103e-18	NTC_M26
Thermoanaerobaculum	6.04999	9.56151	524.239	1.32709e-19	1.12588e-17	NTC_M26
B.napusdidatus_Competibacter	2.69441	6.01453	521.926	1.40713e-19	1.15648e-17	NTC_M26
Lentzea	-4.35732	2.65258	517.786	1.5636e-19	1.22119e-17	B.napus_M26
Unidentified_Rhizobiales	-1.87793	15.4364	516.494	1.61617e-19	1.22119e-17	B.napus_M26
Kamptonema	4.08354	3.52306	516.278	1.62516e-19	1.22119e-17	NTC_M26
B.napusdidatus_Koribacter	4.93932	13.0863	514.301	1.7098e-19	1.2491e-17	NTC_M26
Barnesiella	-11.4027	2.6165	742.422	1.75939e-19	1.2506e-17	B.napus_M26
Anaerolinea	1.83799	6.17109	501.041	2.41533e-19	1.66991e-17	NTC_M26
Bacillus	-3.01293	8.67668	500.097	2.4763e-19	1.66991e-17	B.napus_M26
Azospirillum	-1.55312	8.92208	498.229	2.60178e-19	1.68751e-17	B.napus_M26
Unidentified_Bacteriovoracales	3.50879	4.66717	497.812	2.63072e-19	1.68751e-17	NTC_M26
Couchioplanes	-8.04255	3.06632	2809.15	2.86587e-19	1.79458e-17	B.napus_M26
Citrobacter	-5.54101	2.80823	708.751	3.00871e-19	1.84021e-17	B.napus_M26
Symbiobacterium	10.8893	4.42285	692.748	3.91659e-19	2.3268e-17	NTC_M26
Bacteriovorax	3.6324	4.96011	482.431	3.98121e-19	2.3268e-17	NTC_M26
Mariniradius	4.17984	3.14756	479.769	4.28254e-19	2.44849e-17	NTC_M26
Thalassobaculum	3.12191	5.05653	474.65	4.93301e-19	2.76039e-17	NTC_M26
Unidentified_Gemmatimonadales	2.96862	11.133	471.125	5.44218e-19	2.98186e-17	NTC_M26
Ignavibacterium	4.92071	4.79103	468.377	5.87815e-19	3.15501e-17	NTC_M26
Sulfuritalea	3.81874	5.70636	467.057	6.10061e-19	3.20892e-17	NTC_M26
Chloroflexus	1.56957	6.80639	461.819	7.07699e-19	3.64951e-17	NTC_M26
Desulfomonile	3.20698	6.49769	452.199	9.33453e-19	4.70897e-17	NTC_M26
Hyphomicrobium	-2.30561	11.6763	451.632	9.48957e-19	4.70897e-17	B.napus_M26
Roseobacter	3.16605	3.65577	446.774	1.09387e-18	5.32259e-17	NTC_M26
Nitrosococcus	1.76023	6.62288	446.182	1.11309e-18	5.32259e-17	NTC_M26
Nannocystis	-8.98999	5.75852	1006.44	1.75787e-18	8.25571e-17	B.napus_M26
Prochlorococcus	10.7739	4.44741	604.589	1.87821e-18	8.66612e-17	NTC_M26
Thermomicrobium	3.5823	5.79599	426.019	2.04152e-18	9.25722e-17	NTC_M26
Desulfobacterium	-3.99179	4.88909	424.237	2.15669e-18	9.61374e-17	B.napus_M26
Georgenia	-3.98262	1.41009	419.82	2.47345e-18	1.08419e-16	B.napus_M26
Beijerinckia	-2.09553	5.73757	415.557	2.82681e-18	1.21877e-16	B.napus_M26
Cyanothece	1.4739	6.14557	401.252	4.46744e-18	1.89506e-16	NTC_M26
Caballeronia	-2.92756	9.89389	398.896	4.82422e-18	2.01392e-16	B.napus_M26
Cytophaga	2.80582	4.70368	395.511	5.39148e-18	2.20978e-16	NTC_M26
Jiulongibacter	9.15613	2.8666	550.864	5.46144e-18	2.20978e-16	NTC_M26
Desulfosarcina	2.24772	4.97556	390.794	6.30413e-18	2.5121e-16	NTC_M26
Unidentified_Chromatiales	-1.6887	7.26112	385.013	7.65461e-18	3.00472e-16	B.napus_M26
Unidentified_Sphingobacteriales	-4.03392	9.85905	379.296	9.29918e-18	3.5966e-16	B.napus_M26
B.napusdidatus_Entotheonella	2.25791	10.5938	373.435	1.13853e-17	4.33963e-16	NTC_M26
[truncated: 2,561 more rows]

## Sheet: Genus_B.napus_G210_NTC_G210
DA was deterimend using the EdgeR pacakge in R.	logFC - log2 Fold change.	logCPM - logarithm of counts per million reads.	F - the F-statistic from the quasi-likelihood F-test.
[truncated: 2,631 more rows]
