# Supplementary material for: A framework for the targeted recruitment of crop-beneficial soil taxa based on network analysis of metagenomics data
Source: Microbiome. 2023 Jan 12;11:8. doi: 10.1186/s40168-022-01438-1 (PMC9835355; doi:10.1186/s40168-022-01438-1)
Supplement: Supplementary file 5 — Additional file 4. Differentially abundant functional groups (KO & EC functional schemes). [file 40168_2022_1438_MOESM4_ESM.xlsx]

## Sheet: EC_BjSa_NTC
DA was deterimend using the EdgeR pacakge in R.	logFC - log2 Fold change.	logCPM - logarithm of counts per million reads.	F - the F-statistic from the quasi-likelihood F-test.
EC Number	logFC	logCPM	F	PValue	FDR	association
1.1.1.91	5.19086	6.77661	2881.65	6.88568e-31	2.10702e-27	BjSa
1.13.11.80	12.1879	5.21736	2696.77	1.80646e-30	2.76388e-27	BjSa
3.4.13.9	2.12689	8.5926	2238.88	2.69598e-29	2.10946e-26	BjSa
1.1.1.411	-3.55462	7.23736	2235.41	2.75747e-29	2.10946e-26	NTC
2.1.1.5	9.37157	5.57914	1965.28	1.78406e-28	1.09184e-25	BjSa
3.1.6.-	6.38027	5.92796	1836.16	4.77192e-28	2.43368e-25	BjSa
3.5.1.77	6.71026	5.18985	1684.99	1.65299e-27	7.22593e-25	BjSa
1.3.5.6	7.37957	5.58838	1573.7	4.43446e-27	1.69618e-24	BjSa
3.5.1.104	1.61119	8.73656	1353.22	3.9057e-26	1.32794e-23	BjSa
4.2.2.8	15.6835	3.6389	2155.3	4.43747e-26	1.35786e-23	BjSa
4.2.2.7	15.6222	3.61098	2096.3	6.28655e-26	1.7488e-23	BjSa
1.3.8.1	2.97716	8.60422	1294.55	7.38979e-26	1.8844e-23	BjSa
2.3.1.18	12.4321	4.72322	1240.32	1.36684e-25	3.21733e-23	BjSa
3.1.6.14	7.29075	4.042	1218.95	1.75442e-25	3.83466e-23	BjSa
4.1.1.8	-2.30617	7.39058	956.122	5.67724e-24	1.15816e-21	NTC
1.13.11.20	8.92874	4.75922	940.279	7.20559e-24	1.31501e-21	BjSa
4.1.1.28	2.14204	8.05544	939.37	7.30561e-24	1.31501e-21	BjSa
4.1.3.16	4.20718	6.49138	918.667	1.00383e-23	1.70651e-21	BjSa
2.8.3.16	1.7155	9.525	899.32	1.35948e-23	2.18947e-21	BjSa
1.4.1.18	5.16127	5.75545	853.99	2.83834e-23	4.34266e-21	BjSa
2.7.13.3	0.509014	13.368	837.17	3.76601e-23	5.48761e-21	BjSa
3.1.6.13	5.30089	3.35853	825.975	4.55994e-23	6.34247e-21	BjSa
2.9.1.1	1.73666	9.10793	806.478	6.40138e-23	8.51662e-21	BjSa
6.3.4.24	-10.0683	2.10312	750.575	1.77239e-22	2.05039e-20	NTC
3.7.1.3	0.991461	9.02156	750.382	1.77886e-22	2.05039e-20	BjSa
3.1.6.8	4.93014	3.52557	749.522	1.808e-22	2.05039e-20	BjSa
2.8.3.19	2.52759	7.25361	749.487	1.80917e-22	2.05039e-20	BjSa
1.14.13.22	2.67468	7.62893	745.662	1.94508e-22	2.12569e-20	BjSa
2.1.3.2	0.573059	9.73784	727.203	2.7731e-22	2.9261e-20	BjSa
4.1.2.20	2.1277	6.45491	709.653	3.91682e-22	3.88371e-20	BjSa
4.1.3.32	2.2814	6.91588	709.427	3.93448e-22	3.88371e-20	BjSa
3.1.3.70	-6.39008	4.42992	706.486	4.1723e-22	3.98976e-20	NTC
2.3.1.223	2.85119	5.62018	688.803	5.96781e-22	5.53379e-20	BjSa
3.4.19.1	5.70611	6.13273	664.104	9.98735e-22	8.98862e-20	BjSa
1.8.5.3	16.5295	4.19973	1586.57	1.48109e-21	1.2949e-19	BjSa
4.1.1.103	-1.96534	6.79751	633.023	1.96112e-21	1.66695e-19	NTC
2.3.1.191	1.14296	9.37354	627.482	2.21915e-21	1.83529e-19	BjSa
1.3.1.32	3.54802	5.63512	621.442	2.54229e-21	2.04721e-19	BjSa
1.13.11.3	-1.1903	9.27866	611.921	3.15806e-21	2.4373e-19	NTC
2.8.1.11	1.11725	8.4808	611.314	3.20235e-21	2.4373e-19	BjSa
4.1.2.42	4.90339	3.52178	610.463	3.26566e-21	2.4373e-19	BjSa
1.17.7.3	0.626154	9.67169	603.535	3.83312e-21	2.72776e-19	BjSa
1.17.7.1	0.626154	9.67169	603.535	3.83312e-21	2.72776e-19	BjSa
1.5.1.25	17.841	4.90737	1407.07	5.25626e-21	3.65549e-19	BjSa
2.8.1.2	-0.59267	10.0093	581.151	6.51179e-21	4.42802e-19	NTC
2.8.1.1	-0.589573	10.0125	577.01	7.19775e-21	4.78807e-19	NTC
3.4.21.89	0.584032	10.3112	573.809	7.78086e-21	5.06584e-19	BjSa
3.6.3.25	-0.849892	9.18422	556.421	1.19674e-20	7.6292e-19	NTC
1.11.1.-	2.32008	7.37546	553.868	1.27621e-20	7.9553e-19	BjSa
5.2.1.1	-1.62815	8.2319	553.14	1.29989e-20	7.9553e-19	NTC
2.6.1.109	2.76612	5.39625	549.314	1.43229e-20	8.59373e-19	BjSa
2.7.7.85	2.60413	7.93871	541.692	1.74097e-20	1.02396e-18	BjSa
4.1.1.36	0.522375	9.76186	540.973	1.77353e-20	1.02396e-18	BjSa
1.6.99.1	5.5869	4.67048	534.943	2.07392e-20	1.17522e-18	BjSa
1.1.1.258	16.6423	3.6606	1186.65	3.15988e-20	1.75804e-18	BjSa
1.1.1.93	-1.047	8.74137	515.823	3.44469e-20	1.81737e-18	NTC
4.1.1.73	-1.047	8.74137	515.823	3.44469e-20	1.81737e-18	NTC
1.1.1.83	-1.047	8.74137	515.823	3.44469e-20	1.81737e-18	NTC
3.1.11.6	0.580843	9.53556	513.014	3.71678e-20	1.92768e-18	BjSa
5.5.1.2	-0.961154	8.58131	506.723	4.41323e-20	2.25075e-18	NTC
6.4.1.2	0.376737	11.5002	499.996	5.31489e-20	2.66616e-18	BjSa
6.2.1.8	4.19291	4.53409	496.505	5.85856e-20	2.89149e-18	BjSa
3.6.5.-	0.48426	9.71512	491.668	6.71222e-20	3.26022e-18	BjSa
6.5.1.2	0.446467	9.98342	480.927	9.12129e-20	4.36112e-18	BjSa
3.8.1.3	-1.38597	8.37356	479.682	9.45526e-20	4.40235e-18	NTC
3.5.4.44	-3.7884	5.16926	479.536	9.49526e-20	4.40235e-18	NTC
3.2.1.52	0.566695	10.4234	478.812	9.69632e-20	4.42847e-18	BjSa
1.2.1.77	-2.72732	5.87439	476.922	1.02431e-19	4.60938e-18	NTC
1.14.17.3	13.2977	2.63818	655.859	1.1663e-19	5.17228e-18	BjSa
2.6.1.33	-2.66052	5.37596	471.082	1.2151e-19	5.31172e-18	NTC
1.14.13.2	-0.935027	8.66878	469.822	1.26105e-19	5.43495e-18	NTC
3.6.3.54	-0.613111	10.1127	466.27	1.40087e-19	5.95372e-18	NTC
3.5.1.5	-1.08096	9.88504	464.216	1.4892e-19	6.24241e-18	NTC
6.2.1.3	0.519229	11.4184	462.483	1.56835e-19	6.48534e-18	BjSa
1.5.1.39	-2.62364	5.78897	462.014	1.59051e-19	6.48929e-18	NTC
2.4.1.52	8.2772	2.67359	459.429	1.71897e-19	6.92111e-18	BjSa
3.5.1.42	0.527768	9.62359	447.475	2.47512e-19	9.83619e-18	BjSa
4.1.2.44	-1.0987	8.30383	445.455	2.63476e-19	1.03364e-17	NTC
4.1.1.19	-0.801246	9.47645	441.678	2.96361e-19	1.14793e-17	NTC
6.3.5.3	0.394915	10.7862	436.943	3.43898e-19	1.31541e-17	BjSa
1.13.11.53	2.37004	6.33989	436.119	3.52966e-19	1.31716e-17	BjSa
1.13.11.54	2.37004	6.33989	436.119	3.52966e-19	1.31716e-17	BjSa
1.2.1.76	-3.41094	3.64698	432.244	3.99207e-19	1.47177e-17	NTC
4.6.1.2	6.92663	2.94114	423.131	5.35449e-19	1.95056e-17	BjSa
1.1.1.271	-0.739341	9.01269	422.52	5.46207e-19	1.96635e-17	NTC
3.1.2.23	-1.74721	7.04199	421.582	5.63177e-19	2.00386e-17	NTC
2.7.7.33	-0.885916	8.97298	419.692	5.99118e-19	2.10724e-17	NTC
2.1.1.226	0.798557	8.99175	416.046	6.75545e-19	2.32266e-17	BjSa
2.1.1.227	0.798557	8.99175	416.046	6.75545e-19	2.32266e-17	BjSa
1.1.1.400	6.15063	1.43374	415.656	6.84307e-19	2.32664e-17	BjSa
3.5.1.26	1.85158	7.61783	409.035	8.53358e-19	2.86953e-17	BjSa
5.3.3.7	-1.04988	9.16282	408.545	8.67515e-19	2.88543e-17	NTC
2.4.1.21	-0.690993	9.30652	407.972	8.84401e-19	2.90996e-17	NTC
5.3.1.6	0.490691	9.99438	404.792	9.84758e-19	3.2057e-17	BjSa
2.7.7.67	-3.18489	4.31802	404.003	1.0115e-18	3.25811e-17	NTC
6.5.1.3	-1.34775	9.02238	403.027	1.04565e-18	3.333e-17	NTC
2.7.7.3	0.438419	9.51448	395.093	1.37352e-18	4.33298e-17	BjSa
2.8.1.13	0.531272	9.65068	394.65	1.39483e-18	4.35529e-17	BjSa
1.14.12.19	4.83707	4.33129	382.56	2.13583e-18	6.60166e-17	BjSa
1.11.1.7	-8.20971	2.74974	380.127	2.33052e-18	7.1314e-17	NTC
2.6.1.40	3.27689	5.5531	376.985	2.61055e-18	7.90919e-17	BjSa
1.17.99.6	0.554955	9.38	376.516	2.65529e-18	7.96587e-17	BjSa
1.17.1.5	4.15601	4.38995	376.045	2.70114e-18	8.02476e-17	BjSa
3.2.1.165	2.41015	6.90069	374.021	2.90775e-18	8.5555e-17	BjSa
4.3.1.12	1.44717	8.69633	373.627	2.94996e-18	8.59702e-17	BjSa
2.7.8.42	-8.01592	2.04058	370.665	3.28863e-18	9.49358e-17	NTC
3.4.16.4	0.338174	12.4037	370.185	3.34727e-18	9.57256e-17	BjSa
1.2.1.41	-0.499184	9.19744	360.748	4.75995e-18	1.34865e-16	NTC
2.2.1.6	-0.4465	11.8808	360.364	4.82967e-18	1.35278e-16	NTC
2.3.1.16	0.873504	9.7051	360.182	4.86294e-18	1.35278e-16	BjSa
4.1.1.55	-0.907112	9.30516	358.759	5.1324e-18	1.41488e-16	NTC
2.7.8.-	-0.70139	10.5472	357.119	5.46267e-18	1.49248e-16	NTC
1.1.1.300	3.08359	4.73393	355.646	5.77878e-18	1.56487e-16	BjSa
1.1.1.276	3.94969	4.94923	355.18	5.88283e-18	1.57908e-16	BjSa
1.1.1.370	4.36729	3.45421	351.223	6.85119e-18	1.82301e-16	BjSa
1.1.1.410	-1.11962	7.92079	350.39	7.07585e-18	1.85274e-16	NTC
1.13.11.49	-7.61904	2.82037	350.361	7.08399e-18	1.85274e-16	NTC
3.6.4.12	0.269454	13.0265	348.599	7.58618e-18	1.96726e-16	BjSa
4.1.99.19	3.76423	5.2281	345.972	8.40737e-18	2.1619e-16	BjSa
1.14.13.24	-1.21646	7.14471	345.332	8.62129e-18	2.19843e-16	NTC
1.1.99.28	2.39526	6.16557	344.999	8.73518e-18	2.20906e-16	BjSa
3.5.1.9	-0.902559	8.75359	342.675	9.57426e-18	2.40141e-16	NTC
2.4.1.142	-3.39453	5.08756	340.743	1.03379e-17	2.57187e-16	NTC
2.3.1.201	2.14384	7.39131	334.397	1.3338e-17	3.29147e-16	BjSa
1.8.1.9	0.410234	11.1979	333.396	1.38907e-17	3.40044e-16	BjSa
2.7.7.77	-1.06401	8.45921	332.686	1.42977e-17	3.47229e-16	NTC
3.4.13.22	0.994066	8.22349	331.265	1.5151e-17	3.65056e-16	BjSa
3.1.21.-	0.356897	9.87964	330.715	1.54955e-17	3.70439e-16	BjSa
2.5.1.131	3.16548	4.48973	330.003	1.59537e-17	3.78437e-16	BjSa
2.1.1.179	5.17527	2.25732	329.113	1.65475e-17	3.89502e-16	BjSa
1.13.11.4	-1.08788	8.81521	328.267	1.7134e-17	4.0023e-16	NTC
6.3.2.13	0.379549	9.84672	327.994	1.73277e-17	4.01688e-16	BjSa
6.4.1.1	-1.15711	8.23965	325.765	1.9001e-17	4.37165e-16	NTC
1.14.11.43	-20.9639	3.37487	1175.21	2.05749e-17	4.69845e-16	NTC
6.5.1.1	0.583515	11.3743	322.223	2.20263e-17	4.99262e-16	BjSa
1.13.12.19	-5.97301	1.4189	320.325	2.38553e-17	5.32826e-16	NTC
1.14.11.34	-5.97301	1.4189	320.325	2.38553e-17	5.32826e-16	NTC
4.2.1.19	-0.484261	9.51813	319.377	2.48282e-17	5.48255e-16	NTC
1.1.1.267	0.48287	9.63181	319.305	2.49044e-17	5.48255e-16	BjSa
1.1.1.337	2.24554	4.49852	318.154	2.61473e-17	5.71505e-16	BjSa
2.6.1.17	-0.406233	10.1071	315.222	2.96245e-17	6.42914e-16	NTC
2.1.1.107	-0.437615	10.1504	312.217	3.37069e-17	7.2627e-16	NTC
5.4.1.4	-2.15879	6.07231	312.057	3.394e-17	7.2627e-16	NTC
6.3.2.9	0.396528	9.71923	311.511	3.47506e-17	7.3845e-16	BjSa
6.3.2.10	0.409358	9.78984	309.555	3.78258e-17	7.98256e-16	BjSa
1.14.14.46	10.1368	1.63501	405.922	3.90312e-17	8.18052e-16	BjSa
1.3.8.7	0.613	11.034	307.135	4.20398e-17	8.75114e-16	BjSa
4.2.1.45	-0.71256	8.03691	306.697	4.28542e-17	8.86039e-16	NTC
6.2.1.20	-0.814839	8.68602	305.634	4.49029e-17	9.22167e-16	NTC
2.1.2.1	0.360089	9.97709	303.905	4.84616e-17	9.88617e-16	BjSa
4.4.1.24	-1.97674	6.99622	303.31	4.9754e-17	1.00826e-15	NTC
2.7.1.30	-0.412352	9.97523	302.255	5.21389e-17	1.04964e-15	NTC
6.3.2.5	0.380229	9.73608	299.276	5.95553e-17	1.19111e-15	BjSa
3.1.1.92	-18.3563	1.96743	1033.52	6.18478e-17	1.22892e-15	NTC
3.2.2.27	0.401155	10.8115	297.561	6.43301e-17	1.26668e-15	BjSa
2.6.1.45	-0.806516	9.29992	297.335	6.49897e-17	1.26668e-15	NTC
2.6.1.51	-0.806516	9.29992	297.335	6.49897e-17	1.26668e-15	NTC
4.2.3.2	12.6274	1.95361	569.04	6.73769e-17	1.30489e-15	BjSa
1.8.4.10	-0.485021	9.2286	295.876	6.94227e-17	1.32771e-15	NTC
1.8.4.8	-0.485021	9.2286	295.876	6.94227e-17	1.32771e-15	NTC
3.4.22.8	-15.8206	0.782479	566.653	7.0365e-17	1.33737e-15	NTC
1.5.98.2	1.94798	7.65497	294.981	7.22994e-17	1.36565e-15	BjSa
5.1.3.13	-0.53489	9.87267	294.358	7.43763e-17	1.3926e-15	NTC
3.4.14.4	-2.8294	7.00083	294.282	7.46359e-17	1.3926e-15	NTC
3.5.1.68	2.1737	6.66516	291.483	8.48312e-17	1.57323e-15	BjSa
3.1.3.100	-0.532039	9.04435	290.575	8.84491e-17	1.63045e-15	NTC
2.4.2.7	0.495248	9.16308	290.325	8.94731e-17	1.63945e-15	BjSa
2.3.1.40	-0.809614	8.65986	289.859	9.14181e-17	1.66511e-15	NTC
1.1.1.65	1.06457	8.77992	288.579	9.69954e-17	1.75625e-15	BjSa
6.3.4.3	-0.84572	8.79579	287.923	9.99937e-17	1.79989e-15	NTC
3.4.24.84	1.05126	8.37807	286.976	1.04501e-16	1.87002e-15	BjSa
3.5.2.6	0.870922	10.0793	286.316	1.07767e-16	1.91725e-15	BjSa
6.1.1.6	0.444703	9.98571	285.329	1.12858e-16	1.99623e-15	BjSa
4.2.1.130	8.71265	1.31017	367.215	1.29135e-16	2.271e-15	BjSa
1.3.1.74	3.25505	5.25363	281.603	1.34519e-16	2.35217e-15	BjSa
2.8.1.10	0.647076	9.15655	280.845	1.39449e-16	2.41997e-15	BjSa
2.7.2.2	1.38857	7.33318	280.765	1.39979e-16	2.41997e-15	BjSa
3.4.21.10	18.1322	2.3088	935.135	1.45486e-16	2.50105e-15	BjSa
4.2.1.156	2.12534	6.07563	278.409	1.56637e-16	2.67771e-15	BjSa
3.3.2.9	2.84207	6.28802	277.693	1.62108e-16	2.74775e-15	BjSa
2.8.2.1	2.34462	6.9746	277.56	1.63142e-16	2.74775e-15	BjSa
3.7.1.5	3.41989	4.97601	277.524	1.63428e-16	2.74775e-15	BjSa
6.1.1.16	0.344414	9.87882	274.581	1.88371e-16	3.14981e-15	BjSa
2.7.1.148	0.511632	9.29639	273.222	2.01243e-16	3.34677e-15	BjSa
2.1.1.298	-1.49702	7.69482	272.46	2.08859e-16	3.42794e-15	NTC
1.6.2.2	-5.53208	2.15881	272.41	2.0937e-16	3.42794e-15	NTC
3.2.1.67	17.5933	1.93887	896.058	2.09485e-16	3.42794e-15	BjSa
4.1.99.22	0.359284	9.62858	271.32	2.20849e-16	3.57864e-15	BjSa
3.6.3.55	-1.09831	7.41175	271.273	2.21361e-16	3.57864e-15	NTC
2.1.1.4	4.34895	3.36144	271.195	2.22203e-16	3.57864e-15	BjSa
2.8.3.15	2.59087	4.65683	270.876	2.25716e-16	3.61618e-15	BjSa
2.5.1.120	1.06195	8.2303	270.593	2.28875e-16	3.6477e-15	BjSa
3.5.3.6	1.51344	7.28407	269.098	2.46369e-16	3.90617e-15	BjSa
3.1.4.46	-0.750169	9.89044	267.25	2.69997e-16	4.25871e-15	NTC
1.13.11.11	0.677707	8.71636	266.913	2.74558e-16	4.28816e-15	BjSa
1.8.-.-	-0.884555	8.3423	266.905	2.74666e-16	4.28816e-15	NTC
3.1.4.54	22.0822	4.14038	865.281	2.82294e-16	4.38487e-15	BjSa
6.4.1.3	0.591865	10.2705	265.449	2.95356e-16	4.5646e-15	BjSa
1.2.1.9	-3.38904	4.69094	262.231	3.47241e-16	5.33948e-15	NTC
1.1.1.311	15.6091	1.1462	482.494	3.6812e-16	5.63223e-15	BjSa
4.3.1.3	0.498162	9.57519	260.652	3.76185e-16	5.727e-15	BjSa
3.5.1.87	-0.70454	9.37217	260.304	3.8292e-16	5.80067e-15	NTC
2.3.1.251	-5.10238	2.79556	259.674	3.95412e-16	5.96039e-15	NTC
4.99.1.4	-0.757152	9.12303	255.052	5.01503e-16	7.52254e-15	NTC
1.17.1.1	-0.909206	8.32382	254.505	5.15966e-16	7.70173e-15	NTC
2.4.1.339	1.4775	6.74901	253.919	5.31907e-16	7.86297e-15	BjSa
2.4.1.340	1.4775	6.74901	253.919	5.31907e-16	7.86297e-15	BjSa
3.6.3.22	-3.33606	3.76801	253.792	5.35456e-16	7.87738e-15	NTC
3.3.2.6	14.3554	2.47791	463.068	5.60976e-16	8.21333e-15	BjSa
4.3.1.4	1.68552	7.41007	251.671	5.98248e-16	8.71733e-15	BjSa
2.7.4.1	-0.34851	10.1699	251.127	6.15563e-16	8.92712e-15	NTC
2.7.14.1	1.46455	6.78623	250.398	6.39655e-16	9.23275e-15	BjSa
4.1.1.31	-0.596459	9.3119	246.16	8.01175e-16	1.15098e-14	NTC
3.4.24.27	-7.61191	2.44685	245.519	8.29164e-16	1.18563e-14	NTC
2.1.3.3	0.531768	9.4236	244.422	8.79522e-16	1.25178e-14	BjSa
2.4.2.-	-0.45247	9.78135	241.294	1.04196e-15	1.47612e-14	NTC
6.5.1.4	-1.90425	6.46942	241.135	1.05107e-15	1.48216e-14	NTC
1.21.98.3	2.06124	6.01276	241.024	1.05742e-15	1.48426e-14	BjSa
2.3.3.9	-0.779305	9.51501	240.843	1.06792e-15	1.48697e-14	NTC
4.2.1.17	0.294049	11.5573	240.791	1.07098e-15	1.48697e-14	BjSa
2.8.3.20	2.97417	4.47824	240.741	1.07392e-15	1.48697e-14	BjSa
3.5.1.53	0.612037	8.87355	239.688	1.1376e-15	1.56804e-14	BjSa
3.4.24.40	1.84511	7.80519	236.947	1.32303e-15	1.81546e-14	BjSa
1.21.4.2	-4.05405	5.71687	236.832	1.33149e-15	1.81892e-14	NTC
2.4.1.227	0.393457	9.69943	236.333	1.36885e-15	1.86164e-14	BjSa
2.7.4.16	0.385209	9.35466	236.098	1.38685e-15	1.87778e-14	BjSa
2.4.1.255	11.1454	1.8497	298.187	1.51389e-15	2.03958e-14	BjSa
2.1.2.5	1.49735	8.17965	234.457	1.51969e-15	2.03958e-14	BjSa
1.14.13.168	4.41994	4.52367	232.906	1.65782e-15	2.21526e-14	BjSa
4.1.1.6	16.2128	1.63853	698.689	1.74343e-15	2.31512e-14	BjSa
2.8.1.-	0.820104	8.65826	231.899	1.75458e-15	2.31512e-14	BjSa
2.8.4.5	0.592771	8.65204	231.893	1.75526e-15	2.31512e-14	BjSa
1.2.4.4	0.449256	10.6105	231.693	1.77512e-15	2.32195e-14	BjSa
1.3.1.76	-0.747455	9.10089	231.688	1.77561e-15	2.32195e-14	NTC
6.3.4.14	0.367204	10.4406	231.323	1.81265e-15	2.3603e-14	BjSa
2.3.1.15	0.358338	10.5846	230.781	1.8692e-15	2.42271e-14	BjSa
1.1.1.3	-0.55976	10.0258	230.713	1.87641e-15	2.42271e-14	NTC
1.1.1.107	6.24475	2.07553	230.04	1.94957e-15	2.50658e-14	BjSa
1.7.99.-	-0.779309	9.79215	229.366	2.02582e-15	2.59372e-14	NTC
3.2.1.113	5.01733	4.36694	229.267	2.03727e-15	2.59752e-14	BjSa
3.1.3.3	0.791592	10.5959	229.096	2.05723e-15	2.61208e-14	BjSa
1.1.1.25	-0.300343	10.1137	228.945	2.07512e-15	2.62391e-14	NTC
3.1.3.11	0.386861	9.71785	228.783	2.09441e-15	2.62721e-14	BjSa
5.1.1.1	0.369839	9.69992	228.779	2.0949e-15	2.62721e-14	BjSa
6.3.1.10	-1.2019	8.05856	228.646	2.11083e-15	2.63639e-14	NTC
1.1.1.281	1.38469	7.42172	228.369	2.14462e-15	2.6677e-14	BjSa
3.6.1.41	-1.45371	7.40478	227.866	2.20723e-15	2.73037e-14	NTC
5.4.4.1	3.87519	3.74771	227.822	2.21285e-15	2.73037e-14	BjSa
2.4.2.19	-0.41017	9.57649	226.709	2.35912e-15	2.89916e-14	NTC
5.5.1.9	-10.189	0.48587	286.058	2.46253e-15	3.01414e-14	NTC
6.2.1.37	-3.36911	4.2515	225.072	2.59317e-15	3.1614e-14	NTC
3.1.3.64	2.46677	6.50041	223.141	2.90167e-15	3.52346e-14	BjSa
1.1.99.18	-14.4003	-0.000780199	654.49	3.03595e-15	3.67194e-14	NTC
3.2.1.96	7.22165	2.66917	221.746	3.14885e-15	3.7935e-14	BjSa
4.2.1.126	0.843291	8.42163	221.502	3.1942e-15	3.82507e-14	BjSa
2.4.1.16	10.6984	1.35899	279.688	3.20398e-15	3.82507e-14	BjSa
4.2.1.5	3.53477	3.54304	221.385	3.21634e-15	3.82507e-14	BjSa
2.6.1.30	4.1292	3.14338	221.339	3.22506e-15	3.82507e-14	BjSa
4.1.2.52	-0.543094	9.58179	221.154	3.26034e-15	3.85198e-14	NTC
1.6.3.3	18.2741	2.26937	647.163	3.34009e-15	3.93103e-14	BjSa
6.1.1.5	0.286261	10.2496	219.679	3.55724e-15	4.17055e-14	BjSa
6.3.2.12	0.344657	9.72955	218.961	3.71194e-15	4.33532e-14	BjSa
6.3.2.17	0.343783	9.72939	218.204	3.88298e-15	4.51784e-14	BjSa
5.3.3.18	0.442912	9.90607	218.127	3.901e-15	4.52161e-14	BjSa
3.2.2.1	1.05049	7.67153	217.739	3.99226e-15	4.60993e-14	BjSa
3.4.14.13	2.75368	3.95596	217.382	4.07845e-15	4.69175e-14	BjSa
1.14.15.7	0.921817	8.21416	217.145	4.13673e-15	4.74098e-14	BjSa
4.2.1.56	2.09582	4.63454	217.072	4.15478e-15	4.74389e-14	BjSa
5.4.2.11	-0.647078	8.80065	216.136	4.39472e-15	4.9992e-14	NTC
2.7.7.2	0.345369	9.65203	215.704	4.51041e-15	5.1118e-14	BjSa
3.6.1.17	16.7229	1.87945	374.861	4.83575e-15	5.46029e-14	BjSa
2.4.1.256	-16.6169	1.24497	618.557	4.89933e-15	5.51174e-14	NTC
4.2.1.77	3.41747	4.07658	213.179	5.25528e-15	5.89035e-14	BjSa
1.3.99.32	2.37652	5.24797	213.119	5.27437e-15	5.89035e-14	BjSa
2.4.1.7	-2.24099	4.75249	212.627	5.43497e-15	6.04764e-14	NTC
4.1.3.44	-9.5083	2.52159	211.247	5.91367e-15	6.55646e-14	NTC
1.3.7.9	2.30219	7.60667	210.347	6.24963e-15	6.90392e-14	BjSa
1.1.5.-	-1.12031	8.73489	210.132	6.33297e-15	6.97082e-14	NTC
2.-.-.-	0.467156	9.65961	209.523	6.57552e-15	7.19945e-14	BjSa
5.1.2.2	-0.956224	7.51548	209.493	6.58773e-15	7.19945e-14	NTC
1.14.13.200	11.9815	2.49369	262.337	6.7547e-15	7.35566e-14	BjSa
4.2.1.136	0.741061	9.08317	208.965	6.80652e-15	7.36277e-14	BjSa
2.7.4.22	0.309935	9.67588	208.958	6.80936e-15	7.36277e-14	BjSa
1.3.99.23	3.07951	3.73583	208.453	7.02589e-15	7.57014e-14	BjSa
2.7.1.2	0.573433	10.1895	207.912	7.26611e-15	7.8015e-14	BjSa
1.1.2.4	-1.00617	8.50562	206.972	7.70448e-15	8.21706e-14	NTC
2.3.1.89	12.9553	-0.0523949	358.004	7.70685e-15	8.21706e-14	BjSa
4.1.-.-	3.55872	4.62335	205.146	8.63897e-15	9.16258e-14	BjSa
2.7.1.-	-0.476484	10.5205	205.017	8.70935e-15	9.16258e-14	NTC
3.4.19.13	-0.371505	11.3239	205.01	8.71343e-15	9.16258e-14	NTC
2.3.2.2	-0.371505	11.3239	205.01	8.71343e-15	9.16258e-14	NTC
3.4.21.105	1.51975	7.05033	204.275	9.12673e-15	9.56431e-14	BjSa
2.7.1.26	0.336638	9.62281	204.158	9.19455e-15	9.6025e-14	BjSa
3.1.7.2	-1.29652	8.15695	202.895	9.96086e-15	1.03674e-13	NTC
3.1.21.4	3.49178	3.93885	202.705	1.0082e-14	1.0458e-13	BjSa
3.4.21.101	5.39101	4.36996	201.895	1.06157e-14	1.09743e-13	BjSa
2.1.3.1	4.23371	4.08867	201.69	1.07557e-14	1.10816e-13	BjSa
3.6.1.40	-0.357003	10.1803	201.578	1.08331e-14	1.10867e-13	NTC
3.6.1.11	-0.357003	10.1803	201.578	1.08331e-14	1.10867e-13	NTC
1.14.13.141	2.36676	5.86726	200.782	1.13994e-14	1.16142e-13	BjSa
3.2.1.24	1.12903	7.95827	200.748	1.14245e-14	1.16142e-13	BjSa
3.6.1.27	0.270475	10.4991	200.201	1.18331e-14	1.19898e-13	BjSa
3.5.4.12	-1.42808	6.65668	199.724	1.22018e-14	1.23226e-13	NTC
4.4.1.25	3.0106	5.06252	198.683	1.30504e-14	1.31321e-13	BjSa
1.17.2.1	-0.592958	8.79265	198.637	1.30892e-14	1.31321e-13	NTC
3.1.13.3	1.14815	8.48301	198.05	1.3597e-14	1.3597e-13	BjSa
1.1.1.338	-1.60348	6.55052	197.465	1.41241e-14	1.40781e-13	NTC
4.1.1.45	-0.582078	9.60447	196.602	1.4941e-14	1.4844e-13	NTC
1.13.11.9	-1.71986	6.52076	196.203	1.53362e-14	1.51873e-13	NTC
3.5.5.8	-3.62549	3.75545	195.854	1.56907e-14	1.54882e-13	NTC
1.14.13.50	-4.74533	2.91928	195.68	1.58707e-14	1.56155e-13	NTC
2.6.1.44	-0.53799	9.40112	195.034	1.65586e-14	1.61957e-13	NTC
4.1.3.41	4.87841	2.88607	195.027	1.65662e-14	1.61957e-13	BjSa
2.5.1.7	0.261697	9.96947	194.859	1.67502e-14	1.63059e-13	BjSa
2.8.3.6	-1.2359	7.77837	194.827	1.67855e-14	1.63059e-13	NTC
1.1.1.1	0.42018	11.1115	194.014	1.77107e-14	1.71502e-13	BjSa
2.7.1.43	-1.98612	4.68804	193.14	1.87656e-14	1.81144e-13	NTC
1.4.3.19	0.846578	8.36628	192.61	1.94389e-14	1.87053e-13	BjSa
6.1.1.18	-0.4539	9.08157	192.211	1.99619e-14	1.91484e-13	NTC
4.2.3.153	-3.90436	2.14655	190.816	2.19122e-14	2.09535e-13	NTC
3.2.1.81	2.33852	3.6536	189.43	2.40543e-14	2.29303e-13	BjSa
2.3.1.234	0.369357	9.70908	188.107	2.63073e-14	2.50001e-13	BjSa
6.5.1.6	0.466424	9.49791	187.542	2.73387e-14	2.57878e-13	BjSa
6.5.1.7	0.466424	9.49791	187.542	2.73387e-14	2.57878e-13	BjSa
4.99.1.7	-12.3843	-0.385717	315.693	2.7389e-14	2.57878e-13	NTC
2.4.1.279	-4.13588	0.976664	187.299	2.77935e-14	2.60884e-13	NTC
1.2.1.32	1.4503	6.84705	186.092	3.01847e-14	2.81601e-13	BjSa
1.2.1.85	1.4503	6.84705	186.092	3.01847e-14	2.81601e-13	BjSa
1.14.19.48	1.3903	6.94272	185.757	3.08866e-14	2.86403e-13	BjSa
1.14.13.229	1.3903	6.94272	185.757	3.08866e-14	2.86403e-13	BjSa
4.1.1.76	-1.62511	5.35672	185.621	3.11746e-14	2.88201e-13	NTC
1.2.1.88	0.308393	10.0902	184.555	3.35491e-14	3.09217e-13	BjSa
2.3.1.51	0.356603	10.3166	184.386	3.39438e-14	3.11916e-13	BjSa
1.1.1.189	16.1662	1.39438	490.962	3.44436e-14	3.14619e-13	BjSa
1.1.1.197	16.1662	1.39438	490.962	3.44436e-14	3.14619e-13	BjSa
1.3.1.10	0.411976	9.89075	183.51	3.60663e-14	3.28461e-13	BjSa
3.7.1.19	4.72465	3.27352	183.392	3.6362e-14	3.30171e-13	BjSa
4.1.1.2	1.13049	6.58298	182.962	3.74645e-14	3.39176e-13	BjSa
5.4.99.22	0.382509	9.7941	182.849	3.7761e-14	3.40169e-13	BjSa
2.2.1.2	0.356868	10.5642	182.835	3.77966e-14	3.40169e-13	BjSa
2.7.7.4	-0.346074	10.7456	182.623	3.83598e-14	3.44226e-13	NTC
1.7.3.3	-1.22416	7.28386	181.443	4.16569e-14	3.7272e-13	NTC
5.1.1.13	0.769582	8.64949	181.14	4.25496e-14	3.79597e-13	BjSa
3.1.3.7	0.477501	9.60699	180.244	4.5316e-14	4.03102e-13	BjSa
2.3.1.46	2.28384	6.32699	178.812	5.01456e-14	4.4477e-13	BjSa
2.1.2.10	0.507642	10.1047	178.499	5.12711e-14	4.53438e-13	BjSa
4.2.1.155	-1.14536	6.69953	178.184	5.2434e-14	4.62386e-13	NTC
1.7.1.4	13.7617	0.359926	464.492	5.48795e-14	4.82561e-13	BjSa
2.7.7.7	0.254284	13.1313	177.398	5.54535e-14	4.86211e-13	BjSa
3.5.4.40	1.25259	7.67027	177.033	5.69197e-14	4.97641e-13	BjSa
3.5.2.7	0.376449	9.31526	176.435	5.9414e-14	5.17968e-13	BjSa
1.14.13.167	4.87297	3.03313	175.104	6.53904e-14	5.68451e-13	BjSa
3.4.22.70	-1.21754	7.72198	174.684	6.74062e-14	5.84314e-13	NTC
6.3.1.5	-0.647078	8.9216	174.605	6.77948e-14	5.86023e-13	NTC
6.3.1.14	-5.42674	2.8388	174.465	6.84827e-14	5.89009e-13	NTC
5.1.3.7	-1.4605	6.88735	174.457	6.85252e-14	5.89009e-13	NTC
1.6.1.1	-0.938378	8.58335	174.154	7.00455e-14	6.0039e-13	NTC
2.1.1.321	-6.32198	1.68002	174.008	7.07943e-14	6.04513e-13	NTC
3.4.21.61	5.09691	1.74863	213.82	7.10732e-14	6.04513e-13	BjSa
5.4.99.18	-0.363387	9.64217	173.945	7.11192e-14	6.04513e-13	NTC
1.1.3.46	-0.761632	8.53046	173.703	7.23795e-14	6.13521e-13	NTC
2.5.1.114	-17.0712	0.932572	447.192	7.54636e-14	6.3644e-13	NTC
3.5.2.5	-0.99589	8.22961	173.124	7.54993e-14	6.3644e-13	NTC
1.8.2.4	-12.1153	-0.432037	283.973	7.90647e-14	6.64665e-13	NTC
2.3.1.12	0.253044	10.2321	172.137	8.11506e-14	6.80331e-13	BjSa
1.3.1.98	0.339044	9.64301	171.568	8.46085e-14	7.07382e-13	BjSa
6.4.1.5	-1.50953	7.3096	170.75	8.98638e-14	7.49273e-13	NTC
2.4.1.291	-11.413	-0.90028	434.979	9.51778e-14	7.91424e-13	NTC
3.4.21.100	2.89745	5.93941	169.773	9.65998e-14	8.01072e-13	BjSa
1.1.1.350	-1.94303	4.58299	169.583	9.79774e-14	8.103e-13	NTC
2.1.1.342	-6.00745	1.737	168.345	1.07438e-13	8.8615e-13	NTC
3.1.4.55	0.566261	8.84834	168.076	1.09625e-13	9.01757e-13	BjSa
4.2.1.140	15.3355	0.909178	426.062	1.13204e-13	9.28696e-13	BjSa
2.5.1.98	8.49052	-0.0347187	204.548	1.17654e-13	9.60944e-13	BjSa
2.4.2.47	8.68757	1.22945	204.496	1.17997e-13	9.60944e-13	BjSa
2.6.1.59	-1.24589	7.11311	167.086	1.18077e-13	9.60944e-13	NTC
1.1.98.3	1.79865	5.18454	167.046	1.18432e-13	9.61278e-13	BjSa
5.1.3.15	-1.39826	6.11661	166.554	1.22898e-13	9.94889e-13	NTC
4.1.1.18	3.69363	3.2695	166.516	1.23257e-13	9.95158e-13	BjSa
3.1.2.1	1.87934	5.35606	166.401	1.24323e-13	1.00112e-12	BjSa
4.2.1.90	1.35421	5.50452	166.042	1.27744e-13	1.02598e-12	BjSa
1.3.1.89	-4.55994	4.18662	165.543	1.32663e-13	1.06269e-12	NTC
3.4.17.21	1.05759	8.77905	165.336	1.34764e-13	1.07644e-12	BjSa
3.2.1.22	0.609868	9.50501	165.305	1.35083e-13	1.07644e-12	BjSa
3.1.2.21	5.81768	4.36045	164.801	1.40351e-13	1.11552e-12	BjSa
2.5.1.77	1.01033	8.44066	164.309	1.45712e-13	1.15513e-12	BjSa
1.1.1.169	-0.420343	10.2568	163.947	1.49802e-13	1.18448e-12	NTC
4.1.1.9	-0.79269	7.4335	163.58	1.54067e-13	1.21506e-12	NTC
6.1.1.13	4.30537	2.93935	163.503	1.54977e-13	1.2191e-12	BjSa
4.4.1.2	4.82363	2.69862	162.947	1.61729e-13	1.26895e-12	BjSa
1.21.98.1	1.04211	8.23382	162.295	1.70059e-13	1.3309e-12	BjSa
2.1.1.260	-8.87234	2.33676	161.836	1.76187e-13	1.37533e-12	NTC
4.1.1.38	-1.47425	5.46855	161.644	1.78816e-13	1.39231e-12	NTC
2.7.8.28	0.848233	8.11664	161.2	1.85073e-13	1.43737e-12	BjSa
1.1.3.49	9.33183	0.672054	260.579	1.85961e-13	1.43994e-12	BjSa
3.5.1.59	15.3212	0.871965	401.408	1.86346e-13	1.43994e-12	BjSa
2.7.1.105	-3.02706	3.96355	160.945	1.88773e-13	1.45137e-12	NTC
3.1.3.46	-3.02706	3.96355	160.945	1.88773e-13	1.45137e-12	NTC
1.1.1.60	1.02077	8.14702	160.547	1.94705e-13	1.49322e-12	BjSa
1.13.11.37	-1.0158	7.03374	160.198	2.00075e-13	1.53057e-12	NTC
3.7.1.9	-1.97168	5.14741	159.883	2.05057e-13	1.56478e-12	NTC
1.1.1.86	-0.316225	9.76898	159.341	2.1393e-13	1.62842e-12	NTC
4.99.1.3	1.14298	5.99147	159.161	2.16961e-13	1.64739e-12	BjSa
3.4.19.11	9.53476	0.511094	193.405	2.21687e-13	1.67911e-12	BjSa
1.13.11.52	-2.26613	4.39943	158.657	2.2573e-13	1.70552e-12	NTC
2.4.1.345	1.43901	7.68584	158.316	2.31856e-13	1.74749e-12	BjSa
4.2.1.9	-0.364107	10.4714	157.725	2.42928e-13	1.82644e-12	NTC
2.6.1.37	-1.23763	7.2783	157.662	2.44139e-13	1.83105e-12	NTC
2.3.2.3	-0.850007	8.11009	157.37	2.49843e-13	1.86924e-12	NTC
5.3.1.1	0.259642	9.72072	157.072	2.55807e-13	1.9092e-12	BjSa
3.6.3.9	6.21619	1.19269	190.614	2.61123e-13	1.94413e-12	BjSa
1.5.-.-	0.824596	8.71648	155.924	2.80249e-13	2.08146e-12	BjSa
5.5.1.4	0.731798	8.9407	154.956	3.02813e-13	2.2436e-12	BjSa
6.1.1.19	0.248077	9.9126	154.69	3.0935e-13	2.2865e-12	BjSa
1.2.1.10	1.33947	7.34705	154.379	3.17171e-13	2.33866e-12	BjSa
3.2.2.24	2.25066	5.06457	153.533	3.39562e-13	2.49774e-12	BjSa
2.8.2.22	2.7518	4.25974	152.798	3.60397e-13	2.64464e-12	BjSa
3.8.1.2	-0.438051	9.56983	152.369	3.73182e-13	2.7319e-12	NTC
3.5.1.84	-1.59171	6.69241	151.171	4.115e-13	3.00523e-12	NTC
1.4.4.2	0.215906	10.5687	150.733	4.26536e-13	3.10762e-12	BjSa
1.1.1.371	2.66347	4.40698	150.6	4.31233e-13	3.13438e-12	BjSa
5.4.2.9	-1.16834	6.4876	150.391	4.38698e-13	3.18108e-12	NTC
5.3.1.28	-0.697265	9.53738	150.32	4.41291e-13	3.19232e-12	NTC
2.9.1.-	-1.86313	6.59041	150.207	4.45382e-13	3.21431e-12	NTC
2.6.1.108	8.1567	2.71478	181.524	4.51926e-13	3.25387e-12	BjSa
3.5.3.1	0.65348	8.64495	149.668	4.65645e-13	3.34477e-12	BjSa
4.1.2.45	-2.5453	3.32227	149.612	4.67787e-13	3.35229e-12	NTC
2.1.1.14	-0.740953	11.3198	149.397	4.76181e-13	3.40447e-12	NTC
2.4.1.60	-4.49332	2.07007	149.326	4.78998e-13	3.40889e-12	NTC
3.6.3.44	9.97461	1.30342	180.581	4.79027e-13	3.40889e-12	BjSa
1.11.1.5	-1.12059	9.68148	148.913	4.95647e-13	3.51898e-12	NTC
1.1.1.275	4.30301	1.08632	148.86	4.97859e-13	3.5265e-12	BjSa
2.7.11.17	13.1001	-0.141704	356.274	5.03408e-13	3.55757e-12	BjSa
2.5.1.49	-0.520383	9.40122	148.605	5.08477e-13	3.58511e-12	NTC
2.6.1.36	2.08803	5.72184	148.403	5.17112e-13	3.63762e-12	BjSa
1.13.11.8	-1.04603	8.56199	148.092	5.30664e-13	3.72439e-12	NTC
1.3.1.87	5.75669	2.4388	147.583	5.537e-13	3.87716e-12	BjSa
3.1.3.41	1.34401	5.65301	147.463	5.59287e-13	3.90735e-12	BjSa
2.7.8.13	0.256408	9.77283	147.241	5.69766e-13	3.97149e-12	BjSa
2.6.1.98	-2.43577	5.21305	147.088	5.7712e-13	4.01361e-12	NTC
2.7.1.4	-0.497538	9.07662	146.744	5.93981e-13	4.1215e-12	NTC
6.2.1.17	-0.781387	8.09053	146.515	6.0555e-13	4.19227e-12	NTC
3.1.3.97	-0.714984	8.42957	146.033	6.30605e-13	4.34259e-12	NTC
2.1.1.178	5.99662	1.53584	146.017	6.31436e-13	4.34259e-12	BjSa
3.1.13.1	-0.905676	8.23985	146.016	6.3152e-13	4.34259e-12	NTC
1.3.1.62	10.6701	2.48819	175.503	6.58725e-13	4.50452e-12	BjSa
3.5.3.18	1.21194	7.64932	145.506	6.59301e-13	4.50452e-12	BjSa
1.10.3.11	2.13355	4.44261	145.503	6.59485e-13	4.50452e-12	BjSa
2.6.1.21	-0.67185	8.3538	145.029	6.86454e-13	4.67828e-12	NTC
3.1.25.1	-11.5604	-0.717521	342.562	6.97357e-13	4.74203e-12	NTC
1.1.3.12	17.3615	1.89103	341.849	7.09506e-13	4.81013e-12	BjSa
6.3.1.2	-0.369538	11.2424	144.623	7.10517e-13	4.81013e-12	NTC
2.1.1.216	-6.53828	2.8615	143.953	7.5226e-13	5.0703e-12	NTC
2.1.1.215	-6.53828	2.8615	143.953	7.5226e-13	5.0703e-12	NTC
3.2.1.73	9.38127	0.674213	173.349	7.55883e-13	5.08352e-12	BjSa
1.16.3.1	-0.414118	9.92446	143.395	7.88974e-13	5.29443e-12	NTC
3.5.99.10	-0.668708	8.94919	143	8.16181e-13	5.46502e-12	NTC
3.6.3.40	2.41183	4.38277	142.95	8.19654e-13	5.47629e-12	BjSa
2.3.3.8	-3.3068	4.65747	142.816	8.29167e-13	5.52778e-12	NTC
3.1.2.4	14.4646	0.5665	335.371	8.31478e-13	5.53114e-12	BjSa
1.14.12.1	-1.09876	7.67225	142.696	8.37744e-13	5.56073e-12	NTC
3.1.3.76	15.3372	1.08594	333.058	8.80559e-13	5.81968e-12	BjSa
3.3.2.10	15.3372	1.08594	333.058	8.80559e-13	5.81968e-12	BjSa
1.1.1.122	0.792519	8.03132	141.754	9.08553e-13	5.99175e-12	BjSa
3.2.1.28	1.26148	7.10635	141.418	9.35421e-13	6.15568e-12	BjSa
1.5.3.5	4.60905	1.17304	141.135	9.58613e-13	6.29475e-12	BjSa
3.1.1.14	-9.99321	-0.915748	220.413	9.6801e-13	6.34285e-12	NTC
4.6.1.16	-7.24038	3.23489	140.996	9.70232e-13	6.34382e-12	NTC
1.3.8.8	2.81954	2.81104	140.172	1.04238e-12	6.801e-12	BjSa
2.1.1.234	12.1121	-0.02565	218.56	1.05135e-12	6.84494e-12	BjSa
1.8.7.2	-4.37098	3.89222	139.539	1.10171e-12	7.15761e-12	NTC
3.1.6.12	14.4582	0.569557	323.885	1.10965e-12	7.19393e-12	BjSa
1.10.3.12	13.1472	0.669121	217.186	1.11825e-12	7.23432e-12	BjSa
1.11.1.10	0.715898	8.76188	139.246	1.13028e-12	7.29672e-12	BjSa
1.4.1.12	1.01404	7.77073	139.086	1.14629e-12	7.369e-12	BjSa
1.4.1.26	1.01404	7.77073	139.086	1.14629e-12	7.369e-12	BjSa
1.3.8.-	-1.03531	7.69717	138.92	1.16319e-12	7.46199e-12	NTC
3.5.2.3	0.23706	10.7632	138.738	1.18192e-12	7.55393e-12	BjSa
3.5.3.8	1.04841	7.15582	138.718	1.18398e-12	7.55393e-12	BjSa
3.2.1.58	1.75805	4.32266	138.687	1.18717e-12	7.55393e-12	BjSa
3.2.1.181	6.72382	0.80426	166.439	1.1874e-12	7.55393e-12	BjSa
2.4.99.18	-3.39593	4.42165	138.495	1.20751e-12	7.66595e-12	NTC
3.6.3.1	11.6539	0.775485	215.151	1.22601e-12	7.76726e-12	BjSa
3.1.26.3	0.315699	9.42783	138.002	1.26117e-12	7.97353e-12	BjSa
3.6.3.12	-0.473499	11.1914	137.78	1.28621e-12	8.1096e-12	NTC
1.3.1.22	2.64205	4.44223	137.764	1.288e-12	8.1096e-12	BjSa
3.4.11.2	0.501162	9.72185	137.553	1.31222e-12	8.24515e-12	BjSa
1.17.4.2	-6.68127	2.42776	137.134	1.36201e-12	8.54048e-12	NTC
1.1.1.302	-5.27572	3.17328	137.097	1.36648e-12	8.54775e-12	NTC
3.6.5.4	-0.204402	9.87696	137.078	1.36876e-12	8.54775e-12	NTC
3.1.2.29	-1.294	5.92285	136.125	1.49017e-12	9.28702e-12	NTC
2.3.1.61	0.448818	9.85718	136.053	1.49971e-12	9.31508e-12	BjSa
2.3.1.48	-3.32868	3.91333	136.045	1.50076e-12	9.31508e-12	NTC
3.5.99.5	1.61529	6.19342	135.899	1.52059e-12	9.41906e-12	BjSa
2.4.1.153	4.09463	1.25924	135.782	1.53657e-12	9.49878e-12	BjSa
3.4.19.-	-2.06896	4.92946	135.704	1.5473e-12	9.54587e-12	NTC
4.1.1.97	-0.750239	7.53365	135.062	1.63921e-12	1.00925e-11	NTC
1.5.1.36	1.5902	4.46871	134.838	1.67256e-12	1.02771e-11	BjSa
5.1.3.31	0.891328	7.09068	134.698	1.69372e-12	1.03656e-11	BjSa
5.1.3.30	0.891328	7.09068	134.698	1.69372e-12	1.03656e-11	BjSa
3.4.24.75	5.75506	2.85409	160.884	1.72791e-12	1.05537e-11	BjSa
2.4.2.43	-2.95163	4.54457	133.039	1.96863e-12	1.2e-11	NTC
6.2.1.34	-1.1643	8.45537	132.764	2.01866e-12	1.22805e-11	NTC
3.1.4.3	1.05893	9.56095	132.629	2.04358e-12	1.24074e-11	BjSa
2.3.2.5	-2.13601	3.87251	132.584	2.05209e-12	1.24344e-11	NTC
4.2.1.18	0.421651	8.96788	132.555	2.05738e-12	1.24418e-11	BjSa
3.1.26.-	0.420524	9.06424	132.503	2.06724e-12	1.24768e-11	BjSa
1.1.1.320	-4.0972	2.90405	131.697	2.22574e-12	1.3407e-11	NTC
4.1.1.20	0.264969	10.0606	131.52	2.26218e-12	1.35998e-11	BjSa
2.7.1.167	0.502995	8.97342	131.095	2.35255e-12	1.41065e-11	BjSa
3.5.4.16	0.256115	10.0005	131.08	2.35569e-12	1.41065e-11	BjSa
2.4.1.346	1.02883	7.25678	130.936	2.38719e-12	1.42655e-11	BjSa
3.2.1.178	-8.85972	-0.142277	156.202	2.39156e-12	1.42655e-11	NTC
3.2.2.23	0.349533	10.2719	130.466	2.49336e-12	1.48437e-11	BjSa
1.1.1.402	3.05795	4.17156	129.989	2.60598e-12	1.54815e-11	BjSa
5.4.99.27	-1.03119	7.07802	129.959	2.61333e-12	1.54815e-11	NTC
2.6.1.42	0.284322	10.6214	129.893	2.62936e-12	1.54815e-11	BjSa
2.4.99.12	0.49263	9.11283	129.866	2.6359e-12	1.54815e-11	BjSa
2.4.99.15	0.49263	9.11283	129.866	2.6359e-12	1.54815e-11	BjSa
2.4.99.14	0.49263	9.11283	129.866	2.6359e-12	1.54815e-11	BjSa
2.4.99.13	0.49263	9.11283	129.866	2.6359e-12	1.54815e-11	BjSa
1.1.5.9	-1.90961	5.02047	129.076	2.83736e-12	1.66328e-11	NTC
2.7.10.-	2.29249	6.41526	128.343	3.03869e-12	1.7779e-11	BjSa
1.4.7.1	-1.0988	8.17219	128.24	3.06831e-12	1.7918e-11	NTC
6.2.1.32	-0.794171	7.79817	127.926	3.16033e-12	1.83833e-11	NTC
4.2.1.84	0.612875	8.78312	127.907	3.16585e-12	1.83833e-11	BjSa
1.7.1.15	-0.988575	9.04614	127.907	3.16602e-12	1.83833e-11	NTC
5.4.99.-	-6.86561	3.0303	127.883	3.17303e-12	1.83891e-11	NTC
1.1.1.178	14.4998	0.743416	284.525	3.23047e-12	1.86866e-11	BjSa
3.5.4.19	-0.369378	9.25149	127.458	3.30264e-12	1.90681e-11	NTC
4.1.1.44	-0.483804	9.91697	127.221	3.37736e-12	1.94549e-11	NTC
1.14.14.22	12.7471	0.0243583	282.939	3.38236e-12	1.94549e-11	BjSa
3.5.4.9	0.23628	9.86474	127.15	3.40027e-12	1.95213e-11	BjSa
1.5.1.5	0.236004	9.86469	126.84	3.50144e-12	2.00645e-11	BjSa
5.3.1.9	0.287717	10.4128	126.734	3.53684e-12	2.02294e-11	BjSa
3.1.1.24	-0.457766	8.90411	126.523	3.60831e-12	2.05997e-11	NTC
1.6.5.5	0.336884	10.9374	126.049	3.77473e-12	2.15096e-11	BjSa
4.4.1.11	0.651624	8.15499	125.941	3.81373e-12	2.16915e-11	BjSa
3.4.17.15	-5.03295	1.04404	125.915	3.82324e-12	2.17052e-11	NTC
1.11.1.9	-0.610925	9.41666	125.613	3.93487e-12	2.227e-11	NTC
1.1.98.2	1.62617	6.22984	125.607	3.93727e-12	2.227e-11	BjSa
2.7.1.180	-0.533411	9.34636	125.21	4.08942e-12	2.30878e-11	NTC
1.14.15.11	8.993	0.50144	148.332	4.21132e-12	2.37323e-11	BjSa
1.14.12.4	2.51948	2.16594	124.834	4.23977e-12	2.38487e-11	BjSa
4.4.1.8	0.463213	8.9992	124.345	4.44387e-12	2.49509e-11	BjSa
4.2.2.1	3.00982	1.97595	124.033	4.57941e-12	2.56648e-11	BjSa
2.1.1.-	-0.255235	11.2261	123.963	4.61035e-12	2.5791e-11	NTC
2.4.2.53	-0.894377	7.82204	123.651	4.75156e-12	2.65324e-11	NTC
5.4.3.6	-9.11555	-0.410174	146.422	4.85004e-12	2.7033e-11	NTC
1.17.7.4	0.272806	9.89229	122.951	5.08542e-12	2.82934e-11	BjSa
3.5.3.4	-1.25593	7.60313	122.798	5.16138e-12	2.86639e-11	NTC
3.11.1.2	-1.03218	7.11919	122.638	5.24259e-12	2.90622e-11	NTC
3.6.1.67	-1.50625	6.39626	122.592	5.26622e-12	2.91404e-11	NTC
4.6.1.17	0.277129	9.3536	122.317	5.409e-12	2.98764e-11	BjSa
4.2.1.8	0.562128	8.96582	121.301	5.97473e-12	3.29418e-11	BjSa
1.2.1.81	-1.89314	7.0834	120.631	6.38277e-12	3.50666e-11	NTC
3.2.1.135	1.1603	6.77535	120.63	6.38303e-12	3.50666e-11	BjSa
3.4.24.70	-1.29381	7.79208	120.343	6.56636e-12	3.60091e-11	NTC
4.2.1.113	1.17551	7.86356	119.933	6.83848e-12	3.74342e-11	BjSa
2.7.8.20	2.25612	4.24431	119.896	6.86374e-12	3.75054e-11	BjSa
1.12.1.3	2.80859	2.80227	119.747	6.9665e-12	3.79979e-11	BjSa
3.2.1.169	-3.08103	2.49885	119.729	6.97869e-12	3.79979e-11	NTC
2.6.1.82	-1.63447	6.19684	119.705	6.99502e-12	3.80191e-11	NTC
4.1.3.34	-0.33238	9.78128	119.624	7.05152e-12	3.82583e-11	NTC
4.2.2.17	8.07253	1.30028	141.385	7.09338e-12	3.84172e-11	BjSa
1.3.99.12	1.88055	5.36114	119.525	7.12181e-12	3.84966e-11	BjSa
2.6.1.11	-0.219319	9.83922	119.509	7.13319e-12	3.84966e-11	NTC
4.2.1.1	-0.379078	10.2249	119.018	7.49049e-12	4.03537e-11	NTC
2.7.2.11	-0.306826	9.14157	118.761	7.68552e-12	4.13316e-11	NTC
2.7.7.-	0.256907	10.7363	118.583	7.82362e-12	4.20005e-11	BjSa
2.4.1.186	-3.59765	0.747975	118.52	7.87253e-12	4.21891e-11	NTC
1.14.11.46	-1.75834	5.34064	117.695	8.55238e-12	4.57523e-11	NTC
1.14.13.231	11.947	-0.223527	252.542	8.58024e-12	4.58212e-11	BjSa
1.2.1.63	-11.858	-0.607997	251.757	8.80101e-12	4.69183e-11	NTC
3.5.4.29	-7.69554	2.09493	117.373	8.83514e-12	4.70183e-11	NTC
5.1.3.9	2.31417	3.53053	117.305	8.89548e-12	4.72572e-11	BjSa
2.6.1.111	11.0885	-0.725928	251.121	8.98447e-12	4.76473e-11	BjSa
3.1.1.89	-14.429	0.234053	174.755	9.16942e-12	4.8544e-11	NTC
4.3.1.30	-6.09731	0.955791	116.698	9.4587e-12	4.9989e-11	NTC
2.7.8.15	-6.35157	2.64142	116.316	9.83291e-12	5.18771e-11	NTC
4.1.99.20	3.33667	1.21235	116.239	9.91036e-12	5.21957e-11	BjSa
1.8.2.3	2.6709	3.85777	116.173	9.97665e-12	5.24546e-11	BjSa
3.5.1.47	10.6951	-0.717356	172.656	1.02939e-11	5.40296e-11	BjSa
3.5.3.12	0.436482	8.68685	115.52	1.06644e-11	5.58784e-11	BjSa
2.7.9.4	-3.31462	1.39624	115.466	1.07233e-11	5.6091e-11	NTC
1.8.1.19	15.3822	1.30342	245.327	1.08684e-11	5.67533e-11	BjSa
6.2.1.16	-0.576194	8.77251	115.166	1.10574e-11	5.76414e-11	NTC
2.3.1.189	1.80812	5.41732	115.13	1.10983e-11	5.77564e-11	BjSa
2.1.1.98	-6.37459	2.84848	114.784	1.14994e-11	5.9742e-11	NTC
3.6.4.6	3.71254	4.36353	114.34	1.20368e-11	6.24281e-11	BjSa
1.1.1.202	12.6758	0.135157	169.772	1.20919e-11	6.25082e-11	BjSa
3.5.99.7	0.893867	6.21229	114.295	1.20931e-11	6.25082e-11	BjSa
1.14.19.21	7.25701	-0.158292	134.53	1.21278e-11	6.2582e-11	BjSa
4.2.99.18	0.327823	11.2434	114.114	1.23212e-11	6.34731e-11	BjSa
2.1.1.196	-6.9964	1.9756	113.575	1.30271e-11	6.69964e-11	NTC
5.3.1.23	0.376147	9.11855	113.376	1.32985e-11	6.82778e-11	BjSa
3.6.1.1	0.243996	10.8509	113.166	1.35918e-11	6.96667e-11	BjSa
3.5.1.11	-0.635822	9.44078	112.631	1.43708e-11	7.35362e-11	NTC
2.5.1.41	-5.9449	3.0933	112.185	1.50563e-11	7.68943e-11	NTC
1.3.3.6	1.9013	4.59684	112.172	1.50773e-11	7.68943e-11	BjSa
1.1.1.346	1.3953	6.46576	112.033	1.52978e-11	7.7889e-11	BjSa
2.7.8.11	14.1518	0.495541	234.24	1.58335e-11	8.04826e-11	BjSa
5.1.1.3	0.370489	9.14154	111.525	1.6136e-11	8.18841e-11	BjSa
2.1.1.171	0.631992	8.66559	111.467	1.62342e-11	8.22463e-11	BjSa
1.1.1.396	-3.1875	1.38548	111.449	1.62649e-11	8.22655e-11	NTC
3.2.1.164	4.0902	1.26733	111.267	1.65801e-11	8.37213e-11	BjSa
4.2.1.35	-0.237464	11.107	111.232	1.66407e-11	8.38889e-11	NTC
3.1.1.27	2.87833	3.00118	111.151	1.67829e-11	8.44665e-11	BjSa
1.2.5.1	0.714701	8.12126	111.072	1.69246e-11	8.49972e-11	BjSa
1.7.2.2	-2.19521	6.11238	111.061	1.69439e-11	8.49972e-11	NTC
4.2.1.7	-0.515927	8.81412	110.975	1.70988e-11	8.56339e-11	NTC
1.14.14.9	-0.59698	8.91271	110.88	1.72699e-11	8.6302e-11	NTC
4.2.1.109	1.01603	6.52463	110.87	1.72886e-11	8.6302e-11	BjSa
1.1.-.-	3.03344	3.77241	110.694	1.76134e-11	8.77801e-11	BjSa
4.1.3.1	-0.669998	8.84805	110.513	1.79537e-11	8.93308e-11	NTC
1.2.7.11	0.244497	10.7014	110.165	1.86293e-11	9.25416e-11	BjSa
2.5.1.89	-5.87556	2.56266	110.087	1.8784e-11	9.31588e-11	NTC
1.1.1.2	2.39204	4.00667	109.911	1.91391e-11	9.47662e-11	BjSa
1.2.3.15	12.2406	-0.454534	227.268	2.02346e-11	1.00029e-10	BjSa
4.1.1.7	-0.69562	8.48605	109.232	2.05755e-11	1.0155e-10	NTC
3.5.1.4	0.403367	10.9801	108.636	2.19323e-11	1.08072e-10	BjSa
3.2.1.123	1.6784	5.72098	108.607	2.20012e-11	1.08237e-10	BjSa
2.7.9.3	-0.513232	8.96301	108.437	2.24056e-11	1.1005e-10	NTC
3.5.2.17	-1.03417	7.00598	108.353	2.2611e-11	1.10881e-10	NTC
1.4.1.9	0.602746	8.15714	108.332	2.26607e-11	1.10947e-10	BjSa
3.1.13.5	0.540499	9.49417	108.001	2.34839e-11	1.14793e-10	BjSa
2.5.1.42	-5.45537	1.89432	107.817	2.39562e-11	1.16916e-10	NTC
1.2.7.3	0.248315	10.7251	107.481	2.48418e-11	1.21044e-10	BjSa
1.10.3.3	3.96913	2.25075	107.332	2.52468e-11	1.22822e-10	BjSa
1.4.3.5	-0.314752	9.37841	107.311	2.53035e-11	1.22903e-10	NTC
2.7.1.169	-6.8035	1.86879	106.97	2.62572e-11	1.27333e-10	NTC
2.3.1.246	3.51032	3.16329	106.498	2.76429e-11	1.33841e-10	BjSa
2.1.1.265	-2.96389	2.45675	106.41	2.79094e-11	1.34918e-10	NTC
1.1.1.14	0.732493	9.03869	106.059	2.90015e-11	1.39976e-10	BjSa
1.5.99.-	1.5029	5.84226	105.795	2.98497e-11	1.43843e-10	BjSa
4.2.3.5	0.237577	9.68498	105.605	3.04799e-11	1.46597e-10	BjSa
4.1.1.81	-1.59431	4.90202	105.594	3.05172e-11	1.46597e-10	NTC
1.14.13.172	-1.38312	6.07916	105.266	3.16377e-11	1.51742e-10	NTC
1.11.1.21	-0.454941	9.10421	104.976	3.2664e-11	1.56419e-10	NTC
1.13.11.15	-2.65692	5.07054	104.213	3.55419e-11	1.69844e-10	NTC
3.2.1.130	4.05476	0.886066	104.204	3.55785e-11	1.69844e-10	BjSa
6.2.1.30	-0.741101	10.0669	104.168	3.57195e-11	1.70252e-10	NTC
4.1.1.69	7.33209	-0.164411	150.74	3.73542e-11	1.77767e-10	BjSa
5.1.3.40	1.8885	3.10865	103.643	3.78668e-11	1.79926e-10	BjSa
1.5.5.1	0.361257	9.24244	103.519	3.83948e-11	1.82152e-10	BjSa
1.14.13.160	8.81301	1.13266	120.625	3.88038e-11	1.83807e-10	BjSa
1.3.8.6	0.363795	9.38751	103.28	3.94319e-11	1.86494e-10	BjSa
3.1.3.1	-0.789378	9.95268	103.23	3.96563e-11	1.87266e-10	NTC
3.2.-.-	1.24568	6.42368	103.08	4.03239e-11	1.90125e-10	BjSa
2.1.1.213	-12.2535	2.37865	119.867	4.14776e-11	1.95264e-10	NTC
2.7.7.60	0.242254	9.51572	102.785	4.16801e-11	1.95916e-10	BjSa
5.3.1.35	-0.704084	7.28141	102.687	4.21428e-11	1.97787e-10	NTC
3.2.1.170	1.81329	4.20719	102.59	4.26012e-11	1.99632e-10	BjSa
5.1.3.14	-0.556272	9.46802	102.335	4.38404e-11	2.05125e-10	NTC
2.1.1.137	16.6683	1.81363	206.476	4.39365e-11	2.05261e-10	BjSa
2.7.9.5	-3.20301	1.20347	102.252	4.42547e-11	2.06143e-10	NTC
3.5.4.1	-0.574553	8.76951	102.248	4.42743e-11	2.06143e-10	NTC
1.14.13.1	-0.653535	8.80924	102.237	4.43275e-11	2.06143e-10	NTC
1.3.1.71	-3.39135	0.883253	102.217	4.44298e-11	2.06305e-10	NTC
6.2.1.12	8.71748	0.962513	147.379	4.61828e-11	2.13923e-10	BjSa
4.1.2.56	2.88351	1.67794	101.869	4.62102e-11	2.13923e-10	BjSa
3.6.3.-	-0.17771	12.5783	101.806	4.65398e-11	2.14862e-10	NTC
4.2.3.3	-0.809176	6.17603	101.803	4.65534e-11	2.14862e-10	NTC
3.4.17.22	-4.65889	0.158459	101.75	4.68344e-11	2.15833e-10	NTC
3.2.1.107	-4.21497	1.92795	101.409	4.8677e-11	2.23755e-10	NTC
2.3.1.181	0.305225	9.43762	101.405	4.86996e-11	2.23755e-10	BjSa
2.3.1.182	2.58915	4.012	101.231	4.96716e-11	2.27879e-10	BjSa
2.7.7.81	4.05414	1.57512	101.142	5.01734e-11	2.29836e-10	BjSa
3.5.3.15	-3.54595	2.06345	100.842	5.19163e-11	2.37465e-10	NTC
2.7.1.187	7.61345	1.46953	145.442	5.22907e-11	2.3882e-10	BjSa
3.5.2.9	-0.475875	8.77989	100.703	5.27467e-11	2.40544e-10	NTC
2.5.1.108	-5.83287	2.61023	100.644	5.30988e-11	2.41789e-10	NTC
1.1.1.41	0.638698	8.4603	100.416	5.45027e-11	2.47813e-10	BjSa
1.14.13.233	11.8468	-0.244927	200.879	5.48092e-11	2.48666e-10	BjSa
5.4.99.5	-0.492071	8.77965	100.36	5.48529e-11	2.48666e-10	NTC
3.7.1.14	1.97679	4.86579	100.183	5.59705e-11	2.53358e-10	BjSa
1.14.11.18	-1.12808	6.26165	99.9339	5.75922e-11	2.60314e-10	NTC
2.3.1.180	-0.266479	10.4529	99.8573	5.81007e-11	2.62225e-10	NTC
1.1.1.403	4.55845	1.8963	99.7105	5.90883e-11	2.66289e-10	BjSa
1.1.1.203	-0.839755	7.26138	99.5776	5.99975e-11	2.69989e-10	NTC
3.2.1.35	-1.45937	6.37449	99.3562	6.15464e-11	2.76552e-10	NTC
1.5.3.7	4.20183	4.21209	99.2669	6.2183e-11	2.79003e-10	BjSa
1.2.7.4	10.4005	-0.590645	142.527	6.32143e-11	2.83215e-10	BjSa
2.1.1.61	-1.77773	6.37393	99.0978	6.34078e-11	2.83666e-10	NTC
1.14.19.49	-1.41998	6.53649	99.0643	6.36532e-11	2.84349e-10	NTC
2.7.1.55	7.87882	0.249504	113.932	7.07286e-11	3.15495e-10	BjSa
3.1.4.-	0.395175	9.48537	98.0442	7.16438e-11	3.19112e-10	BjSa
5.1.3.20	-0.540784	8.01916	97.8846	7.29882e-11	3.24628e-10	NTC
3.5.1.54	-0.928998	7.73228	97.7588	7.40665e-11	3.28945e-10	NTC
1.1.1.354	-2.5709	4.69781	97.2277	7.88108e-11	3.49509e-10	NTC
2.3.1.4	-12.5671	1.33526	112.567	8.0224e-11	3.55261e-10	NTC
2.3.1.174	0.659239	7.41512	96.9396	8.15199e-11	3.60478e-10	BjSa
1.3.7.1	-1.4479	6.25738	96.7798	8.30646e-11	3.66779e-10	NTC
6.3.2.8	0.298498	9.98029	96.7139	8.3711e-11	3.691e-10	BjSa
1.14.15.14	1.3914	6.47723	96.6336	8.45061e-11	3.7207e-10	BjSa
2.7.12.2	14.6604	0.771366	190.174	8.50376e-11	3.73872e-10	BjSa
1.13.11.6	0.676665	7.50985	96.5182	8.56623e-11	3.76078e-10	BjSa
3.4.11.6	2.91043	2.61181	96.4397	8.64587e-11	3.78407e-10	BjSa
1.1.1.303	0.958962	6.85983	96.4294	8.65636e-11	3.78407e-10	BjSa
1.1.1.4	0.958962	6.85983	96.4294	8.65636e-11	3.78407e-10	BjSa
2.7.9.2	-0.507691	9.82895	96.2178	8.87519e-11	3.87419e-10	NTC
2.1.1.230	-10.4694	-0.955868	137.149	9.05207e-11	3.94577e-10	NTC
4.2.1.137	10.2384	-0.776755	137.005	9.1412e-11	3.97896e-10	BjSa
4.3.1.23	-4.88691	1.35694	95.7321	9.4003e-11	4.08534e-10	NTC
2.1.1.198	-0.236067	9.76663	95.7213	9.41231e-11	4.08534e-10	NTC
4.1.1.32	-0.359689	9.13675	95.4403	9.73161e-11	4.21795e-10	NTC
2.6.1.97	-5.96491	1.78702	95.3863	9.79431e-11	4.23912e-10	NTC
3.6.1.10	10.7797	-0.868101	186.7	9.85483e-11	4.25929e-10	BjSa
1.10.3.16	12.8511	0.451015	135.844	9.89472e-11	4.2705e-10	BjSa
2.1.1.74	-0.381806	9.08464	94.8131	1.04867e-10	4.51963e-10	NTC
1.14.13.209	3.28088	2.82333	94.6352	1.07122e-10	4.61031e-10	BjSa
6.3.2.45	0.484468	8.53463	94.6026	1.0754e-10	4.62181e-10	BjSa
1.1.1.34	-1.24932	6.07744	94.1929	1.12954e-10	4.84767e-10	NTC
3.5.1.6	-0.450274	9.83648	94.1373	1.1371e-10	4.87329e-10	NTC
2.7.8.39	-5.76953	2.45487	94.1215	1.13926e-10	4.87569e-10	NTC
1.4.3.3	1.83211	5.48196	93.6325	1.20834e-10	5.16415e-10	BjSa
1.2.7.8	-0.594053	9.9246	93.4418	1.23648e-10	5.27702e-10	NTC
2.3.2.27	5.33781	2.07674	107.864	1.25064e-10	5.33003e-10	BjSa
6.3.4.22	-5.62756	2.53587	93.108	1.28742e-10	5.47915e-10	NTC
4.2.1.115	1.38773	6.5891	92.9663	1.30974e-10	5.56639e-10	BjSa
4.2.1.36	2.60333	5.41329	92.8179	1.33353e-10	5.65965e-10	BjSa
3.4.23.52	-16.2346	1.32252	131.226	1.36395e-10	5.78075e-10	NTC
6.3.5.11	1.05005	7.64022	92.5841	1.37198e-10	5.79871e-10	BjSa
6.3.5.9	1.05005	7.64022	92.5841	1.37198e-10	5.79871e-10	BjSa
6.3.5.6	0.167235	11.7201	92.4452	1.39537e-10	5.88941e-10	BjSa
2.7.8.24	-0.833623	7.01738	92.3431	1.41285e-10	5.95499e-10	NTC
6.3.2.31	0.668705	8.10616	92.3123	1.41815e-10	5.96092e-10	BjSa
6.3.2.34	0.668705	8.10616	92.3123	1.41815e-10	5.96092e-10	BjSa
1.1.1.316	1.74145	3.8388	92.2327	1.43199e-10	6.01083e-10	BjSa
6.2.1.13	-0.898346	7.13452	92.1593	1.44488e-10	6.05663e-10	NTC
2.3.1.5	-5.98127	-0.335507	152.799	1.46076e-10	6.11297e-10	NTC
1.2.1.8	0.585003	9.09544	92.0611	1.46232e-10	6.11297e-10	BjSa
6.3.2.43	-2.99118	4.50485	91.8813	1.49483e-10	6.24034e-10	NTC
5.1.99.3	-1.2535	6.06248	91.7658	1.51612e-10	6.32059e-10	NTC
4.2.1.22	0.42304	9.02092	91.6691	1.5342e-10	6.38728e-10	BjSa
1.1.1.377	1.63263	4.72846	91.4841	1.56942e-10	6.50737e-10	BjSa
1.1.1.173	1.63263	4.72846	91.4841	1.56942e-10	6.50737e-10	BjSa
1.1.1.378	1.63263	4.72846	91.4841	1.56942e-10	6.50737e-10	BjSa
4.3.2.2	0.19529	9.90241	91.3574	1.59403e-10	6.60047e-10	BjSa
2.7.7.72	0.544166	8.68297	90.9262	1.68098e-10	6.95106e-10	BjSa
1.1.1.94	-0.222351	9.73743	90.6134	1.7472e-10	7.21514e-10	NTC
2.7.11.5	-1.21106	7.44606	90.4817	1.77591e-10	7.32385e-10	NTC
4.2.1.114	-3.65638	3.64201	90.2487	1.82794e-10	7.52826e-10	NTC
3.6.1.-	-0.395791	9.98504	90.2234	1.83368e-10	7.54176e-10	NTC
2.7.8.40	2.00524	4.56652	90.1928	1.84067e-10	7.56033e-10	BjSa
3.1.1.102	-0.986781	6.94611	90.0918	1.86389e-10	7.64546e-10	NTC
6.3.3.1	0.193614	9.74444	90.0518	1.8732e-10	7.6652e-10	BjSa
4.2.1.33	-0.211654	11.1163	90.0495	1.87371e-10	7.6652e-10	NTC
4.2.1.42	0.930883	7.07568	89.8752	1.9148e-10	7.82281e-10	BjSa
3.6.3.15	-2.3562	4.90007	89.7581	1.94291e-10	7.92707e-10	NTC
1.13.11.82	2.32633	3.6894	89.6218	1.97622e-10	8.05224e-10	BjSa
1.3.1.84	-3.33419	3.13442	89.4532	2.01823e-10	8.2125e-10	NTC
2.7.1.161	-5.47556	2.72286	89.3912	2.03394e-10	8.26163e-10	NTC
1.5.99.4	13.5832	0.364772	170.44	2.03571e-10	8.26163e-10	BjSa
4.2.1.2	-0.202894	10.3349	89.1042	2.10832e-10	8.53789e-10	NTC
6.2.1.43	3.56858	2.23003	89.1003	2.10936e-10	8.53789e-10	BjSa
2.1.1.206	-5.66036	2.82231	89.0751	2.11601e-10	8.5535e-10	NTC
3.4.15.1	-0.702214	8.26864	89.0107	2.13316e-10	8.61143e-10	NTC
3.4.24.-	0.273609	12.8422	88.5968	2.247e-10	9.05904e-10	BjSa
1.9.3.1	0.227617	12.2723	88.3046	2.33129e-10	9.3865e-10	BjSa
2.5.1.44	-0.847586	7.82186	88.1587	2.3746e-10	9.54833e-10	NTC
1.10.3.-	-0.337943	9.31427	88.1411	2.37989e-10	9.55705e-10	NTC
1.2.1.59	-2.00354	4.73883	88.0697	2.40148e-10	9.63109e-10	NTC
2.5.1.46	0.59317	8.59474	88.0324	2.41283e-10	9.66395e-10	BjSa
1.14.13.232	8.27571	0.544613	101.133	2.42876e-10	9.71502e-10	BjSa
4.4.1.1	0.458282	8.81954	87.7944	2.48663e-10	9.93352e-10	BjSa
2.8.3.21	12.5944	0.00410398	165.169	2.61075e-10	1.04158e-09	BjSa
4.1.2.-	-2.40412	3.44939	87.3303	2.63754e-10	1.05089e-09	NTC
4.1.2.34	-12.4423	-0.568674	164.73	2.66624e-10	1.06095e-09	NTC
6.2.1.5	0.169158	10.8521	87.1434	2.70107e-10	1.07341e-09	BjSa
3.4.14.10	10.7125	1.80395	121.662	2.73856e-10	1.0869e-09	BjSa
3.7.1.-	1.33082	6.06856	86.9033	2.78506e-10	1.10392e-09	BjSa
2.5.1.99	-0.375373	8.99556	86.6491	2.87706e-10	1.13744e-09	NTC
2.5.1.32	-0.375373	8.99556	86.6491	2.87706e-10	1.13744e-09	NTC
4.1.3.17	-0.531422	7.84914	86.5433	2.91628e-10	1.15146e-09	NTC
3.1.3.90	10.7541	-0.786614	162.039	3.03674e-10	1.19748e-09	BjSa
4.3.3.2	12.0986	-0.515344	267.719	3.08069e-10	1.21325e-09	BjSa
3.1.3.79	3.60048	1.36431	85.7497	3.2295e-10	1.27022e-09	BjSa
4.2.1.32	0.931493	7.03427	85.6719	3.26206e-10	1.28137e-09	BjSa
3.1.6.4	1.95894	2.45594	85.6386	3.27611e-10	1.28524e-09	BjSa
3.4.21.81	4.19137	0.474753	98.1659	3.2917e-10	1.28842e-09	BjSa
2.4.2.2	0.565844	7.94463	85.5997	3.29264e-10	1.28842e-09	BjSa
1.1.3.37	15.9075	1.46634	160.319	3.30357e-10	1.29105e-09	BjSa
1.14.13.179	6.85165	-0.0187559	98.0402	3.33491e-10	1.30163e-09	BjSa
1.13.11.46	2.77698	3.03095	85.4097	3.37451e-10	1.31541e-09	BjSa
3.4.23.48	3.79624	0.823298	97.8979	3.38456e-10	1.31765e-09	BjSa
3.5.99.2	-0.954039	6.34569	85.359	3.39673e-10	1.32071e-09	NTC
2.4.1.161	13.1621	-0.224896	263.136	3.44032e-10	1.33596e-09	BjSa
1.2.1.95	13.4786	0.106016	159.292	3.47535e-10	1.34786e-09	BjSa
3.1.4.16	1.06005	6.9311	85.1288	3.49955e-10	1.35381e-09	BjSa
3.1.3.6	1.06005	6.9311	85.1288	3.49955e-10	1.35381e-09	BjSa
3.5.3.9	-0.668286	7.39092	84.9481	3.58262e-10	1.3842e-09	NTC
1.13.12.-	1.48273	3.33132	84.5892	3.75388e-10	1.44853e-09	BjSa
2.4.1.310	-1.96219	5.74779	84.4915	3.80198e-10	1.46525e-09	NTC
1.1.1.26	0.402445	9.33063	84.4447	3.8253e-10	1.47238e-09	BjSa
2.1.1.103	-4.50145	1.88143	83.8782	4.11954e-10	1.58364e-09	NTC
1.14.11.21	-12.5258	-0.610007	155.845	4.12877e-10	1.5852e-09	NTC
5.1.3.23	-1.02705	6.78916	83.8043	4.1597e-10	1.59507e-09	NTC
1.17.99.1	-0.979271	6.90821	83.5133	4.32186e-10	1.65518e-09	NTC
1.14.13.20	2.19265	5.1655	83.503	4.32771e-10	1.65535e-09	BjSa
1.1.1.76	1.06745	6.99501	83.4792	4.34128e-10	1.6564e-09	BjSa
1.1.1.304	1.06745	6.99501	83.4792	4.34128e-10	1.6564e-09	BjSa
1.14.14.21	14.6275	0.796564	154.577	4.40255e-10	1.67769e-09	BjSa
3.4.24.78	9.46807	-0.80073	115.169	4.51778e-10	1.71945e-09	BjSa
3.5.1.25	0.374039	8.99027	83.1234	4.54974e-10	1.72947e-09	BjSa
2.3.3.15	-1.09031	6.33788	83.0919	4.56873e-10	1.73453e-09	NTC
2.1.1.182	0.191339	9.64802	83.0565	4.59016e-10	1.74051e-09	BjSa
2.3.1.39	0.221805	9.79611	83.0191	4.61288e-10	1.74696e-09	BjSa
2.3.1.204	9.69199	-0.775513	114.889	4.61893e-10	1.74708e-09	BjSa
3.1.1.8	6.18151	0.464536	114.754	4.66831e-10	1.76314e-09	BjSa
2.1.1.100	8.2154	0.695396	94.8334	4.67289e-10	1.76314e-09	BjSa
3.2.1.85	2.84162	1.01264	82.7598	4.77391e-10	1.79658e-09	BjSa
3.1.1.57	-0.831642	6.75706	82.758	4.77506e-10	1.79658e-09	NTC
2.7.1.73	-7.83889	0.444162	94.6227	4.77914e-10	1.79658e-09	NTC
5.4.2.12	0.375936	10.424	82.6938	4.81586e-10	1.80816e-09	BjSa
2.3.3.5	-0.905951	7.57934	82.4093	5.0012e-10	1.87545e-09	NTC
1.14.13.92	6.25676	0.429101	93.5682	5.3515e-10	2.00436e-09	BjSa
2.4.1.1	-0.369748	10.1199	81.504	5.6434e-10	2.1111e-09	NTC
3.1.1.29	0.21175	9.50928	81.1175	5.94391e-10	2.2208e-09	BjSa
1.17.5.3	14.0861	1.40177	111.432	6.09285e-10	2.27367e-09	BjSa
2.3.1.193	7.66336	-0.255981	111.401	6.10827e-10	2.27646e-09	BjSa
3.1.30.1	3.05322	3.70422	80.9065	6.1152e-10	2.27646e-09	BjSa
4.1.3.-	-0.237201	9.65259	80.8275	6.18066e-10	2.29803e-09	NTC
1.3.1.33	8.64469	0.593295	110.771	6.42965e-10	2.38771e-09	BjSa
2.4.1.109	6.02714	1.23623	91.8205	6.46961e-10	2.39786e-09	BjSa
1.8.4.11	-0.210163	10.625	80.4857	6.47265e-10	2.39786e-09	NTC
2.7.1.31	1.43794	5.96187	80.3667	6.5777e-10	2.43383e-09	BjSa
5.1.3.33	1.33025	5.04305	80.329	6.61136e-10	2.44333e-09	BjSa
2.4.1.230	-2.53023	3.46866	80.1999	6.72813e-10	2.48159e-09	NTC
6.4.1.7	-3.64376	1.09128	80.1966	6.73112e-10	2.48159e-09	NTC
3.5.99.-	7.44858	1.27618	91.4401	6.74492e-10	2.48369e-09	BjSa
2.5.1.16	0.569033	9.17799	80.1636	6.76127e-10	2.48599e-09	BjSa
2.7.8.43	-1.58986	5.56271	80.1569	6.76741e-10	2.48599e-09	NTC
4.2.1.96	-0.499578	8.28179	80.0931	6.82627e-10	2.5046e-09	NTC
2.6.1.77	11.7773	0.158379	109.673	7.03503e-10	2.57811e-09	BjSa
2.7.7.70	0.440592	8.91221	79.7721	7.1308e-10	2.61008e-09	BjSa
3.1.1.98	-12.6727	-0.52442	144.796	7.34736e-10	2.68613e-09	NTC
2.5.1.134	-4.79049	0.878374	79.5436	7.3564e-10	2.68623e-09	NTC
3.1.-.-	0.202961	12.4537	79.4659	7.43483e-10	2.70895e-09	BjSa
2.7.7.76	-0.464291	8.59237	79.4644	7.43634e-10	2.70895e-09	NTC
2.7.1.65	9.75264	-0.607126	144.465	7.47985e-10	2.72156e-09	BjSa
1.1.3.5	4.04531	1.26073	79.39	7.51233e-10	2.73014e-09	BjSa
1.13.11.-	-0.340782	8.73237	79.3632	7.53988e-10	2.7369e-09	NTC
1.4.1.16	-6.57022	0.102728	90.3839	7.57788e-10	2.74743e-09	NTC
3.2.1.21	0.466866	11.1101	78.7973	8.14795e-10	2.95062e-09	BjSa
3.5.1.125	-1.21735	5.56741	78.423	8.5787e-10	3.10293e-09	NTC
1.1.1.307	3.26147	1.63472	78.39	8.61783e-10	3.11341e-09	BjSa
1.15.1.1	-0.21448	10.4988	78.3182	8.70361e-10	3.14069e-09	NTC
1.6.5.3	0.137406	13.7776	78.2909	8.73651e-10	3.14885e-09	BjSa
2.7.1.177	8.1274	-0.176835	106.918	8.84613e-10	3.18461e-09	BjSa
2.7.1.184	0.986445	6.65946	78.1336	8.92842e-10	3.20805e-09	BjSa
3.6.1.18	-8.17276	0.313304	88.9047	8.93636e-10	3.20805e-09	NTC
4.1.1.48	0.228167	9.52097	78.1221	8.9427e-10	3.20805e-09	BjSa
3.5.1.118	1.69795	4.40271	78.0815	8.99298e-10	3.22231e-09	BjSa
3.2.1.68	-0.564131	9.9598	78.0175	9.07295e-10	3.24716e-09	NTC
3.4.21.88	0.216308	9.65284	77.8786	9.2493e-10	3.30641e-09	BjSa
1.17.1.10	2.53783	3.59646	77.8443	9.29339e-10	3.31829e-09	BjSa
3.6.4.-	-0.157146	11.9505	77.6588	9.53565e-10	3.40082e-09	NTC
3.5.1.41	2.85363	2.61305	77.5424	9.69117e-10	3.45227e-09	BjSa
3.6.3.20	-0.668788	7.61414	77.4728	9.78542e-10	3.47777e-09	NTC
4.2.1.171	-1.29894	5.94673	77.4728	9.78549e-10	3.47777e-09	NTC
6.3.4.19	0.263097	9.40012	77.2067	1.0155e-09	3.6049e-09	BjSa
6.2.1.14	11.6832	-0.0886907	104.945	1.0455e-09	3.70709e-09	BjSa
3.2.1.59	11.3613	-0.549358	138.179	1.05782e-09	3.74644e-09	BjSa
3.5.1.18	-0.310483	9.58895	76.8344	1.06973e-09	3.78426e-09	NTC
1.12.98.3	-5.17199	2.68486	76.5715	1.10988e-09	3.92175e-09	NTC
6.3.2.36	-5.65709	2.67511	76.5603	1.11163e-09	3.92341e-09	NTC
1.1.1.103	0.501893	8.63077	76.3451	1.14576e-09	4.03919e-09	BjSa
4.2.2.20	9.28134	1.58343	86.558	1.16606e-09	4.10133e-09	BjSa
4.2.2.21	9.28134	1.58343	86.558	1.16606e-09	4.10133e-09	BjSa
4.-.-.-	1.47495	4.95881	76.0924	1.18725e-09	4.17105e-09	BjSa
3.4.19.12	6.83527	-0.090099	86.278	1.20414e-09	4.22552e-09	BjSa
3.6.3.6	1.66831	5.19151	75.9038	1.21928e-09	4.27377e-09	BjSa
3.9.1.2	9.339	-0.96095	102.865	1.25055e-09	4.37836e-09	BjSa
3.1.1.96	-5.80964	1.98773	75.7102	1.25311e-09	4.3823e-09	NTC
5.3.1.24	-0.244011	9.51893	75.6284	1.26772e-09	4.42833e-09	NTC
1.13.11.2	-0.503276	9.25161	75.5316	1.28522e-09	4.48434e-09	NTC
3.5.4.39	-3.06708	2.64509	75.4897	1.29288e-09	4.50593e-09	NTC
1.11.1.15	-0.280268	10.4934	75.252	1.33725e-09	4.65527e-09	NTC
6.1.1.-	-0.722792	8.6967	75.1017	1.36614e-09	4.75045e-09	NTC
3.1.3.77	0.791159	6.57681	75.0626	1.37378e-09	4.77158e-09	BjSa
1.14.11.47	-0.982592	6.89677	74.9632	1.39337e-09	4.83413e-09	NTC
2.6.1.100	-11.1518	-1.10776	210.268	1.43147e-09	4.95509e-09	NTC
2.6.1.101	-11.1518	-1.10776	210.268	1.43147e-09	4.95509e-09	NTC
2.7.10.2	1.86795	4.38787	74.1998	1.55418e-09	5.37377e-09	BjSa
6.4.1.6	3.09142	3.22532	73.9429	1.61266e-09	5.56968e-09	BjSa
3.5.1.29	2.44808	1.35927	76.5153	1.61566e-09	5.57377e-09	BjSa
4.3.99.3	0.353612	9.10534	73.7162	1.66622e-09	5.74172e-09	BjSa
2.3.1.60	-1.31087	5.1961	73.7061	1.66865e-09	5.74361e-09	NTC
1.5.3.-	3.70828	2.99329	73.6453	1.68336e-09	5.78772e-09	BjSa
4.2.99.-	0.649898	8.70109	73.2713	1.77692e-09	6.10257e-09	BjSa
1.5.1.10	8.73101	0.257268	98.5945	1.82389e-09	6.25685e-09	BjSa
3.1.26.11	0.492133	8.78542	72.9423	1.86387e-09	6.38683e-09	BjSa
2.7.1.59	2.469	2.59616	72.8202	1.89726e-09	6.49398e-09	BjSa
2.7.8.33	0.863794	8.6613	72.7689	1.9115e-09	6.52811e-09	BjSa
2.7.8.35	0.863794	8.6613	72.7689	1.9115e-09	6.52811e-09	BjSa
6.2.1.25	0.642577	8.20787	72.7246	1.92386e-09	6.56302e-09	BjSa
1.3.4.1	1.43173	4.21843	72.4078	2.01491e-09	6.86045e-09	BjSa
1.2.1.12	0.202191	10.0148	72.4057	2.01554e-09	6.86045e-09	BjSa
5.1.3.29	-0.829907	6.4973	72.2531	2.06102e-09	7.00748e-09	NTC
2.8.3.18	2.86288	4.00115	72.1277	2.09923e-09	7.12945e-09	BjSa
2.7.1.36	-1.46705	4.74769	71.7271	2.22646e-09	7.55317e-09	NTC
1.14.14.5	0.718585	8.21245	71.5795	2.27541e-09	7.7107e-09	BjSa
3.1.3.10	-0.733063	6.53377	71.4749	2.31077e-09	7.82187e-09	NTC
2.3.1.9	0.180425	11.6865	71.3227	2.3633e-09	7.99083e-09	BjSa
5.1.3.39	9.80501	-0.934602	124.471	2.37184e-09	8.01086e-09	BjSa
4.2.1.49	0.336217	9.49167	71.1338	2.43025e-09	8.19907e-09	BjSa
2.1.1.192	0.206168	9.82931	71.0292	2.46821e-09	8.31798e-09	BjSa
1.2.1.3	0.39318	10.5914	70.9181	2.50921e-09	8.44685e-09	BjSa
3.2.1.64	6.78734	0.272942	79.9342	2.55069e-09	8.57704e-09	BjSa
3.5.1.-	0.330058	10.4285	70.7066	2.58931e-09	8.69734e-09	BjSa
1.1.1.376	2.22583	2.86611	70.6531	2.60999e-09	8.75374e-09	BjSa
6.2.1.44	-0.707737	7.80659	70.6484	2.61182e-09	8.75374e-09	NTC
2.6.1.18	-0.54932	8.54977	70.3318	2.73802e-09	9.16666e-09	NTC
1.14.11.35	-9.27134	-1.26148	121.767	2.80718e-09	9.38796e-09	NTC
1.14.11.55	-0.855671	7.29371	70.0597	2.85167e-09	9.52634e-09	NTC
1.97.1.4	0.739971	8.25607	69.9024	2.91965e-09	9.74279e-09	BjSa
1.14.18.7	-7.31335	0.284494	78.5932	3.00686e-09	1.00229e-08	NTC
3.1.3.26	1.79905	4.51175	69.6251	3.04378e-09	1.01349e-08	BjSa
2.7.8.12	1.43772	4.62496	69.6117	3.04991e-09	1.01443e-08	BjSa
4.3.99.4	9.15774	-1.01814	94.5871	3.06677e-09	1.01893e-08	BjSa
3.4.21.102	0.343025	10.6659	69.5611	3.07324e-09	1.01997e-08	BjSa
1.14.13.208	-0.546881	8.59148	69.4531	3.12359e-09	1.03405e-08	NTC
5.4.3.2	0.513187	8.69304	69.4494	3.12531e-09	1.03405e-08	BjSa
2.5.1.132	-1.66496	4.89084	69.4484	3.1258e-09	1.03405e-08	NTC
2.6.1.102	0.694709	8.26759	69.3821	3.15718e-09	1.0433e-08	BjSa
2.1.3.6	-9.96539	0.141908	78.0694	3.20831e-09	1.05905e-08	NTC
4.2.1.104	-0.851548	6.6241	69.2677	3.21216e-09	1.05918e-08	NTC
6.3.5.10	-0.548505	8.01771	69.2294	3.23075e-09	1.06417e-08	NTC
6.4.1.4	-0.359463	10.1409	69.194	3.24806e-09	1.06872e-08	NTC
4.2.1.147	0.833214	6.11033	69.1478	3.27084e-09	1.07505e-08	BjSa
2.7.1.12	-0.315187	8.61641	68.9804	3.35467e-09	1.10143e-08	NTC
3.2.1.143	3.26605	0.972949	77.5592	3.41861e-09	1.12122e-08	BjSa
4.1.1.25	3.08451	1.50126	68.6615	3.52089e-09	1.15352e-08	BjSa
4.1.1.99	-5.25572	1.54736	68.6451	3.52965e-09	1.15471e-08	NTC
3.4.21.107	0.285955	10.8413	68.6406	3.53207e-09	1.15471e-08	BjSa
2.1.1.13	-0.145414	10.771	68.4226	3.6511e-09	1.19186e-08	NTC
2.8.4.2	11.7819	-0.403035	181.177	3.65349e-09	1.19186e-08	BjSa
6.2.1.7	0.910826	6.54488	68.287	3.72732e-09	1.21465e-08	BjSa
6.3.2.46	13.0253	-0.282145	180.551	3.7335e-09	1.21537e-08	BjSa
2.7.1.39	-0.186527	9.45661	68.2692	3.73748e-09	1.21538e-08	NTC
2.4.2.17	-0.172056	9.47359	68.2388	3.75483e-09	1.21972e-08	NTC
3.2.1.20	0.337052	9.83137	68.2296	3.76009e-09	1.22014e-08	BjSa
1.13.11.73	-9.24715	-1.27175	117.004	3.80853e-09	1.23455e-08	NTC
4.1.2.40	0.771947	6.83649	68.1369	3.81368e-09	1.23491e-08	BjSa
3.6.3.16	-0.808135	7.58386	68.1267	3.81961e-09	1.23552e-08	NTC
6.3.5.7	0.144629	11.7273	67.9276	3.93764e-09	1.27235e-08	BjSa
5.3.99.11	2.06422	4.50399	67.8001	4.01527e-09	1.29607e-08	BjSa
1.14.19.17	0.981786	5.72796	67.5533	4.17025e-09	1.34326e-08	BjSa
1.14.18.5	0.981786	5.72796	67.5533	4.17025e-09	1.34326e-08	BjSa
2.7.7.74	1.52684	5.51237	67.1427	4.44238e-09	1.42941e-08	BjSa
1.1.1.374	2.84816	4.21913	67.1061	4.4676e-09	1.43601e-08	BjSa
4.1.1.49	0.357753	8.95766	66.9937	4.54582e-09	1.45962e-08	BjSa
4.2.1.101	-0.70326	6.94551	66.894	4.61642e-09	1.47919e-08	NTC
4.1.2.41	-0.70326	6.94551	66.894	4.61642e-09	1.47919e-08	NTC
3.2.2.9	-1.06676	7.24568	66.7518	4.7192e-09	1.51054e-08	NTC
2.1.1.187	-1.1922	5.56163	66.5493	4.86973e-09	1.55709e-08	NTC
1.8.4.14	0.630839	8.24321	66.3501	5.02287e-09	1.60438e-08	BjSa
2.4.1.117	10.0254	-1.01693	112.284	5.20958e-09	1.66229e-08	BjSa
6.3.1.20	0.642979	6.94706	66.0949	5.22661e-09	1.66598e-08	BjSa
3.1.27.-	10.2377	-0.483615	111.674	5.42934e-09	1.7288e-08	BjSa
2.5.1.75	0.20221	9.59239	65.839	5.43982e-09	1.73034e-08	BjSa
6.2.1.36	-4.19745	2.70306	65.6805	5.57652e-09	1.77198e-08	NTC
2.7.1.60	1.74548	2.76613	65.6512	5.6022e-09	1.77829e-08	BjSa
1.1.1.53	0.792871	7.09148	65.5949	5.65186e-09	1.79059e-08	BjSa
1.14.13.220	2.90427	2.00865	65.5892	5.65696e-09	1.79059e-08	BjSa
6.2.1.9	1.67793	5.87993	65.5874	5.6585e-09	1.79059e-08	BjSa
4.4.1.14	-10.4482	-1.18055	110.544	5.86421e-09	1.85377e-08	NTC
6.1.1.23	1.72723	5.25151	65.3096	5.91098e-09	1.86663e-08	BjSa
2.5.1.57	-1.73725	4.85181	65.2188	5.99608e-09	1.89155e-08	NTC
3.4.21.48	12.0199	-0.607505	166.31	6.23684e-09	1.96476e-08	BjSa
2.7.1.162	4.32763	1.13376	72.8474	6.24101e-09	1.96476e-08	BjSa
2.6.1.78	11.8097	-0.26187	109.288	6.394e-09	2.00879e-08	BjSa
2.6.1.79	11.8097	-0.26187	109.288	6.394e-09	2.00879e-08	BjSa
2.8.1.6	-0.384154	8.92647	64.7079	6.4999e-09	2.03997e-08	NTC
2.1.-.-	2.92252	3.36464	64.6976	6.51054e-09	2.04121e-08	BjSa
3.4.21.66	1.24451	5.26795	64.6398	6.5704e-09	2.05787e-08	BjSa
4.1.2.50	0.469476	9.13552	64.2576	6.9816e-09	2.18443e-08	BjSa
4.2.3.12	0.465193	9.14617	64.2351	7.00659e-09	2.19001e-08	BjSa
1.3.1.13	7.57484	0.876221	71.9055	7.06376e-09	2.20562e-08	BjSa
3.2.1.184	1.04713	5.33276	64.0829	7.17859e-09	2.23919e-08	BjSa
1.13.11.1	-0.597978	7.41596	64.0234	7.24706e-09	2.25825e-08	NTC
1.14.13.84	0.873357	6.8468	63.8234	7.48235e-09	2.3292e-08	BjSa
1.1.1.23	-0.196425	9.61967	63.6784	7.65792e-09	2.38143e-08	NTC
4.1.99.1	-0.951218	6.9755	63.668	7.67069e-09	2.38298e-08	NTC
2.3.2.26	12.6684	-0.418348	160.744	7.70747e-09	2.39197e-08	BjSa
4.4.1.15	0.81516	7.58119	63.5212	7.85333e-09	2.43477e-08	BjSa
2.7.8.6	1.08073	5.23969	63.4164	7.98658e-09	2.47358e-08	BjSa
4.3.1.2	-1.83783	3.33699	63.3688	8.04795e-09	2.49006e-08	NTC
3.6.1.9	0.75916	8.20416	63.1789	8.29763e-09	2.56472e-08	BjSa
1.11.1.6	-0.513459	9.32697	62.9833	8.56333e-09	2.64418e-08	NTC
4.2.2.3	1.49602	5.17865	62.7371	8.91094e-09	2.74863e-08	BjSa
2.7.1.213	-8.79786	0.301276	70.1561	8.91957e-09	2.74863e-08	NTC
2.1.1.64	-0.389486	9.34316	62.6862	8.98466e-09	2.76312e-08	NTC
2.1.1.222	-0.389486	9.34316	62.6862	8.98466e-09	2.76312e-08	NTC
1.1.1.145	5.91612	0.0494068	86.896	9.10763e-09	2.79813e-08	BjSa
1.1.1.368	-3.02956	2.18766	62.504	9.25394e-09	2.84023e-08	NTC
2.7.7.80	0.226576	9.73916	62.3216	9.53217e-09	2.92269e-08	BjSa
1.14.13.171	2.32869	1.4973	62.2693	9.61366e-09	2.94178e-08	BjSa
1.14.13.170	2.32869	1.4973	62.2693	9.61366e-09	2.94178e-08	BjSa
2.6.1.16	0.178836	10.5697	62.234	9.669e-09	2.95576e-08	BjSa
2.3.1.43	-2.30241	2.86998	62.2082	9.70968e-09	2.96523e-08	NTC
5.3.1.16	-0.264767	9.53982	62.0831	9.90957e-09	3.02326e-08	NTC
1.1.1.105	3.51373	0.740101	62.0193	1.00132e-08	3.05183e-08	BjSa
1.13.11.57	-0.872366	5.77577	62.0091	1.00299e-08	3.05388e-08	NTC
5.4.99.12	0.193614	9.71545	61.8966	1.02158e-08	3.10739e-08	BjSa
5.1.1.4	-0.641481	7.77762	61.8258	1.03347e-08	3.14044e-08	NTC
5.1.3.6	0.433449	8.99048	61.7985	1.03809e-08	3.15134e-08	BjSa
4.1.3.27	-0.168517	10.728	61.6996	1.05502e-08	3.19958e-08	NTC
3.4.21.7	-4.07646	-0.659921	93.6185	1.06101e-08	3.21455e-08	NTC
2.7.7.68	-1.52052	5.4531	61.5792	1.07604e-08	3.25685e-08	NTC
4.1.2.43	-1.31473	5.48095	61.573	1.07713e-08	3.25695e-08	NTC
1.1.1.51	1.56401	4.51253	61.4014	1.10789e-08	3.34662e-08	BjSa
1.14.19.-	-1.07238	6.68429	61.1713	1.15062e-08	3.4723e-08	NTC
3.5.4.25	0.218912	10.2377	61.0367	1.17642e-08	3.54422e-08	BjSa
2.7.1.1	-1.90868	3.7766	61.0349	1.17677e-08	3.54422e-08	NTC
3.2.1.197	1.1135	4.60812	60.9631	1.19081e-08	3.58295e-08	BjSa
3.7.1.21	-2.88038	2.09161	60.9429	1.19479e-08	3.59142e-08	NTC
1.1.1.157	0.240288	10.3814	60.917	1.19991e-08	3.60326e-08	BjSa
1.14.13.107	0.799902	7.9664	60.728	1.238e-08	3.714e-08	BjSa
2.1.2.11	0.211436	9.70947	60.7123	1.24121e-08	3.71999e-08	BjSa
3.1.1.23	10.4591	-0.580061	99.8746	1.25834e-08	3.76764e-08	BjSa
3.1.1.5	-0.328498	9.41392	60.5228	1.28082e-08	3.83118e-08	NTC
2.8.1.9	11.6854	-0.729977	147.551	1.31e-08	3.91465e-08	BjSa
2.7.12.1	11.2746	-0.838683	147.468	1.31454e-08	3.92439e-08	BjSa
2.4.99.-	-8.03952	0.0852226	67.2684	1.32366e-08	3.94776e-08	NTC
2.4.1.129	0.218147	11.5429	60.2813	1.33324e-08	3.97246e-08	BjSa
2.7.4.26	-4.04773	2.45206	60.2355	1.34344e-08	3.99896e-08	NTC
2.7.7.15	4.31807	0.213554	60.1128	1.37117e-08	4.07754e-08	BjSa
2.3.1.203	9.47996	-1.21933	146.332	1.37883e-08	4.09634e-08	BjSa
1.14.13.12	9.21471	-0.778245	98.4187	1.40409e-08	4.16733e-08	BjSa
1.4.2.-	3.02973	2.55614	59.8635	1.42944e-08	4.23844e-08	BjSa
1.5.99.12	-5.84206	-0.653097	72.344	1.43638e-08	4.25491e-08	NTC
1.1.1.69	-0.334596	8.94299	59.4326	1.53645e-08	4.54695e-08	NTC
3.4.21.26	0.307149	9.95199	59.3639	1.5543e-08	4.59531e-08	BjSa
1.13.12.4	1.38385	5.66186	59.3437	1.5596e-08	4.60653e-08	BjSa
3.4.13.21	0.936647	7.27391	59.3339	1.56217e-08	4.60968e-08	BjSa
3.1.26.8	8.83168	-1.04326	90.717	1.5883e-08	4.68226e-08	BjSa
2.7.11.26	9.26729	-1.18062	96.6186	1.61095e-08	4.74449e-08	BjSa
3.1.3.23	1.14028	6.86381	59.144	1.61291e-08	4.74566e-08	BjSa
1.14.18.2	-3.5931	2.1317	59.1301	1.61669e-08	4.75224e-08	NTC
3.2.1.-	2.09872	3.14569	59.1111	1.62187e-08	4.76288e-08	BjSa
3.5.5.4	10.1346	-0.555903	96.3083	1.64995e-08	4.83605e-08	BjSa
4.2.1.65	10.1346	-0.555903	96.3083	1.64995e-08	4.83605e-08	BjSa
3.2.1.45	0.618246	8.01785	58.6685	1.74785e-08	5.11812e-08	BjSa
1.2.7.10	2.13088	3.02822	58.5528	1.78251e-08	5.2146e-08	BjSa
2.3.1.59	-1.38414	3.79534	58.5323	1.78872e-08	5.22778e-08	NTC
2.7.7.47	2.00785	2.30028	58.4904	1.80147e-08	5.26003e-08	BjSa
2.7.1.15	0.368129	8.70042	58.4417	1.81643e-08	5.29865e-08	BjSa
4.1.1.17	-0.497487	8.72512	58.3402	1.84806e-08	5.38579e-08	NTC
4.3.1.1	-0.76882	8.28473	58.3026	1.85993e-08	5.41521e-08	NTC
2.7.4.25	0.213334	9.48052	58.2777	1.86783e-08	5.43305e-08	BjSa
5.1.2.3	-0.332254	9.22462	58.2661	1.87152e-08	5.43861e-08	NTC
2.7.7.38	-0.330936	9.32403	58.2226	1.88542e-08	5.47381e-08	NTC
4.1.1.52	0.514431	7.991	58.1933	1.89487e-08	5.49602e-08	BjSa
3.2.1.97	11.7777	-0.324167	94.4721	1.90335e-08	5.51538e-08	BjSa
1.14.13.163	11.3161	-0.591908	93.9819	1.97814e-08	5.72667e-08	BjSa
6.2.1.42	1.08104	7.53638	57.872	2.00173e-08	5.78949e-08	BjSa
3.4.21.4	3.55026	1.74004	57.8382	2.01334e-08	5.81757e-08	BjSa
5.5.1.16	-5.08396	0.151687	57.7043	2.06003e-08	5.94688e-08	NTC
3.5.1.56	0.638265	6.68469	57.6637	2.07442e-08	5.98278e-08	BjSa
2.6.1.2	0.913305	7.26215	57.6351	2.08461e-08	6.00649e-08	BjSa
1.8.1.8	-0.339185	9.82693	57.6186	2.09051e-08	6.01783e-08	NTC
2.6.1.85	0.351097	8.8457	57.5835	2.10314e-08	6.04851e-08	BjSa
5.1.99.6	-5.50086	1.95591	57.4584	2.14883e-08	6.17409e-08	NTC
2.3.1.245	-0.853895	5.26231	57.4502	2.15186e-08	6.17701e-08	NTC
6.1.1.4	0.158675	10.3122	57.2157	2.2405e-08	6.42543e-08	BjSa
1.14.13.166	1.78585	3.6807	57.1879	2.25127e-08	6.45026e-08	BjSa
3.6.1.15	-3.65907	1.93972	57.1123	2.28083e-08	6.52884e-08	NTC
1.8.7.1	0.54768	7.58561	57.0994	2.2859e-08	6.53725e-08	BjSa
3.5.1.1	-0.48301	8.95052	57.088	2.29041e-08	6.53954e-08	NTC
1.13.11.50	-2.22036	0.828158	57.0865	2.29097e-08	6.53954e-08	NTC
3.2.1.11	2.88146	3.15077	57.0273	2.31452e-08	6.6006e-08	BjSa
2.1.1.86	-3.37829	1.94159	56.9473	2.34677e-08	6.68633e-08	NTC
2.3.1.19	1.71249	3.55635	56.8412	2.39025e-08	6.80387e-08	BjSa
3.1.3.18	-0.354006	9.83741	56.7804	2.41553e-08	6.86944e-08	NTC
1.1.1.22	0.172804	10.1613	56.6541	2.46901e-08	7.01501e-08	BjSa
1.5.5.-	-2.24941	4.19433	56.4826	2.54367e-08	7.22042e-08	NTC
2.6.1.9	0.199841	10.3641	56.3487	2.60364e-08	7.38382e-08	BjSa
2.4.2.29	0.192959	9.77711	56.0946	2.72165e-08	7.71135e-08	BjSa
4.1.1.21	-1.11899	4.43258	55.9771	2.77814e-08	7.86412e-08	NTC
1.1.1.49	0.284317	10.4389	55.9664	2.78332e-08	7.86423e-08	BjSa
1.1.1.363	0.284317	10.4389	55.9664	2.78332e-08	7.86423e-08	BjSa
2.4.2.10	-0.230533	9.80292	55.9052	2.8133e-08	7.94159e-08	NTC
6.3.4.13	-0.178732	10.0156	55.8188	2.85618e-08	8.05523e-08	NTC
2.7.8.8	-0.297718	9.48402	55.6604	2.93667e-08	8.27459e-08	NTC
2.4.2.1	0.425229	8.76766	55.6072	2.96424e-08	8.34459e-08	BjSa
1.7.1.7	-1.65422	4.73195	55.5898	2.97334e-08	8.36251e-08	NTC
5.1.3.8	1.81886	3.40593	55.5418	2.99854e-08	8.42565e-08	BjSa
2.4.1.213	11.054	-0.673755	71.137	3.0264e-08	8.49613e-08	BjSa
1.1.1.42	-0.20121	10.0051	55.4006	3.07398e-08	8.62179e-08	NTC
1.3.3.11	0.395945	8.48416	55.2526	3.15522e-08	8.84155e-08	BjSa
1.14.13.9	0.836565	6.94154	54.9853	3.30792e-08	9.26096e-08	BjSa
6.2.1.45	6.77856	-0.238361	87.4311	3.36812e-08	9.42089e-08	BjSa
3.4.24.16	7.63059	-0.363638	87.1943	3.43569e-08	9.60111e-08	BjSa
4.3.2.5	1.28501	5.16511	54.7633	3.44069e-08	9.60631e-08	BjSa
3.5.4.6	6.36484	-0.830309	90.5065	3.45687e-08	9.6427e-08	BjSa
2.3.1.122	-2.349	2.4369	54.7273	3.46271e-08	9.65017e-08	NTC
3.1.3.37	0.664553	7.92994	54.6949	3.48274e-08	9.69715e-08	BjSa
3.1.3.45	-0.497632	8.58422	54.666	3.50066e-08	9.7382e-08	NTC
3.1.1.45	-0.190857	11.0876	54.6577	3.50585e-08	9.74377e-08	NTC
2.4.1.268	0.84039	6.18008	54.6109	3.53509e-08	9.81613e-08	BjSa
2.6.1.55	-0.548115	7.91491	54.5971	3.54379e-08	9.83136e-08	NTC
2.7.1.63	0.558487	8.31333	54.5604	3.56699e-08	9.88677e-08	BjSa
3.5.1.108	0.29567	9.24689	54.4151	3.66051e-08	1.01368e-07	BjSa
2.6.1.88	-0.68248	7.19827	54.408	3.66519e-08	1.01406e-07	NTC
2.7.11.25	12.0724	-0.594059	124.426	3.72512e-08	1.02971e-07	BjSa
3.2.2.21	0.15302	10.8207	54.2905	3.7428e-08	1.03366e-07	BjSa
2.1.1.193	0.258644	9.21639	54.0822	3.88481e-08	1.07191e-07	BjSa
5.1.3.18	10.8723	-0.642281	68.9842	3.90541e-08	1.07663e-07	BjSa
1.1.1.81	-0.76239	8.33974	53.7069	4.15538e-08	1.14451e-07	NTC
2.7.2.4	-0.190149	10.3397	53.6931	4.16576e-08	1.14633e-07	NTC
3.6.1.23	-0.26826	9.27311	53.6247	4.2173e-08	1.15947e-07	NTC
3.1.21.2	0.628551	8.52301	53.5841	4.24825e-08	1.16693e-07	BjSa
2.7.1.91	10.3858	-0.744308	84.6812	4.25401e-08	1.16747e-07	BjSa
6.3.4.23	-2.94088	4.17361	53.3444	4.43597e-08	1.21631e-07	NTC
1.14.11.-	0.572561	9.64556	53.2559	4.50747e-08	1.23481e-07	BjSa
1.3.1.48	-10.9497	-1.21564	120.172	4.60181e-08	1.25953e-07	NTC
1.14.13.111	-1.17234	4.77793	53.0701	4.66171e-08	1.27478e-07	NTC
1.1.1.243	10.8048	-0.203093	83.3437	4.7767e-08	1.30506e-07	BjSa
2.4.1.19	2.55217	1.01777	52.8514	4.85048e-08	1.32404e-07	BjSa
2.3.1.128	-0.274715	9.48734	52.8362	4.86386e-08	1.32651e-07	NTC
3.2.1.50	1.56574	5.22558	52.8154	4.88234e-08	1.33036e-07	BjSa
3.1.4.50	2.73828	4.86105	52.8016	4.89457e-08	1.33251e-07	BjSa
1.14.11.2	-0.901746	7.16591	52.7045	4.98185e-08	1.35401e-07	NTC
3.1.21.3	-0.62007	9.56019	52.7039	4.9824e-08	1.35401e-07	NTC
1.14.15.13	9.76314	-1.16977	118.017	5.13526e-08	1.39431e-07	BjSa
2.1.2.2	0.17834	9.79546	52.5032	5.16808e-08	1.40198e-07	BjSa
1.12.99.6	-0.853632	8.7964	52.3047	5.35897e-08	1.45247e-07	NTC
1.1.1.264	-0.893701	6.21272	52.2895	5.37389e-08	1.45523e-07	NTC
1.7.7.2	1.36232	4.37478	52.2377	5.42511e-08	1.4678e-07	BjSa
2.7.1.95	2.28908	3.80144	52.0825	5.58176e-08	1.50885e-07	BjSa
6.3.4.20	-0.23156	9.38753	52.0232	5.64279e-08	1.524e-07	NTC
1.1.1.206	1.79212	5.17962	52.0143	5.65207e-08	1.52516e-07	BjSa
1.2.1.65	9.43899	-0.964509	81.0025	5.87323e-08	1.58344e-07	BjSa
6.3.5.4	-0.361531	11.4169	51.7879	5.89241e-08	1.58722e-07	NTC
4.2.1.153	0.553488	7.30057	51.7628	5.91968e-08	1.59316e-07	BjSa
2.7.13.1	1.01161	6.53721	51.7222	5.96411e-08	1.60371e-07	BjSa
2.4.1.250	1.10768	6.37297	51.5233	6.18721e-08	1.66224e-07	BjSa
2.1.1.200	1.08035	6.61693	51.4947	6.21996e-08	1.66957e-07	BjSa
1.1.1.380	1.44308	3.84007	51.489	6.22648e-08	1.66985e-07	BjSa
5.4.99.1	2.06605	4.19807	51.4531	6.26803e-08	1.67952e-07	BjSa
1.14.16.5	9.88875	-1.17119	113.421	6.52889e-08	1.74789e-07	BjSa
2.6.1.7	10.0679	-1.15479	113.277	6.57934e-08	1.75986e-07	BjSa
2.1.1.250	0.766902	7.81536	51.0391	6.76816e-08	1.80878e-07	BjSa
1.14.11.39	6.5628	0.590512	56.207	6.80696e-08	1.81756e-07	BjSa
2.8.3.12	0.475821	9.44607	50.9215	6.91801e-08	1.84561e-07	BjSa
1.1.99.31	-1.04997	6.59249	50.8808	6.97067e-08	1.85804e-07	NTC
3.1.3.81	10.354	-1.08027	111.812	7.11615e-08	1.89351e-07	BjSa
3.1.3.4	10.354	-1.08027	111.812	7.11615e-08	1.89351e-07	BjSa
3.4.21.116	8.56541	-1.08077	78.9227	7.24917e-08	1.92647e-07	BjSa
1.1.1.284	0.263851	9.88946	50.6683	7.25258e-08	1.92647e-07	BjSa
2.6.1.22	0.421532	8.55675	50.6089	7.33346e-08	1.94626e-07	BjSa
4.2.1.91	-0.856275	5.95175	50.5655	7.39329e-08	1.95875e-07	NTC
2.1.1.268	2.73633	1.73147	55.686	7.3933e-08	1.95875e-07	BjSa
1.7.2.6	-2.46263	2.79803	50.3454	7.70457e-08	2.03945e-07	NTC
3.1.1.22	-1.3909	5.30936	50.2883	7.78757e-08	2.05963e-07	NTC
6.1.1.20	0.128081	10.9209	50.265	7.82167e-08	2.06632e-07	BjSa
5.4.99.30	-5.13203	1.66492	50.2618	7.82637e-08	2.06632e-07	NTC
2.7.1.21	0.384213	8.21047	50.0946	8.07625e-08	2.13046e-07	BjSa
3.5.4.13	0.196014	9.48626	50.0281	8.17809e-08	2.15547e-07	BjSa
1.2.1.24	2.02086	2.94633	50.0032	8.21658e-08	2.16375e-07	BjSa
2.7.1.45	-0.265872	8.92692	49.9427	8.31077e-08	2.18667e-07	NTC
2.3.1.247	-0.931723	5.76456	49.8748	8.41798e-08	2.21298e-07	NTC
3.6.3.28	-0.615217	7.45859	49.678	8.7369e-08	2.29484e-07	NTC
2.1.1.295	-2.04064	2.2442	49.548	8.95475e-08	2.35005e-07	NTC
1.5.99.6	0.823663	7.8611	49.519	9.00418e-08	2.36099e-07	BjSa
1.4.99.6	0.759613	7.4469	49.5032	9.03111e-08	2.36603e-07	BjSa
3.1.5.1	0.229851	9.21805	49.491	9.05197e-08	2.36946e-07	BjSa
2.8.3.5	0.4637	9.70045	49.4581	9.1088e-08	2.3823e-07	BjSa
3.5.-.-	1.76281	1.74258	49.3943	9.21972e-08	2.40925e-07	BjSa
3.6.1.54	-0.698563	7.64	49.2509	9.4745e-08	2.47372e-07	NTC
1.1.3.20	9.53303	-1.18724	106.255	9.66669e-08	2.52174e-07	BjSa
2.1.2.9	-0.184008	10.1973	49.0233	9.89465e-08	2.57901e-07	NTC
2.3.1.264	8.50533	-0.75175	74.1317	9.94167e-08	2.58906e-07	BjSa
2.3.1.50	10.2875	-1.10752	105.455	1.01149e-07	2.63193e-07	BjSa
1.14.18.6	9.73345	-1.20853	105.334	1.01845e-07	2.64779e-07	BjSa
2.5.1.17	-0.198073	9.87552	48.7741	1.03773e-07	2.69564e-07	NTC
6.-.-.-	6.35015	-0.0553342	61.106	1.04984e-07	2.72443e-07	BjSa
3.2.1.51	0.408252	9.71879	48.7098	1.0506e-07	2.72443e-07	BjSa
3.1.13.4	8.67336	-1.2848	74.663	1.05489e-07	2.73324e-07	BjSa
1.1.1.37	0.183184	9.76737	48.6622	1.06023e-07	2.74476e-07	BjSa
1.4.1.23	1.39072	4.54123	48.5985	1.07328e-07	2.7751e-07	BjSa
1.13.11.66	7.57356	0.707197	53.375	1.07376e-07	2.7751e-07	BjSa
1.11.1.11	-6.91888	0.273901	60.9115	1.07708e-07	2.78131e-07	NTC
6.3.4.5	-0.190835	9.90364	48.544	1.08456e-07	2.79828e-07	NTC
6.1.1.3	0.174222	10.0163	48.4414	1.10616e-07	2.85159e-07	BjSa
2.4.-.-	-0.241607	10.9251	48.4311	1.10835e-07	2.85483e-07	NTC
1.1.1.406	10.0486	0.873848	60.6816	1.11028e-07	2.85741e-07	BjSa
3.6.3.27	0.219479	9.85651	48.3722	1.12098e-07	2.88252e-07	BjSa
6.3.4.6	-0.83539	7.07717	48.3121	1.13404e-07	2.91365e-07	NTC
2.5.1.6	-0.152498	9.9822	48.2754	1.14208e-07	2.93184e-07	NTC
4.2.1.30	6.45081	-0.51233	73.8001	1.14602e-07	2.93949e-07	BjSa
5.4.99.45	9.14861	-1.34171	103.044	1.16151e-07	2.97673e-07	BjSa
1.3.99.38	0.66484	8.12906	48.042	1.19472e-07	3.05927e-07	BjSa
3.1.31.1	-2.45424	4.41407	47.9782	1.20956e-07	3.09469e-07	NTC
1.3.1.49	2.43645	0.489087	47.9637	1.21295e-07	3.10078e-07	BjSa
4.2.1.81	-0.560986	7.26829	47.8522	1.23944e-07	3.16584e-07	NTC
4.1.2.25	0.538778	7.95561	47.6664	1.28495e-07	3.27935e-07	BjSa
2.3.1.117	0.209536	9.39375	47.6116	1.29871e-07	3.31172e-07	BjSa
3.4.22.34	7.09757	-0.800087	72.27	1.33002e-07	3.38873e-07	BjSa
2.7.1.67	10.8139	-0.732541	100.6	1.34037e-07	3.41226e-07	BjSa
2.1.1.310	9.56349	-1.26005	100.138	1.37765e-07	3.50425e-07	BjSa
2.7.1.64	-3.23337	0.168146	51.7724	1.40016e-07	3.55854e-07	NTC
2.7.8.5	0.406222	9.3947	47.1746	1.41424e-07	3.59082e-07	BjSa
3.1.22.4	0.225314	9.41476	47.1712	1.41521e-07	3.59082e-07	BjSa
1.97.1.9	-1.32824	4.1532	47.041	1.45173e-07	3.68044e-07	NTC
2.7.1.210	2.36406	0.742557	54.2293	1.45612e-07	3.68851e-07	BjSa
1.1.1.170	2.83024	0.431236	58.6208	1.46322e-07	3.69684e-07	BjSa
3.4.24.31	8.46765	-1.25351	76.2681	1.46357e-07	3.69684e-07	BjSa
3.1.8.1	1.45462	3.46991	46.9972	1.46424e-07	3.69684e-07	BjSa
3.1.1.2	1.45462	3.46991	46.9972	1.46424e-07	3.69684e-07	BjSa
1.6.2.4	-0.881308	5.69167	46.9408	1.48053e-07	3.73488e-07	NTC
5.1.1.17	-0.533327	7.63974	46.6675	1.56227e-07	3.93784e-07	NTC
3.4.14.5	0.396877	9.02917	46.5459	1.60014e-07	4.02999e-07	BjSa
2.5.1.66	9.56906	-1.11201	70.1233	1.64623e-07	4.13755e-07	BjSa
2.4.1.320	1.2459	2.71896	46.4001	1.64691e-07	4.13755e-07	BjSa
2.4.1.319	1.2459	2.71896	46.4001	1.64691e-07	4.13755e-07	BjSa
2.6.1.66	0.818736	7.30975	46.3609	1.65972e-07	4.16632e-07	BjSa
2.7.1.166	1.15758	6.31354	46.3379	1.66727e-07	4.18166e-07	BjSa
1.5.1.34	11.6518	-0.73727	96.9624	1.66856e-07	4.18166e-07	BjSa
1.1.1.219	0.315599	9.01232	46.3027	1.67893e-07	4.2042e-07	BjSa
3.1.1.3	1.00092	6.57118	46.1262	1.73871e-07	4.35033e-07	BjSa
2.3.1.-	-0.201438	11.2865	46.033	1.77117e-07	4.42794e-07	NTC
3.5.1.44	-0.375514	10.1692	46.0063	1.7806e-07	4.44785e-07	NTC
6.2.1.41	0.910101	6.49728	45.7538	1.87238e-07	4.67331e-07	BjSa
1.1.1.67	0.97158	5.7927	45.7436	1.87619e-07	4.679e-07	BjSa
1.1.1.272	10.4733	-0.175366	68.3401	1.9734e-07	4.91742e-07	BjSa
1.1.1.132	-0.859532	7.73801	45.3653	2.02365e-07	5.03853e-07	NTC
2.4.1.-	0.187768	11.231	45.3072	2.04736e-07	5.09343e-07	BjSa
2.1.1.257	2.23685	3.80488	45.2915	2.05381e-07	5.10532e-07	BjSa
3.1.3.15	0.476342	8.54176	45.2762	2.06014e-07	5.11691e-07	BjSa
2.7.-.-	0.252178	9.28804	45.1934	2.09466e-07	5.19842e-07	BjSa
3.2.1.60	12.484	0.276376	67.6995	2.10815e-07	5.22767e-07	BjSa
5.1.3.25	0.959377	6.93249	45.0063	2.17504e-07	5.38917e-07	BjSa
1.8.2.1	7.27907	0.716647	49.1779	2.17823e-07	5.39271e-07	BjSa
3.2.1.33	8.32606	-1.37065	90.7887	2.189e-07	5.41498e-07	BjSa
2.5.1.83	10.1581	-0.902453	91.5543	2.34298e-07	5.78654e-07	BjSa
2.5.1.82	10.1581	-0.902453	91.5543	2.34298e-07	5.78654e-07	BjSa
2.3.1.94	9.46286	-1.25075	91.4399	2.36031e-07	5.82464e-07	BjSa
2.7.1.47	1.91012	4.45444	44.3126	2.503e-07	6.17177e-07	BjSa
2.1.1.197	-0.831134	7.35255	44.295	2.51197e-07	6.18618e-07	NTC
6.1.1.24	1.12064	5.48676	44.2932	2.51288e-07	6.18618e-07	BjSa
1.3.3.5	1.25902	3.75139	44.2687	2.52548e-07	6.21219e-07	BjSa
2.7.1.76	-1.56702	4.08572	44.2342	2.5433e-07	6.25099e-07	NTC
2.1.1.166	-0.485599	8.65231	44.1903	2.56611e-07	6.30201e-07	NTC
1.3.1.2	-1.58305	5.15663	44.1532	2.58562e-07	6.34484e-07	NTC
3.1.22.-	8.56727	-1.46366	89.5171	2.67486e-07	6.55856e-07	BjSa
1.14.11.4	-5.64446	-1.04625	93.0907	2.69902e-07	6.61249e-07	NTC
4.1.1.82	-0.888934	5.71208	43.8497	2.75104e-07	6.73456e-07	NTC
2.7.6.1	0.177122	9.99329	43.8336	2.76013e-07	6.7514e-07	BjSa
6.2.1.1	-0.156239	10.8349	43.802	2.77802e-07	6.78972e-07	NTC
6.1.1.15	0.120298	10.0182	43.7637	2.79995e-07	6.83787e-07	BjSa
2.3.1.225	9.65405	-1.13197	88.7272	2.81786e-07	6.87611e-07	BjSa
1.1.5.12	1.60449	5.24523	43.5526	2.92398e-07	7.12938e-07	BjSa
1.1.1.291	1.5296	5.084	43.324	3.06494e-07	7.46712e-07	BjSa
2.7.7.56	-0.150691	9.6769	43.2786	3.09375e-07	7.53133e-07	NTC
3.1.7.8	-7.485	-0.603269	53.1997	3.13593e-07	7.62189e-07	NTC
3.1.7.9	-7.485	-0.603269	53.1997	3.13593e-07	7.62189e-07	NTC
3.2.1.198	6.47173	-0.57983	53.1573	3.15541e-07	7.66315e-07	BjSa
2.7.11.33	-0.412194	8.73831	43.1142	3.20066e-07	7.76071e-07	NTC
2.7.4.28	-0.412194	8.73831	43.1142	3.20066e-07	7.76071e-07	NTC
3.4.23.25	8.26061	-1.5139	90.1096	3.27924e-07	7.94495e-07	BjSa
1.2.3.3	0.607744	6.30058	42.9304	3.32491e-07	8.04924e-07	BjSa
4.1.2.55	8.24006	-1.51777	96.3362	3.32947e-07	8.05389e-07	BjSa
1.10.3.1	-2.33121	2.40348	42.8926	3.35114e-07	8.09991e-07	NTC
4.2.2.-	-0.214982	10.8959	42.8623	3.37226e-07	8.14452e-07	NTC
4.3.2.3	-0.603215	6.90288	42.8359	3.39077e-07	8.18278e-07	NTC
2.4.1.18	-0.252183	9.95776	42.8033	3.41384e-07	8.23196e-07	NTC
2.6.1.19	0.394999	9.73146	42.4108	3.70483e-07	8.92661e-07	BjSa
2.1.1.207	-0.343827	8.74647	42.3991	3.71391e-07	8.93659e-07	NTC
2.6.1.106	1.25559	3.75481	42.398	3.71482e-07	8.93659e-07	BjSa
1.1.1.336	0.407682	7.44335	42.3652	3.74037e-07	8.991e-07	BjSa
4.2.1.100	1.11467	6.29817	42.2822	3.80589e-07	9.14131e-07	BjSa
2.7.1.150	8.30287	-1.5039	84.1813	3.83379e-07	9.20111e-07	BjSa
4.1.99.14	1.72936	2.76791	42.2317	3.84635e-07	9.22401e-07	BjSa
3.5.4.27	0.76041	5.62978	42.2154	3.85954e-07	9.24838e-07	BjSa
1.1.1.29	-0.610776	6.67864	41.9792	4.05574e-07	9.71093e-07	NTC
3.1.2.30	8.19258	-1.22676	82.1386	4.32636e-07	1.03508e-06	BjSa
2.7.2.1	-0.429502	9.34189	41.6115	4.38279e-07	1.04776e-06	NTC
2.3.-.-	2.05846	2.08625	41.5898	4.40288e-07	1.05174e-06	BjSa
4.2.3.130	3.50774	2.13062	41.4341	4.5505e-07	1.08616e-06	BjSa
3.4.24.59	8.27906	-1.51066	81.6958	4.56486e-07	1.08873e-06	BjSa
2.1.1.6	2.56444	2.35908	41.3883	4.59496e-07	1.09506e-06	BjSa
2.5.1.31	0.20246	9.83431	41.3159	4.66607e-07	1.11114e-06	BjSa
4.2.3.1	0.240952	10.6467	41.2521	4.72977e-07	1.12514e-06	BjSa
2.1.1.303	-1.39425	4.42421	41.2496	4.73222e-07	1.12514e-06	NTC
4.2.2.5	1.62841	2.57792	41.1727	4.81031e-07	1.14282e-06	BjSa
3.2.1.84	6.02645	-0.614683	50.2979	4.82871e-07	1.1463e-06	BjSa
2.1.1.289	-3.88758	2.42349	41.1312	4.85296e-07	1.15117e-06	NTC
1.14.13.218	-0.61739	8.2765	40.9204	5.0761e-07	1.20317e-06	NTC
2.4.2.48	-2.52636	3.18527	40.817	5.18957e-07	1.22911e-06	NTC
3.5.1.103	0.931712	5.5011	40.7869	5.2231e-07	1.23609e-06	BjSa
5.4.99.8	9.21238	-1.34175	79.102	5.50418e-07	1.30161e-06	BjSa
1.14.16.2	-2.40183	0.594252	40.5063	5.54704e-07	1.31073e-06	NTC
5.3.2.6	-1.32731	4.78671	40.3979	5.67788e-07	1.34061e-06	NTC
3.4.24.28	-0.985242	5.85783	40.3847	5.69411e-07	1.34341e-06	NTC
2.1.1.12	10.2893	0.972456	49.2064	5.70645e-07	1.34528e-06	BjSa
4.2.1.44	-0.504547	8.36992	40.358	5.72696e-07	1.34908e-06	NTC
1.97.1.-	8.14816	-1.18613	85.6936	5.91561e-07	1.39244e-06	BjSa
2.4.1.90	8.11937	-1.22183	116.353	6.24786e-07	1.46726e-06	BjSa
2.4.1.22	8.11937	-1.22183	116.353	6.24786e-07	1.46726e-06	BjSa
2.4.1.38	8.11937	-1.22183	116.353	6.24786e-07	1.46726e-06	BjSa
1.3.1.58	2.62285	1.68087	39.9503	6.25424e-07	1.46764e-06	BjSa
3.4.24.64	5.56622	0.507491	56.2432	6.3317e-07	1.48468e-06	BjSa
2.3.3.10	-1.62431	5.46215	39.8764	6.35523e-07	1.48905e-06	NTC
2.4.2.6	10.9341	-0.76812	57.6342	6.39661e-07	1.4976e-06	BjSa
1.18.1.1	-2.76325	3.30898	39.8308	6.41839e-07	1.50155e-06	NTC
2.7.7.75	-0.391067	8.54605	39.7547	6.5254e-07	1.52542e-06	NTC
3.6.5.5	7.35279	-0.72722	57.4414	6.54355e-07	1.52849e-06	BjSa
3.10.1.1	1.90949	4.01605	39.6717	6.64429e-07	1.55084e-06	BjSa
2.4.1.34	8.64922	-1.042	57.2834	6.66672e-07	1.55489e-06	BjSa
5.1.2.7	-0.863984	5.90219	39.5726	6.78917e-07	1.58224e-06	NTC
3.6.1.42	8.5122	-1.46801	76.1292	6.8663e-07	1.599e-06	BjSa
5.1.3.34	2.3819	1.87275	39.5138	6.87685e-07	1.60024e-06	BjSa
2.3.1.209	2.20534	3.10856	39.5003	6.89716e-07	1.60375e-06	BjSa
3.1.3.95	12.2518	-0.495084	75.8725	7.00109e-07	1.62668e-06	BjSa
2.7.1.191	0.5002	8.02487	39.4242	7.01257e-07	1.62811e-06	BjSa
3.4.11.9	0.183897	10.3716	39.4105	7.03369e-07	1.63177e-06	BjSa
2.3.1.158	8.65551	-1.44604	75.6754	7.10665e-07	1.64745e-06	BjSa
3.2.1.14	0.492579	7.8647	39.2631	7.26399e-07	1.68265e-06	BjSa
1.5.5.2	0.24924	9.29436	39.1409	7.46116e-07	1.72702e-06	BjSa
2.3.1.85	7.9216	-0.568915	56.263	7.5278e-07	1.74112e-06	BjSa
1.3.1.90	9.11657	-1.32663	74.9074	7.53582e-07	1.74166e-06	BjSa
2.1.1.317	-1.66109	3.02985	38.9963	7.70201e-07	1.77873e-06	NTC
3.5.2.15	-0.80814	5.56811	38.9763	7.73587e-07	1.7852e-06	NTC
2.8.1.12	-0.193984	9.08891	38.9709	7.74507e-07	1.78598e-06	NTC
2.4.1.335	9.26189	-1.32926	74.4678	7.79482e-07	1.7961e-06	BjSa
2.4.2.4	0.541883	7.50584	38.8873	7.88882e-07	1.81639e-06	BjSa
2.7.1.33	0.166803	9.74296	38.8771	7.90661e-07	1.81911e-06	BjSa
4.3.1.19	-0.140422	11.1625	38.8407	7.97036e-07	1.8324e-06	NTC
1.1.1.130	-0.991588	5.33311	38.6932	8.23397e-07	1.89159e-06	NTC
3.7.1.22	-0.382412	8.00431	38.637	8.33677e-07	1.91377e-06	NTC
2.6.-.-	8.86736	-1.39107	73.1026	8.66696e-07	1.98807e-06	BjSa
2.7.2.7	2.98702	0.34575	38.458	8.67363e-07	1.98811e-06	BjSa
1.1.3.6	-0.724751	7.98984	38.398	8.78991e-07	2.01326e-06	NTC
1.7.1.3	8.43396	-1.48413	72.6717	8.96516e-07	2.0488e-06	BjSa
1.7.1.2	8.43396	-1.48413	72.6717	8.96516e-07	2.0488e-06	BjSa
1.7.1.1	8.43396	-1.48413	72.6717	8.96516e-07	2.0488e-06	BjSa
1.3.99.8	0.506212	7.731	38.2121	9.16049e-07	2.09187e-06	BjSa
1.14.99.57	0.979109	3.77921	38.1669	9.25304e-07	2.11143e-06	BjSa
1.14.13.221	1.10842	5.95764	38.1401	9.30856e-07	2.12252e-06	BjSa
2.7.11.13	8.32505	-1.5022	71.6709	9.70435e-07	2.21112e-06	BjSa
1.4.1.24	-4.13819	2.98263	37.8071	1.00271e-06	2.28295e-06	NTC
1.1.1.108	1.12062	5.53353	37.7953	1.00535e-06	2.28727e-06	BjSa
2.4.2.44	1.51529	5.1041	37.7018	1.02665e-06	2.33398e-06	BjSa
4.2.3.90	10.1989	-0.461352	45.4752	1.03109e-06	2.34234e-06	BjSa
2.6.1.39	8.08413	-1.53532	70.7946	1.04097e-06	2.36302e-06	BjSa
1.1.1.333	1.20455	4.56327	37.5793	1.05527e-06	2.39372e-06	BjSa
5.1.1.7	0.158433	9.46866	37.5502	1.06219e-06	2.40763e-06	BjSa
2.1.1.244	8.98787	-1.38892	70.4658	1.06894e-06	2.42113e-06	BjSa
1.14.19.35	-9.74	-1.27956	53.3485	1.07536e-06	2.43028e-06	NTC
1.14.19.36	-9.74	-1.27956	53.3485	1.07536e-06	2.43028e-06	NTC
1.14.19.25	-9.74	-1.27956	53.3485	1.07536e-06	2.43028e-06	NTC
3.4.24.56	-2.15642	1.71876	37.4289	1.09157e-06	2.46509e-06	NTC
2.7.8.41	-0.268925	8.96992	37.2716	1.13097e-06	2.5522e-06	NTC
5.3.1.14	-0.524696	7.95164	37.2344	1.14052e-06	2.57183e-06	NTC
5.4.99.15	0.303884	9.0398	37.2236	1.1433e-06	2.57622e-06	BjSa
1.1.1.47	0.454046	7.75461	37.2065	1.14772e-06	2.58394e-06	BjSa
3.5.1.115	1.03063	5.87965	37.2039	1.14842e-06	2.58394e-06	BjSa
3.2.1.65	5.30033	2.23665	37.1263	1.16874e-06	2.62686e-06	BjSa
2.7.8.1	9.0301	-1.36846	69.3635	1.16921e-06	2.62686e-06	BjSa
1.2.5.3	-0.244892	12.4025	37.0169	1.19806e-06	2.68971e-06	NTC
1.1.1.287	1.6364	2.66994	37.0029	1.20187e-06	2.69628e-06	BjSa
1.3.99.27	2.83248	1.60686	36.9949	1.20404e-06	2.69916e-06	BjSa
1.3.1.9	0.203184	10.3048	36.9667	1.21176e-06	2.71449e-06	BjSa
2.7.1.182	1.68824	2.88452	36.8542	1.24312e-06	2.7827e-06	BjSa
2.5.1.68	0.902497	5.62026	36.7967	1.25946e-06	2.81721e-06	BjSa
2.4.1.173	1.47317	2.62691	36.7858	1.26261e-06	2.8222e-06	BjSa
4.1.2.17	0.271789	8.65642	36.7785	1.2647e-06	2.8248e-06	BjSa
1.14.19.20	1.56411	3.23415	36.748	1.2735e-06	2.84238e-06	BjSa
4.1.1.47	-0.784587	6.06421	36.7264	1.27979e-06	2.85434e-06	NTC
1.14.99.44	3.17658	0.335545	36.5776	1.32394e-06	2.95067e-06	BjSa
2.5.1.105	-0.362346	7.89029	36.4103	1.37555e-06	3.06344e-06	NTC
4.1.1.51	10.9248	-0.936001	67.2552	1.39272e-06	3.09942e-06	BjSa
3.1.3.8	-1.2194	5.57985	36.2659	1.42178e-06	3.16181e-06	NTC
2.1.2.13	1.10881	4.62787	36.1512	1.45973e-06	3.2415e-06	BjSa
1.1.1.305	1.10881	4.62787	36.1512	1.45973e-06	3.2415e-06	BjSa
5.1.3.3	0.285869	9.37453	36.0861	1.48173e-06	3.28795e-06	BjSa
2.7.1.194	-1.08246	6.36293	36.0516	1.49356e-06	3.3118e-06	NTC
1.3.8.12	-0.425558	7.63444	36.0157	1.50595e-06	3.33686e-06	NTC
2.7.7.8	0.138462	10.0727	35.9829	1.51735e-06	3.35968e-06	BjSa
2.5.1.101	-0.82063	5.76367	35.9657	1.52338e-06	3.3706e-06	NTC
1.1.3.41	0.702967	6.36866	35.9061	1.54446e-06	3.41477e-06	BjSa
5.1.3.-	2.20707	1.52599	35.8193	1.57571e-06	3.48135e-06	BjSa
1.10.3.10	0.885854	7.89544	35.7624	1.59658e-06	3.52493e-06	BjSa
2.8.1.7	0.124264	11.0584	35.7044	1.61813e-06	3.56992e-06	BjSa
3.-.-.-	-1.31818	4.55694	35.5727	1.66825e-06	3.67784e-06	NTC
1.13.11.61	-3.01649	0.125738	35.5619	1.67245e-06	3.68444e-06	NTC
3.2.1.31	0.546334	6.53574	35.5409	1.68061e-06	3.69976e-06	BjSa
1.14.99.-	-0.629943	6.61324	35.442	1.71966e-06	3.783e-06	NTC
3.1.3.25	0.144783	10.3093	35.4303	1.72433e-06	3.79055e-06	BjSa
2.3.1.101	0.527643	6.14758	35.4226	1.72745e-06	3.79467e-06	BjSa
2.6.1.1	-0.213376	9.99271	35.2478	1.79916e-06	3.94937e-06	NTC
2.1.1.322	8.23188	-1.51934	63.8893	1.85963e-06	4.07919e-06	BjSa
1.3.1.93	-7.41864	-0.759694	41.8928	1.8803e-06	4.12157e-06	NTC
1.15.1.2	9.74997	-1.22002	63.7252	1.88664e-06	4.13252e-06	BjSa
2.6.1.57	-0.754487	7.18384	35.027	1.89439e-06	4.14652e-06	NTC
2.1.1.57	15.4558	0.659681	48.9231	1.90398e-06	4.16453e-06	BjSa
3.4.16.6	8.74163	-1.40598	63.2026	1.97571e-06	4.31833e-06	BjSa
2.3.1.207	1.48376	5.92385	34.8423	1.97816e-06	4.32062e-06	BjSa
2.6.1.50	11.8203	-0.286251	41.555	1.99349e-06	4.35099e-06	BjSa
2.7.7.83	-0.721003	5.07024	34.8013	1.9973e-06	4.35619e-06	NTC
1.14.11.8	-2.192	1.77277	34.7138	2.0388e-06	4.44354e-06	NTC
1.14.14.27	-0.654134	5.77508	34.6607	2.06442e-06	4.49617e-06	NTC
3.4.17.-	0.429253	7.50311	34.5728	2.10761e-06	4.58697e-06	BjSa
2.4.1.252	1.19903	3.7012	34.5109	2.13858e-06	4.65107e-06	BjSa
4.2.1.131	1.98671	1.29191	34.5046	2.14176e-06	4.65468e-06	BjSa
3.1.4.52	1.32859	4.80761	34.4905	2.1489e-06	4.66688e-06	BjSa
3.1.4.11	9.14859	-1.30414	62.115	2.17706e-06	4.72468e-06	BjSa
1.1.1.102	1.22812	4.02035	34.3481	2.2224e-06	4.81967e-06	BjSa
2.7.1.92	0.456731	7.67249	34.2066	2.29818e-06	4.98048e-06	BjSa
5.4.4.4	10.0414	-1.0074	47.4923	2.30947e-06	4.99787e-06	BjSa
4.2.1.127	10.0414	-1.0074	47.4923	2.30947e-06	4.99787e-06	BjSa
3.2.2.28	-0.40916	7.74197	34.0887	2.36337e-06	5.1109e-06	NTC
2.4.1.329	1.65284	2.24221	34.0064	2.41005e-06	5.20816e-06	BjSa
6.1.1.11	0.122552	9.83297	33.9459	2.44503e-06	5.28002e-06	BjSa
2.5.1.84	7.10222	-0.100514	36.4546	2.46222e-06	5.30965e-06	BjSa
2.5.1.85	7.10222	-0.100514	36.4546	2.46222e-06	5.30965e-06	BjSa
4.2.3.146	10.3872	-0.948671	47.0031	2.46955e-06	5.32171e-06	BjSa
2.7.7.40	1.50245	3.40125	33.7946	2.53481e-06	5.45849e-06	BjSa
3.4.11.18	0.13359	10.1145	33.5939	2.65948e-06	5.72293e-06	BjSa
3.6.3.7	-0.638451	7.43413	33.2736	2.87207e-06	6.17607e-06	NTC
1.2.1.22	-1.22787	4.5386	33.2146	2.91325e-06	6.2602e-06	NTC
3.2.1.78	0.832319	6.88994	33.1536	2.9564e-06	6.34847e-06	BjSa
3.4.21.-	0.265724	11.6979	33.1195	2.9808e-06	6.39639e-06	BjSa
3.5.4.46	-9.64247	-1.47748	58.606	3.00732e-06	6.44877e-06	NTC
1.4.99.5	3.83628	1.05796	39.1872	3.031e-06	6.49501e-06	BjSa
5.1.-.-	3.43599	1.78332	33.0266	3.04845e-06	6.52781e-06	BjSa
3.5.1.24	-0.76444	5.34834	33.0127	3.05877e-06	6.54534e-06	NTC
3.4.19.5	0.336488	8.39886	32.9249	3.12441e-06	6.68114e-06	BjSa
1.14.13.40	-0.370733	8.58411	32.7824	3.23432e-06	6.91132e-06	NTC
1.2.1.21	-1.22146	4.53331	32.7477	3.26164e-06	6.96484e-06	NTC
6.3.2.4	0.146841	10.6121	32.7314	3.27463e-06	6.98412e-06	BjSa
2.7.4.3	-0.143532	10.0521	32.7306	3.27523e-06	6.98412e-06	NTC
3.4.24.3	2.18251	2.51636	32.7132	3.28911e-06	7.00882e-06	BjSa
1.2.7.1	-0.614207	8.9943	32.5132	3.45325e-06	7.35347e-06	NTC
5.1.99.8	0.46367	7.9071	32.4927	3.47054e-06	7.38002e-06	BjSa
1.13.11.81	0.46367	7.9071	32.4927	3.47054e-06	7.38002e-06	BjSa
1.3.99.-	-0.259104	9.63289	32.4877	3.47478e-06	7.3839e-06	NTC
3.4.21.68	-5.57449	-1.20063	49.5681	3.52555e-06	7.48277e-06	NTC
2.4.2.26	11.824	-0.630206	56.9387	3.52619e-06	7.48277e-06	BjSa
3.4.23.43	0.14602	9.44288	32.3977	3.55201e-06	7.53233e-06	BjSa
2.1.1.37	0.564469	8.66566	32.3242	3.61641e-06	7.66358e-06	BjSa
3.4.17.19	-0.413408	8.07326	32.1471	3.77681e-06	7.99796e-06	NTC
4.1.1.35	-0.2762	8.28336	32.11	3.81136e-06	8.06553e-06	NTC
3.2.2.8	2.05193	1.84066	32.0871	3.83293e-06	8.10558e-06	BjSa
3.5.1.10	-0.473122	8.35042	32.0723	3.84689e-06	8.12948e-06	NTC
1.18.1.-	0.60071	6.429	32.0176	3.89892e-06	8.23373e-06	BjSa
1.1.1.79	-0.553971	8.38114	32.0083	3.90783e-06	8.24686e-06	NTC
4.1.1.79	-0.731183	5.53787	31.8521	4.06121e-06	8.56464e-06	NTC
2.4.1.229	1.75463	1.43136	31.836	4.07731e-06	8.59268e-06	BjSa
3.1.4.4	1.80972	2.38227	31.8005	4.11323e-06	8.66242e-06	BjSa
3.2.1.26	0.640107	5.97706	31.7732	4.14103e-06	8.71495e-06	BjSa
1.14.12.11	2.7048	1.49695	31.7179	4.198e-06	8.82272e-06	BjSa
1.14.12.3	2.7048	1.49695	31.7179	4.198e-06	8.82272e-06	BjSa
2.6.1.86	1.21328	3.75485	31.6758	4.242e-06	8.90907e-06	BjSa
3.5.3.22	9.96377	-1.15222	54.7369	4.37714e-06	9.18658e-06	BjSa
4.2.1.57	-1.03322	5.62218	31.5282	4.39994e-06	9.22811e-06	NTC
5.4.2.8	0.197169	10.0983	31.466	4.46835e-06	9.36516e-06	BjSa
4.1.1.11	0.494807	7.40399	31.4228	4.51659e-06	9.4598e-06	BjSa
2.7.7.12	0.426777	8.84146	31.3806	4.56418e-06	9.55294e-06	BjSa
3.5.4.22	-0.528592	7.6522	31.3471	4.60241e-06	9.62637e-06	NTC
3.5.1.49	0.626017	6.97261	31.2358	4.73175e-06	9.89013e-06	BjSa
1.5.3.19	-0.329247	8.6349	31.2132	4.75849e-06	9.93923e-06	NTC
3.2.1.6	10.7667	-0.523173	36.6057	4.8815e-06	1.01892e-05	BjSa
1.17.4.1	-0.191129	10.9932	31.1005	4.89422e-06	1.02088e-05	NTC
2.7.1.107	-0.392617	7.50053	30.8754	5.17799e-06	1.07934e-05	NTC
1.1.98.5	5.90508	-0.72933	41.6937	5.2957e-06	1.10312e-05	BjSa
1.14.14.12	0.416766	7.41147	30.7606	5.32951e-06	1.10941e-05	BjSa
2.4.1.231	3.39781	0.198244	32.817	5.42131e-06	1.12775e-05	BjSa
4.3.1.18	-1.08361	6.06962	30.6885	5.427e-06	1.12817e-05	NTC
5.3.1.8	-0.15936	9.65786	30.6604	5.46558e-06	1.13542e-05	NTC
1.3.99.4	1.22599	7.16154	30.6098	5.5357e-06	1.1492e-05	BjSa
1.1.3.8	1.05696	5.20829	30.5892	5.56442e-06	1.15438e-05	BjSa
3.4.21.103	8.38026	-1.49455	52.2684	5.62592e-06	1.16635e-05	BjSa
4.2.1.68	-0.472992	7.65154	30.4594	5.74987e-06	1.19124e-05	NTC
4.1.1.96	-1.2665	4.92213	30.4009	5.83545e-06	1.20815e-05	NTC
2.5.1.47	-0.187334	10.5807	30.3341	5.935e-06	1.22793e-05	NTC
3.6.3.14	0.112047	11.4968	30.2659	6.03847e-06	1.24849e-05	BjSa
1.1.1.163	4.70213	1.87837	30.2509	6.06143e-06	1.25159e-05	BjSa
1.14.13.70	-1.0008	4.64111	30.2508	6.06164e-06	1.25159e-05	NTC
2.1.1.334	-0.424382	8.46548	30.1821	6.16819e-06	1.27274e-05	NTC
2.1.1.228	0.117819	9.68175	30.1659	6.19371e-06	1.27714e-05	BjSa
6.3.2.2	-0.2916	9.0802	30.0715	6.34418e-06	1.30729e-05	NTC
3.6.3.4	0.279818	8.58964	30.0676	6.35034e-06	1.30767e-05	BjSa
5.4.3.-	-1.35073	4.58216	29.9418	6.55713e-06	1.34935e-05	NTC
2.1.1.17	0.363302	8.21959	29.9269	6.58223e-06	1.3527e-05	BjSa
2.1.1.71	0.363302	8.21959	29.9269	6.58223e-06	1.3527e-05	BjSa
3.1.1.72	5.37808	0.601275	34.98	6.66572e-06	1.36893e-05	BjSa
3.4.24.71	-0.642218	8.31257	29.8702	6.67813e-06	1.37056e-05	NTC
6.3.2.30	-0.449055	7.84398	29.7932	6.81081e-06	1.39592e-05	NTC
6.3.2.29	-0.449055	7.84398	29.7932	6.81081e-06	1.39592e-05	NTC
4.1.1.46	0.427412	7.50557	29.7636	6.86266e-06	1.40561e-05	BjSa
3.5.4.5	0.321386	8.09973	29.7335	6.91561e-06	1.4155e-05	BjSa
4.2.1.43	-0.467609	6.2891	29.614	7.13072e-06	1.45856e-05	NTC
4.2.1.135	8.12255	-1.38548	39.7386	7.13989e-06	1.45946e-05	BjSa
4.4.1.22	-0.713347	7.05087	29.5852	7.1835e-06	1.46739e-05	NTC
2.1.1.190	0.150567	9.54648	29.5073	7.32881e-06	1.49607e-05	BjSa
2.4.1.10	6.08227	0.18977	31.4753	7.34876e-06	1.49915e-05	BjSa
2.7.1.175	0.955903	5.71418	29.3704	7.59146e-06	1.54763e-05	BjSa
1.1.1.310	-0.755514	5.69017	29.257	7.81689e-06	1.59252e-05	NTC
1.1.1.405	1.30609	3.47189	29.2463	7.83844e-06	1.59585e-05	BjSa
4.2.1.83	-0.27828	8.02598	29.2262	7.87916e-06	1.60307e-05	NTC
3.5.1.28	0.166005	10.1558	29.1889	7.95553e-06	1.61754e-05	BjSa
1.14.-.-	0.382038	8.31709	29.0643	8.21634e-06	1.66945e-05	BjSa
3.6.3.34	-0.228694	9.64688	28.8586	8.66689e-06	1.75983e-05	NTC
2.7.1.74	-1.37944	3.72958	28.8234	8.74664e-06	1.77413e-05	NTC
6.3.3.2	0.345622	8.18095	28.8224	8.74889e-06	1.77413e-05	BjSa
2.4.1.15	-0.184214	9.58819	28.7711	8.86645e-06	1.79555e-05	NTC
4.1.1.75	-1.68042	4.81501	28.7709	8.86696e-06	1.79555e-05	NTC
4.2.1.159	-1.07437	3.1115	28.7686	8.87212e-06	1.79555e-05	NTC
3.2.1.23	0.289257	9.49839	28.7454	8.92601e-06	1.80526e-05	BjSa
1.4.1.1	0.171286	9.74478	28.6948	9.04465e-06	1.82805e-05	BjSa
1.5.1.33	0.422009	7.57896	28.6483	9.15483e-06	1.84909e-05	BjSa
1.13.11.24	1.10213	3.62858	28.6363	9.18357e-06	1.85368e-05	BjSa
4.2.2.26	1.45496	2.72606	28.6281	9.20346e-06	1.85647e-05	BjSa
2.3.2.15	-1.57471	3.25159	28.5924	9.28953e-06	1.87259e-05	NTC
5.4.99.20	-0.693998	7.06524	28.4761	9.57642e-06	1.92915e-05	NTC
2.4.1.336	-1.82552	2.13522	28.4456	9.65328e-06	1.94336e-05	NTC
1.1.1.127	-0.304003	8.40782	28.428	9.69806e-06	1.95109e-05	NTC
3.5.1.14	-6.72677	-0.592113	30.207	9.86569e-06	1.98351e-05	NTC
1.14.14.8	-1.28161	4.03022	28.1957	1.0308e-05	2.07107e-05	NTC
2.4.1.333	-5.25567	0.56685	29.877	1.06638e-05	2.14115e-05	NTC
1.4.1.3	0.296503	9.2861	28.06	1.06833e-05	2.14366e-05	BjSa
2.1.1.189	3.85453	1.64459	28.0244	1.07843e-05	2.16251e-05	BjSa
1.3.1.53	1.81716	2.55769	27.9106	1.11134e-05	2.22705e-05	BjSa
2.6.1.84	1.35752	5.20652	27.908	1.11212e-05	2.22716e-05	BjSa
2.1.1.104	0.714345	7.37091	27.9023	1.11381e-05	2.22907e-05	BjSa
1.1.1.385	-0.875361	4.31932	27.8764	1.12147e-05	2.24294e-05	NTC
1.1.1.11	-1.65294	4.31043	27.7117	1.17151e-05	2.34148e-05	NTC
3.4.17.14	0.706602	6.25423	27.5534	1.22188e-05	2.44057e-05	BjSa
2.4.2.18	0.10857	9.67893	27.5244	1.23137e-05	2.45792e-05	BjSa
6.2.1.4	-2.81361	0.899389	27.4171	1.26713e-05	2.52766e-05	NTC
3.6.3.17	-0.21078	11.4252	27.2799	1.31446e-05	2.62036e-05	NTC
1.8.3.6	5.52589	0.169011	28.9661	1.32519e-05	2.63831e-05	BjSa
1.8.3.5	5.52589	0.169011	28.9661	1.32519e-05	2.63831e-05	BjSa
5.3.1.29	5.68307	-0.558072	31.5197	1.33609e-05	2.65829e-05	BjSa
4.2.1.99	-1.98878	5.49417	27.1283	1.369e-05	2.72199e-05	NTC
3.5.1.2	-0.741978	7.84828	27.0709	1.39029e-05	2.76253e-05	NTC
2.2.1.7	0.155178	9.82528	27.0159	1.41098e-05	2.80183e-05	BjSa
3.2.2.26	0.7476	5.5706	26.7578	1.51272e-05	3.0019e-05	BjSa
5.1.3.35	8.75455	-1.42157	43.2801	1.53405e-05	3.04226e-05	BjSa
3.2.1.83	7.98551	-1.54727	43.1331	1.56148e-05	3.09465e-05	BjSa
3.1.1.56	7.71559	0.888817	30.742	1.57234e-05	3.11214e-05	BjSa
3.1.1.84	7.71559	0.888817	30.742	1.57234e-05	3.11214e-05	BjSa
6.1.1.14	0.128988	10.5589	26.562	1.59508e-05	3.1551e-05	BjSa
2.1.1.106	5.61143	-0.768711	28.1837	1.60205e-05	3.16684e-05	BjSa
6.1.2.1	1.29825	3.50494	26.4563	1.64156e-05	3.24285e-05	BjSa
2.1.1.112	7.34384	-1.64947	54.7508	1.64931e-05	3.25607e-05	BjSa
5.3.1.25	1.02422	4.09816	26.3435	1.69274e-05	3.33749e-05	BjSa
5.3.1.3	1.02422	4.09816	26.3435	1.69274e-05	3.33749e-05	BjSa
3.6.1.31	-0.279204	8.84875	26.2918	1.71677e-05	3.38269e-05	NTC
6.2.1.26	0.59041	6.17896	26.2369	1.7427e-05	3.43157e-05	BjSa
1.13.11.38	-1.39415	4.6375	26.2151	1.7531e-05	3.44983e-05	NTC
3.4.11.1	0.170656	10.2118	26.2044	1.75822e-05	3.45767e-05	BjSa
2.4.1.46	0.99421	6.00644	26.0289	1.84476e-05	3.62553e-05	BjSa
3.3.2.15	2.36792	0.580135	25.9348	1.89298e-05	3.71793e-05	BjSa
5.3.4.1	-0.639564	7.60926	25.9118	1.905e-05	3.73913e-05	NTC
2.7.6.2	0.759079	4.89499	25.8381	1.944e-05	3.81324e-05	BjSa
2.5.1.129	0.242304	8.90338	25.7846	1.97283e-05	3.8673e-05	BjSa
3.2.1.199	-1.06418	2.71329	25.7547	1.98915e-05	3.89681e-05	NTC
3.1.1.74	-1.54142	2.21996	25.6483	2.04841e-05	4.01032e-05	NTC
3.1.11.1	1.07436	5.80968	25.6264	2.06086e-05	4.03212e-05	BjSa
1.1.1.61	-0.53336	6.41136	25.5766	2.0894e-05	4.08535e-05	NTC
5.2.1.2	0.432829	6.93098	25.5548	2.10206e-05	4.10747e-05	BjSa
3.4.24.80	11.7177	-0.719036	40.6434	2.12394e-05	4.14758e-05	BjSa
1.2.1.38	0.113855	9.72147	25.4743	2.14944e-05	4.1947e-05	BjSa
1.14.14.15	-1.99827	0.525792	31.2316	2.22504e-05	4.33946e-05	NTC
1.14.11.56	11.418	-0.565218	32.8778	2.2301e-05	4.34655e-05	BjSa
2.4.2.46	2.98349	1.32094	25.3143	2.24706e-05	4.37683e-05	BjSa
3.1.1.41	0.638799	5.78505	25.2773	2.27028e-05	4.41924e-05	BjSa
1.1.3.17	5.31112	-0.577239	32.4234	2.30191e-05	4.47797e-05	BjSa
1.13.11.39	-1.9419	3.05114	25.221	2.30614e-05	4.48335e-05	NTC
2.7.1.5	0.544279	7.29866	25.204	2.31708e-05	4.50176e-05	BjSa
3.2.1.183	-1.63084	3.20851	25.1345	2.36237e-05	4.58684e-05	NTC
1.14.13.205	7.24428	-1.66219	65.5362	2.38631e-05	4.63038e-05	BjSa
2.4.2.52	0.749875	6.26591	25.0531	2.41671e-05	4.68639e-05	BjSa
2.7.1.53	1.54142	3.18975	24.9813	2.46574e-05	4.77844e-05	BjSa
2.1.1.10	0.847295	4.80975	24.8894	2.53e-05	4.89988e-05	BjSa
2.1.1.199	0.123461	9.79444	24.8341	2.56954e-05	4.9733e-05	BjSa
2.5.1.15	0.125957	9.82528	24.782	2.60738e-05	5.04335e-05	BjSa
1.5.1.-	-0.477143	7.05719	24.7513	2.63e-05	5.08389e-05	NTC
2.1.1.191	0.237068	9.62558	24.7211	2.65242e-05	5.12399e-05	BjSa
1.12.1.2	0.782391	6.25847	24.7035	2.66555e-05	5.1461e-05	BjSa
1.5.1.28	-0.49498	6.44347	24.6923	2.674e-05	5.15917e-05	NTC
1.4.1.4	0.490096	6.61722	24.5226	2.80505e-05	5.40859e-05	BjSa
2.1.1.170	-0.28468	8.86712	24.3857	2.91574e-05	5.61848e-05	NTC
2.7.7.6	-0.120579	12.21	24.3708	2.92804e-05	5.63864e-05	NTC
5.4.99.2	0.194818	10.8383	24.3261	2.96538e-05	5.70695e-05	BjSa
1.1.1.211	8.36489	-0.617751	31.0805	3.0867e-05	5.9367e-05	BjSa
2.3.1.30	-0.169775	9.27224	24.1819	3.08925e-05	5.93789e-05	NTC
1.1.1.136	0.423024	8.8488	24.1662	3.10304e-05	5.96064e-05	BjSa
1.2.7.12	0.423538	7.86813	24.0983	3.16365e-05	6.07325e-05	BjSa
6.3.2.3	-0.377071	8.77342	24.0766	3.18326e-05	6.10706e-05	NTC
5.-.-.-	0.491822	6.20072	24.0545	3.20332e-05	6.1417e-05	BjSa
1.8.1.18	5.14792	-0.806521	43.4239	3.24647e-05	6.22053e-05	BjSa
3.5.1.38	-1.95919	3.8329	23.9055	3.34255e-05	6.40063e-05	NTC
3.1.3.-	-0.238615	9.84095	23.8967	3.35095e-05	6.4127e-05	NTC
2.1.1.90	-2.47167	-0.27115	23.8703	3.37636e-05	6.45729e-05	NTC
2.1.1.186	-0.485931	6.69701	23.7778	3.46698e-05	6.62646e-05	NTC
3.1.27.3	-1.56357	4.24008	23.7539	3.4908e-05	6.66782e-05	NTC
4.2.1.120	0.568508	5.95091	23.7329	3.51189e-05	6.69974e-05	BjSa
5.3.3.3	0.568508	5.95091	23.7329	3.51189e-05	6.69974e-05	BjSa
4.4.1.5	-0.214154	9.22262	23.6883	3.55712e-05	6.7818e-05	NTC
2.7.8.46	1.35558	3.95748	23.653	3.59332e-05	6.84655e-05	BjSa
4.2.1.141	-0.37373	7.00319	23.6391	3.60769e-05	6.86965e-05	NTC
4.4.1.16	0.144975	9.81464	23.6358	3.61113e-05	6.87193e-05	BjSa
2.7.1.83	-0.940181	3.22078	23.609	3.63909e-05	6.92083e-05	NTC
2.7.1.8	0.467721	6.83366	23.5583	3.6926e-05	7.01823e-05	BjSa
2.3.1.261	5.2325	-0.104694	26.8506	3.69629e-05	7.02088e-05	BjSa
1.1.5.3	-0.111718	9.86428	23.4634	3.79496e-05	7.20383e-05	NTC
2.7.1.14	8.57694	-1.45622	36.0539	3.89836e-05	7.39553e-05	BjSa
5.3.3.1	-1.13722	2.5369	23.2237	4.0673e-05	7.71124e-05	NTC
1.3.99.33	8.34679	-1.48989	35.6329	4.1336e-05	7.83208e-05	BjSa
1.5.1.2	0.128384	9.41325	23.1531	4.15148e-05	7.8611e-05	BjSa
2.1.1.184	0.912156	4.26784	23.0746	4.24724e-05	8.03745e-05	BjSa
2.2.1.12	7.60663	-1.6131	35.3573	4.29644e-05	8.12552e-05	BjSa
1.14.99.50	-0.532962	7.43496	23.0285	4.30458e-05	8.13589e-05	NTC
2.3.1.133	-8.04635	-0.182905	29.2551	4.35071e-05	8.21801e-05	NTC
1.1.1.87	-2.14196	0.822889	22.9709	4.37732e-05	8.26317e-05	NTC
2.4.2.45	0.791327	4.87418	22.9408	4.41594e-05	8.33094e-05	BjSa
4.99.1.5	-1.28569	4.17933	22.8829	4.49115e-05	8.46759e-05	NTC
3.4.14.11	0.815215	5.2358	22.8632	4.51704e-05	8.51118e-05	BjSa
3.4.17.1	2.49272	1.87515	22.8237	4.56942e-05	8.60457e-05	BjSa
5.4.99.24	-0.337549	8.73551	22.7582	4.65775e-05	8.7655e-05	NTC
1.14.13.236	-0.861574	5.6925	22.7498	4.66924e-05	8.78174e-05	NTC
5.4.99.17	0.283016	9.26036	22.7273	4.70019e-05	8.82908e-05	BjSa
4.2.1.129	0.283016	9.26036	22.7273	4.70019e-05	8.82908e-05	BjSa
3.1.4.1	4.93394	-0.722068	25.8033	4.71049e-05	8.843e-05	BjSa
1.7.7.1	-0.492646	7.40725	22.7107	4.72303e-05	8.86112e-05	NTC
3.1.22.1	-2.19022	2.54602	22.628	4.839e-05	9.07312e-05	NTC
1.7.2.1	-0.394786	8.14695	22.6132	4.86005e-05	9.10702e-05	NTC
2.7.1.17	0.204705	9.28106	22.5505	4.95039e-05	9.27063e-05	BjSa
2.7.1.163	2.09221	1.35703	22.4878	5.04254e-05	9.43742e-05	BjSa
3.6.1.26	1.24069	4.48826	22.4758	5.06025e-05	9.46477e-05	BjSa
2.7.1.68	7.51075	-1.3618	28.4421	5.09246e-05	9.51919e-05	BjSa
1.1.1.409	-0.347028	7.2571	22.4444	5.10736e-05	9.53219e-05	NTC
1.1.1.408	-0.347028	7.2571	22.4444	5.10736e-05	9.53219e-05	NTC
3.11.1.3	5.96781	0.57406	25.4581	5.10875e-05	9.53219e-05	BjSa
2.3.1.81	-0.820592	6.1484	22.426	5.13508e-05	9.57547e-05	NTC
2.8.2.-	2.09767	2.04016	22.4212	5.1424e-05	9.58328e-05	BjSa
4.2.99.21	-0.991692	4.3553	22.4187	5.14609e-05	9.58432e-05	NTC
6.3.1.19	0.708656	6.77048	22.4064	5.16476e-05	9.61123e-05	BjSa
4.1.1.98	-0.203742	9.46558	22.4051	5.16682e-05	9.61123e-05	NTC
1.5.8.2	0.575998	6.65825	22.3169	5.30304e-05	9.85136e-05	BjSa
1.5.8.1	0.575998	6.65825	22.3169	5.30304e-05	9.85136e-05	BjSa
1.1.1.-	0.129253	11.391	22.3153	5.30557e-05	9.85136e-05	BjSa
1.2.1.4	0.841741	3.9691	22.2808	5.35989e-05	9.94619e-05	BjSa
3.1.4.53	-0.300295	8.14604	22.2678	5.38056e-05	9.9785e-05	NTC
3.5.1.127	5.15207	-1.00864	42.1756	5.38495e-05	9.98058e-05	BjSa
3.7.1.8	1.41358	1.56754	22.2589	5.39478e-05	9.99276e-05	BjSa
3.1.2.28	0.805593	5.90044	22.1681	5.54168e-05	0.000102587	BjSa
2.8.4.3	0.125688	9.78837	22.1104	5.63732e-05	0.000104294	BjSa
2.3.1.7	1.42847	1.98438	22.0526	5.73487e-05	0.000106035	BjSa
4.2.1.132	1.33741	4.78908	21.9618	5.89171e-05	0.000108869	BjSa
2.3.1.41	-0.376199	8.88236	21.8403	6.10897e-05	0.000112815	NTC
1.3.7.15	-1.85423	2.36897	21.8129	6.15907e-05	0.000113603	NTC
1.3.7.14	-1.85423	2.36897	21.8129	6.15907e-05	0.000113603	NTC
1.14.13.81	-1.65512	0.948094	21.7317	6.31019e-05	0.00011632	NTC
1.8.4.9	-6.80996	-0.0323158	27.3514	6.31901e-05	0.000116413	NTC
3.1.1.76	-0.545019	5.3192	21.6975	6.37511e-05	0.000117376	NTC
1.17.1.8	0.104887	9.60963	21.5321	6.69925e-05	0.000123269	BjSa
6.1.1.7	0.0954549	10.3517	21.5259	6.71161e-05	0.000123423	BjSa
1.6.5.9	-2.96115	1.83159	21.5021	6.75978e-05	0.000124234	NTC
2.1.1.319	-0.766844	5.7792	21.4146	6.94008e-05	0.000127471	NTC
4.2.1.103	0.413347	6.86884	21.3314	7.11638e-05	0.000130631	BjSa
1.4.1.21	-0.297145	7.17035	21.2877	7.21083e-05	0.000132285	NTC
4.1.2.48	0.112033	9.77555	21.266	7.25804e-05	0.000133071	BjSa
3.4.24.21	-1.38426	1.55279	21.2465	7.30096e-05	0.000133778	NTC
4.6.1.12	0.110959	9.57644	21.1359	7.54931e-05	0.000138246	BjSa
4.2.1.151	0.35401	7.88663	21.0968	7.6394e-05	0.000139812	BjSa
2.1.1.302	1.20445	3.5137	21.0259	7.80543e-05	0.000142765	BjSa
3.6.3.41	0.155775	9.03356	21.0168	7.82711e-05	0.000143076	BjSa
2.7.6.5	-0.105821	10.1707	20.9834	7.90677e-05	0.000144446	NTC
1.1.5.2	-0.366472	10.4765	20.899	8.11233e-05	0.000148113	NTC
5.3.3.10	-0.65719	6.17833	20.8927	8.12784e-05	0.000148308	NTC
5.99.1.-	-0.363858	9.95075	20.8571	8.21656e-05	0.000149837	NTC
4.2.1.80	-0.536035	7.50699	20.8487	8.23772e-05	0.000150134	NTC
5.1.3.10	-0.363884	8.06529	20.8244	8.2988e-05	0.000151157	NTC
1.13.11.18	5.29558	-0.566212	23.4328	8.33339e-05	0.000151696	BjSa
3.2.1.76	4.49223	-0.075993	30.5716	8.34146e-05	0.000151753	BjSa
1.1.99.24	0.750635	4.67963	20.7898	8.38684e-05	0.000152488	BjSa
3.2.1.3	0.516545	8.30497	20.561	8.99476e-05	0.000163444	BjSa
3.6.1.45	0.716183	6.0022	20.5548	9.01212e-05	0.000163662	BjSa
1.1.1.261	0.605335	5.83183	20.4001	9.45058e-05	0.000171523	BjSa
4.2.1.47	-0.169352	9.62032	20.3032	9.73688e-05	0.000176614	NTC
4.2.1.144	7.41343	0.493615	22.7856	9.79236e-05	0.000177516	BjSa
4.2.1.20	0.0836724	10.8251	20.148	0.000102152	0.000185051	BjSa
2.7.7.98	2.09415	1.2475	20.1464	0.000102201	0.000185051	BjSa
1.5.1.49	-1.47239	1.23895	20.0456	0.000105444	0.000190809	NTC
1.14.11.27	-2.15767	3.05967	19.9786	0.000107662	0.000194707	NTC
3.5.5.7	-0.478441	6.93762	19.9069	0.000110086	0.000198974	NTC
1.14.13.29	-1.00754	2.30936	19.7736	0.000114756	0.000207292	NTC
6.3.1.1	1.32023	3.95503	19.4723	0.000126108	0.000227665	BjSa
1.1.1.335	-0.469697	6.66049	19.4301	0.000127789	0.000230563	NTC
4.3.1.7	-0.337468	8.26504	19.4163	0.000128344	0.000231428	NTC
2.4.2.22	-0.393395	6.87211	19.3832	0.000129689	0.000233716	NTC
1.11.2.4	2.37844	2.60665	19.3658	0.000130404	0.000234865	BjSa
3.1.2.-	-0.149939	11.1036	19.3518	0.000130979	0.000235762	NTC
6.3.4.15	0.127677	9.37008	19.3383	0.000131538	0.00023663	BjSa
2.1.1.156	-4.44924	-0.843937	23.823	0.000132178	0.00023764	NTC
3.6.3.30	0.282271	9.42172	19.2935	0.000133409	0.000239714	BjSa
3.1.3.2	0.616408	7.19992	19.2855	0.000133743	0.000240172	BjSa
4.2.2.6	-0.373434	6.71364	19.2255	0.000136304	0.000244627	NTC
3.2.1.166	-6.3865	-0.690892	23.6294	0.000137902	0.000247351	NTC
3.7.1.17	0.903615	5.34116	19.1608	0.000139119	0.000249387	BjSa
2.7.1.40	-0.149652	9.96075	19.1582	0.000139234	0.000249447	NTC
1.3.1.104	-0.728323	6.21834	19.0385	0.000144613	0.000258933	NTC
4.3.1.15	-0.453901	6.55491	18.9574	0.000148386	0.000265532	NTC
5.4.3.3	0.562905	6.03734	18.858	0.000153157	0.00027391	BjSa
2.1.1.304	5.98731	-0.033976	21.0117	0.000154417	0.000276002	BjSa
2.8.3.1	-0.456268	6.67882	18.827	0.000154677	0.000276305	NTC
1.5.1.24	7.79059	-1.57679	27.0504	0.000155214	0.000277103	BjSa
4.4.1.-	1.60049	2.7187	18.7375	0.000159157	0.000283976	BjSa
4.2.1.10	-0.0980899	9.71127	18.7203	0.000160032	0.000285371	NTC
1.2.1.18	0.131659	9.60176	18.6997	0.000161093	0.00028693	BjSa
1.2.1.27	0.131659	9.60176	18.6997	0.000161093	0.00028693	BjSa
4.1.1.23	-0.106062	9.71377	18.678	0.000162215	0.000288759	NTC
4.1.2.29	7.29937	-1.65649	26.588	0.000168034	0.000298944	BjSa
2.4.1.290	-3.29272	-0.604239	20.6343	0.000170575	0.000303289	NTC
1.3.1.45	0.655441	7.71184	18.3382	0.000180917	0.00032149	BjSa
1.5.1.38	0.547611	7.21691	18.3182	0.000182083	0.000323374	BjSa
3.6.1.21	-4.41176	-1.10902	61.6612	0.000184195	0.000326935	NTC
3.4.15.6	-0.323449	8.16044	18.2499	0.000186146	0.000330207	NTC
2.4.2.3	0.617913	5.74795	18.2255	0.000187617	0.000332624	BjSa
1.8.2.2	0.283403	7.02343	18.2232	0.000187758	0.000332681	BjSa
2.1.1.246	-0.851794	2.74258	18.2201	0.000187949	0.000332826	NTC
4.2.3.156	0.447057	6.96888	18.1917	0.000189681	0.000335699	BjSa
2.7.1.217	-0.379103	6.73286	18.1323	0.000193364	0.000342019	NTC
1.1.1.35	-0.180262	10.5524	18.1127	0.000194596	0.000344	NTC
1.1.1.8	6.35928	-1.11424	22.0717	0.000195507	0.000345411	BjSa
1.2.1.28	0.615235	6.03877	18.0745	0.000197017	0.000347878	BjSa
1.14.13.114	-0.627871	5.34032	18.0654	0.000197603	0.00034871	NTC
1.14.13.222	0.809808	4.8581	18.056	0.000198208	0.000349578	BjSa
2.7.8.14	1.77668	2.0582	17.9864	0.000202737	0.000357153	BjSa
2.7.8.47	1.77668	2.0582	17.9864	0.000202737	0.000357153	BjSa
2.1.4.2	8.40908	-1.43218	25.4513	0.000205084	0.00036108	BjSa
1.14.14.17	-1.12433	3.69829	17.9055	0.000208148	0.000366264	NTC
1.14.12.15	0.768672	4.76674	17.8613	0.000211164	0.000371357	BjSa
5.3.1.22	-0.186105	8.55926	17.7801	0.000216837	0.000381115	NTC
1.2.1.54	0.864274	5.33097	17.7677	0.000217717	0.000382441	BjSa
3.1.2.20	-1.80489	1.06151	17.7217	0.000221013	0.000388009	NTC
1.1.1.373	-1.01541	4.08659	17.5731	0.000232043	0.00040714	NTC
3.4.13.-	1.04167	3.90263	17.5488	0.000233899	0.00041016	BjSa
3.5.1.88	0.0941145	10.0614	17.5087	0.000237001	0.000415363	BjSa
1.14.13.195	1.34715	3.41907	17.462	0.000240668	0.000421307	BjSa
1.14.13.196	1.34715	3.41907	17.462	0.000240668	0.000421307	BjSa
2.7.1.101	0.776658	2.92721	17.4601	0.00024082	0.000421332	BjSa
2.7.1.48	-0.423132	7.56788	17.4157	0.000244368	0.000427294	NTC
4.2.1.158	1.72318	1.03711	18.1004	0.00025028	0.000437383	BjSa
4.1.1.15	1.11565	6.16005	17.3409	0.000250475	0.000437473	BjSa
1.2.1.71	0.687866	6.6172	17.2694	0.000256454	0.00044766	BjSa
2.7.1.28	0.98671	4.78389	17.2367	0.000259244	0.000451757	BjSa
2.7.1.29	0.98671	4.78389	17.2367	0.000259244	0.000451757	BjSa
4.6.1.15	0.98671	4.78389	17.2367	0.000259244	0.000451757	BjSa
2.7.7.97	1.5192	0.888651	17.1925	0.000263067	0.000458158	BjSa
2.4.2.14	-0.0820763	9.95234	17.0218	0.000278401	0.000484589	NTC
3.6.1.3	1.49633	2.37204	16.884	0.000291483	0.000507072	BjSa
2.1.1.148	0.284691	7.69527	16.7685	0.000302957	0.000526731	BjSa
1.14.13.142	0.641025	5.79731	16.7444	0.000305405	0.000530686	BjSa
2.5.1.74	-0.354038	7.58752	16.6739	0.000312713	0.000543077	NTC
1.3.5.1	0.0796722	11.3225	16.5074	0.000330705	0.000573997	BjSa
2.3.1.129	0.156227	9.40573	16.4989	0.000331658	0.000575326	BjSa
1.7.99.1	1.06278	2.21551	16.4817	0.000333587	0.000578343	BjSa
1.14.12.-	0.868589	6.53175	16.4798	0.000333792	0.000578372	BjSa
5.3.1.27	-0.706943	4.45458	16.476	0.00033422	0.000578785	NTC
6.1.1.22	-0.258489	8.80627	16.3999	0.000342912	0.000593501	NTC
1.3.1.72	-1.64904	0.788502	16.3658	0.000346893	0.000600052	NTC
2.7.7.58	-0.638876	5.00898	16.345	0.000349341	0.000603946	NTC
3.2.1.132	0.660485	5.1982	16.3312	0.000350979	0.000606434	BjSa
2.7.1.23	0.0910723	9.65008	16.2383	0.000362187	0.000625446	BjSa
4.1.99.2	-0.931072	3.80646	16.213	0.000365311	0.000630486	NTC
6.1.1.12	-0.0791608	10.0338	16.199	0.000367049	0.000633128	NTC
1.5.1.40	0.148781	9.46165	16.1634	0.000371512	0.000640466	BjSa
2.7.7.65	0.237323	9.95476	16.1406	0.000374401	0.000645083	BjSa
1.3.3.4	0.319246	8.09486	16.1054	0.000378907	0.000652112	BjSa
1.3.3.15	0.319246	8.09486	16.1054	0.000378907	0.000652112	BjSa
3.4.23.36	-0.211893	8.93753	16.0648	0.000384179	0.000660814	NTC
5.1.99.4	0.258302	8.06878	16.0004	0.000392713	0.000675113	BjSa
3.1.11.2	0.112068	10.3887	15.9511	0.000399375	0.00068618	BjSa
1.1.1.328	0.718085	4.56404	15.9305	0.000402185	0.000690621	BjSa
2.4.2.30	1.16116	2.69074	15.8706	0.000410519	0.000704536	BjSa
4.2.1.149	0.478757	7.34293	15.751	0.000427693	0.0007336	BjSa
5.4.99.7	-1.0311	4.10143	15.7148	0.000433041	0.000742356	NTC
1.4.3.21	-0.520992	7.72454	15.6833	0.000437746	0.000750001	NTC
2.1.1.185	0.109349	9.34324	15.6505	0.000442708	0.000758078	BjSa
4.1.1.71	-1.11246	3.02508	15.6384	0.00044456	0.000760824	NTC
3.1.1.15	-0.561561	6.22857	15.6288	0.000446038	0.000762927	NTC
1.1.1.10	2.08094	0.714357	15.6192	0.000447502	0.000765004	BjSa
5.4.99.64	0.659591	5.30995	15.6055	0.000449624	0.000768202	BjSa
1.4.1.13	-0.155329	10.916	15.6017	0.000450209	0.000768344	NTC
1.4.1.14	-0.155329	10.916	15.6017	0.000450209	0.000768344	NTC
3.6.4.13	-0.156764	11.3727	15.5979	0.000450799	0.000768921	NTC
3.2.1.139	-0.542296	7.35765	15.5692	0.000455291	0.000776151	NTC
1.4.1.25	2.16988	3.06849	15.5652	0.000455916	0.000776784	BjSa
3.4.22.37	9.47648	-0.867769	18.4778	0.000464201	0.000790459	BjSa
3.4.11.4	0.439685	7.87826	15.4991	0.000466441	0.000793831	BjSa
4.99.1.1	0.118645	9.5262	15.4028	0.000482222	0.000819778	BjSa
4.99.1.9	0.118645	9.5262	15.4028	0.000482222	0.000819778	BjSa
5.3.1.5	-0.298325	8.50442	15.3683	0.000488026	0.000829184	NTC
4.2.1.46	0.145304	10.2737	15.2132	0.000515035	0.000874588	BjSa
2.3.1.168	0.352438	7.48704	15.1911	0.000519005	0.000880841	BjSa
3.2.1.40	0.339816	8.18334	15.1238	0.000531312	0.000901227	BjSa
1.3.1.44	-0.735263	5.05808	15.1193	0.000532145	0.000902141	NTC
4.3.1.27	0.576213	6.43724	15.0999	0.000535767	0.000907778	BjSa
1.1.1.133	-0.114162	9.64594	15.0938	0.000536908	0.000909207	NTC
2.3.1.194	1.01233	1.88873	14.9751	0.000559655	0.000947204	BjSa
4.2.99.20	-0.530119	5.14955	14.9002	0.000574535	0.000971849	NTC
1.1.2.6	0.549891	7.96665	14.8773	0.000579164	0.000979139	BjSa
1.14.16.1	0.315536	8.26003	14.8388	0.000587038	0.000991903	BjSa
1.14.19.3	0.46207	7.2983	14.8318	0.000588493	0.000993812	BjSa
2.7.7.73	2.19538	0.0532834	14.7958	0.000595981	0.0010059	BjSa
1.3.98.1	0.410506	7.27487	14.7247	0.000611089	0.00103083	BjSa
2.4.1.321	1.33119	1.27914	14.7126	0.0006137	0.00103467	BjSa
2.8.1.4	0.590069	6.22895	14.6949	0.000617535	0.00104056	BjSa
2.5.1.90	0.132477	9.39738	14.5648	0.00064658	0.0010889	BjSa
3.2.1.25	0.317301	7.68723	14.5363	0.000653145	0.00109935	BjSa
1.6.99.3	-0.124014	10.6907	14.5305	0.000654476	0.00110099	NTC
1.14.99.56	1.33469	1.83057	14.5008	0.000661394	0.00111201	BjSa
2.8.3.9	-0.578461	5.8715	14.4774	0.000666907	0.00112067	NTC
3.1.26.12	-0.206801	8.99204	14.4355	0.000676902	0.00113684	NTC
3.6.-.-	0.149985	9.37205	14.4222	0.000680116	0.00114161	BjSa
5.3.1.4	0.426725	7.21945	14.4073	0.000683721	0.00114703	BjSa
5.99.1.2	-0.0855109	10.7923	14.403	0.000684751	0.00114813	NTC
1.14.99.29	-2.64319	1.53527	14.2988	0.000710637	0.00119088	NTC
2.7.1.196	-2.02005	-0.179498	20.0616	0.000712564	0.0011928	NTC
2.7.1.205	-2.02005	-0.179498	20.0616	0.000712564	0.0011928	NTC
5.4.2.6	0.537909	5.98371	14.2759	0.000716447	0.00119865	BjSa
5.1.99.1	0.148504	8.88491	14.2112	0.000733186	0.00122598	BjSa
1.13.11.33	-0.987651	4.24156	14.2065	0.000734422	0.00122738	NTC
4.2.1.117	1.23846	4.93284	14.1656	0.000745232	0.00124476	BjSa
2.7.1.202	1.14014	2.69979	14.1498	0.00074944	0.00125111	BjSa
1.4.3.4	-0.217047	9.41681	14.1273	0.000755519	0.00126057	NTC
4.1.2.13	0.0977364	10.0169	14.0768	0.000769285	0.00128284	BjSa
1.16.8.1	-1.29782	2.56499	14.0014	0.000790381	0.0013173	NTC
1.1.1.262	0.196163	9.15107	13.9759	0.000797657	0.0013287	BjSa
1.13.12.3	-0.954934	4.32319	13.913	0.000815925	0.0013584	NTC
2.4.2.8	-0.179298	9.32005	13.8925	0.000821948	0.00136768	NTC
3.6.3.31	-0.340263	9.05082	13.8891	0.000822954	0.00136861	NTC
2.3.1.82	-0.252118	7.35244	13.8702	0.000828597	0.00137724	NTC
2.7.1.50	-0.397018	6.13683	13.8407	0.000837444	0.00139119	NTC
1.2.4.1	0.0805044	11.2847	13.8333	0.00083969	0.00139417	BjSa
1.14.15.20	0.922187	3.10496	13.7406	0.000868293	0.00144088	BjSa
1.1.1.135	-0.985613	3.67953	13.64	0.000900508	0.00149353	NTC
3.5.1.19	0.238285	8.04485	13.6358	0.000901883	0.001495	BjSa
3.4.23.51	2.19616	2.33708	13.6247	0.000905511	0.00150005	BjSa
3.4.21.92	0.12821	10.1849	13.6235	0.00090591	0.00150005	BjSa
4.2.2.23	-0.64548	6.24996	13.6209	0.000906756	0.00150063	NTC
5.3.1.30	-0.310797	7.51959	13.6192	0.000907322	0.00150076	NTC
6.1.2.-	5.76837	-0.0664823	14.0573	0.000922501	0.00152504	BjSa
1.1.1.44	0.123358	10.0492	13.5499	0.000930437	0.0015365	BjSa
1.1.1.343	0.123358	10.0492	13.5499	0.000930437	0.0015365	BjSa
2.3.1.179	0.0875656	10.9321	13.4949	0.000949257	0.00156674	BjSa
2.7.1.190	1.24131	1.13874	13.455	0.000963131	0.00158878	BjSa
1.2.1.67	-0.898859	5.86355	13.4441	0.000966987	0.00159428	NTC
3.1.3.27	-0.413839	7.73763	13.3797	0.000989961	0.00163128	NTC
3.1.3.78	3.61296	-0.331658	36.1624	0.000991602	0.0016331	BjSa
2.1.1.266	-0.34381	8.00174	13.3734	0.000992264	0.00163324	NTC
1.3.1.21	-1.19108	2.3351	13.372	0.000992756	0.00163324	NTC
2.3.1.28	-0.933234	4.17446	13.3531	0.000999635	0.00164368	NTC
2.3.1.42	2.10936	2.52732	13.2171	0.00105067	0.00172666	BjSa
2.7.7.27	-0.134127	9.3106	13.198	0.00105809	0.00173792	NTC
1.14.13.7	-0.351326	5.9862	13.1697	0.00106914	0.00175514	NTC
1.13.12.9	2.29263	0.716463	13.1484	0.00107753	0.00176796	BjSa
4.1.1.104	-0.354789	6.31407	13.1322	0.00108395	0.00177754	NTC
2.8.3.8	-0.533842	5.90037	13.0767	0.00110631	0.00181323	NTC
2.4.1.180	-1.76022	1.38277	13.0511	0.00111683	0.00182899	NTC
4.4.1.21	4.28046	-0.023367	13.5006	0.00111712	0.00182899	BjSa
1.2.-.-	-0.984714	5.37816	13.0235	0.00112823	0.00184619	NTC
1.14.13.25	1.17682	3.24878	13.02	0.00112969	0.00184759	BjSa
1.13.11.78	0.581842	4.39536	12.9363	0.00116516	0.00190458	BjSa
2.3.1.79	0.434985	6.73487	12.8949	0.00118315	0.00193296	BjSa
1.1.1.88	-0.78303	5.7835	12.8912	0.00118474	0.00193453	NTC
3.5.2.19	-1.48537	0.0952261	18.2001	0.00119334	0.00194753	NTC
3.5.3.26	-0.415801	6.09177	12.8652	0.00119622	0.00195119	NTC
2.4.99.16	-0.190438	8.72326	12.8599	0.00119857	0.00195398	NTC
3.4.24.20	-1.01082	3.80988	12.8425	0.00120631	0.00196555	NTC
1.2.1.72	6.0917	1.61617	13.2199	0.00123179	0.00200599	BjSa
1.14.14.28	0.814859	5.49852	12.7823	0.00123357	0.00200783	BjSa
1.3.7.7	-1.36718	2.3067	12.7481	0.00124933	0.0020324	NTC
3.1.1.31	0.111155	9.8796	12.7244	0.00126042	0.00204935	BjSa
1.1.1.205	0.0786206	10.0767	12.6956	0.00127398	0.0020703	BjSa
2.5.1.55	0.152835	9.28842	12.6914	0.00127596	0.00207242	BjSa
3.1.1.7	-0.979532	1.61848	12.6899	0.00127671	0.00207253	NTC
2.7.4.9	0.113758	9.88266	12.6744	0.00128409	0.00208342	BjSa
2.1.1.72	-0.21572	10.608	12.6335	0.00130379	0.00211426	NTC
5.1.1.20	0.20661	8.89106	12.6302	0.00130541	0.00211576	BjSa
4.1.1.33	-0.642267	4.87989	12.6205	0.00131016	0.00212234	NTC
1.7.2.5	-0.270669	8.10338	12.6074	0.00131654	0.00213154	NTC
1.2.1.31	4.39833	-1.36166	16.393	0.00132196	0.00213918	BjSa
2.3.1.233	2.33609	1.27265	12.5838	0.0013282	0.00214814	BjSa
3.1.1.85	-0.513003	6.15613	12.5769	0.00133164	0.00215258	NTC
3.1.1.4	0.887016	5.17493	12.5316	0.0013544	0.0021882	BjSa
4.1.1.22	2.14123	3.28451	12.4948	0.00137315	0.00221732	BjSa
3.11.1.1	0.789228	4.83916	12.43	0.00140689	0.00227061	BjSa
1.1.1.308	-0.246846	7.01296	12.3879	0.00142928	0.00230554	NTC
3.2.2.4	0.325329	7.64887	12.3749	0.00143628	0.00231561	BjSa
1.1.1.404	0.695481	5.45016	12.3575	0.00144572	0.00232959	BjSa
2.7.3.2	-1.40643	0.290664	12.7526	0.00145202	0.00233852	NTC
3.1.1.17	-0.153865	10.4089	12.3108	0.00147134	0.00236838	NTC
2.7.7.62	-0.307944	7.47134	12.292	0.00148181	0.00238398	NTC
2.6.1.76	0.517589	5.50693	12.2882	0.00148393	0.00238614	BjSa
4.2.1.25	-0.427709	7.49299	12.2865	0.00148488	0.00238641	NTC
1.13.11.25	0.761774	4.5669	12.2589	0.00150036	0.00241003	BjSa
3.4.15.5	0.255242	9.07352	12.2319	0.00151574	0.00243333	BjSa
2.4.1.82	1.98114	0.455068	12.2306	0.00151646	0.00243333	BjSa
5.4.4.2	0.391148	6.46876	12.2137	0.00152617	0.00244762	BjSa
2.3.1.37	0.297086	8.12158	12.1943	0.00153737	0.0024643	BjSa
2.3.3.13	0.0849765	10.4708	12.192	0.00153872	0.00246517	BjSa
3.1.1.101	-1.35111	3.50538	12.1886	0.00154069	0.00246704	NTC
2.4.1.87	-3.61133	-0.722542	13.1511	0.00154568	0.00247374	NTC
3.2.1.91	1.03568	5.56176	12.1552	0.00156029	0.00249581	BjSa
1.1.1.159	0.558022	5.64218	12.1315	0.00157431	0.00251692	BjSa
6.3.4.4	-0.0921345	9.97144	12.1108	0.00158668	0.00253538	NTC
2.5.1.19	0.0777903	9.85199	12.0925	0.00159773	0.0025517	BjSa
2.1.1.33	-0.252346	8.90334	12.0062	0.00165087	0.00263519	NTC
2.7.3.9	0.127403	9.53642	11.9926	0.00165943	0.00264747	BjSa
2.5.1.86	-1.44143	0.526025	11.9632	0.00167807	0.00267582	NTC
1.2.1.99	0.431127	6.52045	11.9587	0.00168093	0.00267899	BjSa
6.3.2.38	4.16439	-1.22528	27.0863	0.00171896	0.00273817	BjSa
1.2.1.84	-1.22272	1.48657	11.882	0.00173075	0.00275552	NTC
3.4.11.14	0.932052	6.97466	11.8446	0.0017556	0.00279362	BjSa
2.7.1.71	-0.16704	9.17887	11.8354	0.00176173	0.00280192	NTC
3.5.3.13	-0.378775	7.32434	11.8207	0.0017717	0.00281631	NTC
1.2.7.7	-0.6193	5.64874	11.8182	0.00177336	0.00281749	NTC
2.4.1.276	-1.74024	2.6584	11.8051	0.00178227	0.00283018	NTC
4.1.3.46	-0.690309	4.85235	11.8027	0.00178386	0.00283123	NTC
1.3.3.3	-0.216739	8.79569	11.7454	0.00182342	0.00289251	NTC
1.1.3.9	0.799099	3.00072	11.7372	0.0018291	0.00290002	BjSa
2.7.1.137	3.91048	-0.52862	15.896	0.0018392	0.00291453	BjSa
3.8.1.5	0.20924	8.07099	11.7054	0.00185152	0.00293253	BjSa
1.3.8.3	1.65275	-0.094602	33.3361	0.00185409	0.00293509	BjSa
4.2.1.76	1.16684	1.80119	11.6479	0.00189276	0.00299475	BjSa
1.1.2.3	0.186931	9.07433	11.6387	0.00189948	0.00300383	BjSa
2.7.1.13	5.96827	1.36404	11.9358	0.00194694	0.0030773	BjSa
1.3.1.14	0.231866	8.63476	11.499	0.00200432	0.00316635	BjSa
4.1.1.74	-0.796876	5.02058	11.4935	0.00200854	0.00317138	NTC
5.2.1.4	0.243815	8.06471	11.4455	0.00204607	0.00322898	BjSa
2.5.1.54	0.0811717	10.3853	11.4366	0.00205312	0.00323843	BjSa
3.5.99.6	0.203064	8.59842	11.4107	0.00207374	0.00326927	BjSa
2.7.1.87	-1.38622	-0.0517188	17.7598	0.00207773	0.00327387	NTC
6.2.1.2	-0.89508	1.74316	11.4029	0.00208005	0.00327584	NTC
1.14.13.82	-0.708654	3.89461	11.3819	0.00209699	0.00330082	NTC
2.3.3.14	0.554108	5.31049	11.3629	0.00211244	0.00332344	BjSa
2.4.1.132	-0.862738	2.95648	11.3434	0.00212845	0.00334517	NTC
2.4.1.257	-0.862738	2.95648	11.3434	0.00212845	0.00334517	NTC
6.1.1.1	-0.0721726	9.88811	11.3286	0.00214069	0.00336269	NTC
6.3.2.1	0.100854	9.50957	11.2828	0.00217907	0.00342122	BjSa
2.3.1.157	0.0661097	9.67374	11.2536	0.00220384	0.00345833	BjSa
1.1.5.8	1.39135	4.14973	11.1973	0.0022526	0.00353304	BjSa
1.1.1.17	1.41465	2.81901	11.113	0.00232781	0.00364849	BjSa
1.1.1.120	1.11384	2.5122	11.1121	0.0023286	0.00364849	BjSa
4.2.1.11	-0.0792511	10.1044	11.0242	0.00240985	0.00377337	NTC
2.3.1.47	0.137973	9.10933	11.0233	0.00241076	0.00377337	BjSa
4.1.3.30	-0.17991	8.09013	10.9808	0.00245117	0.00383465	NTC
4.2.1.148	-0.424945	7.31874	10.9749	0.00245681	0.00384152	NTC
2.7.1.130	0.137776	9.04299	10.9464	0.00248442	0.0038827	BjSa
2.1.1.63	0.0897126	10.5589	10.8284	0.00260214	0.0040646	BjSa
2.7.7.53	0.28841	8.22409	10.8105	0.00262052	0.00409123	BjSa
3.1.3.96	-1.06302	2.87794	10.7863	0.00264559	0.00412826	NTC
3.5.1.106	0.937847	3.22687	10.7761	0.00265632	0.00414288	BjSa
3.6.3.29	-0.136889	9.16717	10.7625	0.00267057	0.00416299	NTC
1.2.1.11	-0.0847647	10.0171	10.6263	0.00281811	0.00439074	NTC
3.1.3.16	-0.213929	10.6414	10.5684	0.00288343	0.00449023	NTC
2.6.1.103	1.09684	3.11793	10.5552	0.00289863	0.0045116	BjSa
1.13.11.34	2.35391	1.59135	10.5144	0.00294598	0.00458297	BjSa
5.1.3.5	0.402527	6.53482	10.4289	0.00304775	0.00473888	BjSa
3.6.1.66	0.0770216	9.73048	10.3975	0.00308611	0.00479609	BjSa
3.1.11.5	0.245462	9.10761	10.3609	0.00313154	0.00486408	BjSa
5.3.1.33	0.684924	3.11904	10.3597	0.00313304	0.00486408	BjSa
4.1.1.39	-0.36944	7.79733	10.3561	0.0031376	0.00486869	NTC
4.6.1.1	0.0783036	11.4515	10.3013	0.00320698	0.00497383	BjSa
2.1.1.235	1.24576	2.8272	10.2706	0.00324658	0.00503269	BjSa
3.1.1.81	0.211157	7.74326	10.237	0.0032905	0.00509819	BjSa
4.1.3.3	0.409747	4.95746	10.227	0.00330374	0.00511612	BjSa
3.5.2.10	-0.127698	9.47073	10.2094	0.00332722	0.00514986	NTC
3.7.1.20	-0.237039	8.13252	10.1436	0.00341624	0.00528498	NTC
4.99.1.2	3.894	-1.11531	14.5058	0.00351552	0.00543582	BjSa
3.4.19.3	0.281609	7.13041	10.02	0.00359053	0.00554901	BjSa
2.4.1.287	0.825	2.93687	9.97453	0.00365699	0.00564885	BjSa
3.5.1.82	0.869565	2.76424	9.95576	0.00368482	0.00568898	BjSa
2.8.3.13	0.743211	3.54524	9.8961	0.00377485	0.00582503	BjSa
3.5.1.32	-0.617378	5.38269	9.89014	0.00378397	0.00583617	NTC
5.1.3.22	-0.35416	6.81369	9.87823	0.00380227	0.00586143	NTC
2.7.2.3	0.0789632	9.86913	9.86633	0.00382066	0.00588681	BjSa
3.2.1.196	-0.412418	6.02996	9.8401	0.00386151	0.00594677	NTC
3.1.1.1	0.222039	7.21645	9.82277	0.00388877	0.00598573	BjSa
3.1.3.103	2.89921	-0.0221274	9.81748	0.00389712	0.00599556	BjSa
3.4.22.15	-0.718567	3.39381	9.73842	0.00402442	0.0061883	NTC
1.3.99.16	-0.113134	11.3307	9.7211	0.00405289	0.00622895	NTC
3.5.3.11	-0.174306	8.9253	9.69819	0.00409089	0.0062842	NTC
1.1.98.6	-1.41177	4.4092	9.68619	0.00411096	0.00631185	NTC
4.2.1.118	0.61903	2.40508	9.67021	0.00413785	0.00634996	BjSa
1.8.1.15	-0.714177	3.75095	9.66556	0.0041457	0.00635881	NTC
2.3.1.54	-0.919456	7.05518	9.634	0.00419946	0.00643805	NTC
2.1.1.35	-1.08812	3.04192	9.62971	0.00420682	0.0064461	NTC
1.2.1.39	0.345184	7.575	9.62768	0.00421031	0.00644823	BjSa
[truncated: 1,062 more rows]

## Sheet: KO_BjSa_NTC
DA was deterimend using the EdgeR pacakge in R.	logFC - log2 Fold change.	logCPM - logarithm of counts per million reads.	F - the F-statistic from the quasi-likelihood F-test.
KEGG Orthology	logFC	logCPM	F	PValue	FDR	association
K05882	5.16207	6.32858	2561.52	2.16339e-30	9.00853e-27	BjSa
K16427	12.1628	4.75498	2548.78	2.32778e-30	9.00853e-27	BjSa
K08319	-3.58406	6.80629	2181.5	2.28427e-29	5.89343e-26	NTC
K02109	3.69732	7.90343	2111.61	3.68185e-29	7.12439e-26	BjSa
K00132	12.6222	5.11441	2058.62	5.34341e-29	8.27159e-26	BjSa
K01271	2.13264	8.14577	1979.8	9.46596e-29	1.22111e-25	BjSa
K13599	1.99375	8.78774	1910.86	1.59037e-28	1.42227e-25	BjSa
K07405	7.62491	5.2486	1900.45	1.72275e-28	1.42227e-25	BjSa
K10678	10.2654	3.98181	1897.53	1.76188e-28	1.42227e-25	BjSa
K00544	9.34197	5.11957	1892.09	1.83756e-28	1.42227e-25	BjSa
K01138	6.33763	5.46604	1660.39	1.24035e-27	8.68495e-25	BjSa
K01459	6.68146	4.72957	1651.08	1.3465e-27	8.68495e-25	BjSa
K00514	7.34886	5.1283	1532.02	4.01347e-27	2.38956e-24	BjSa
K14735	6.40414	4.91602	1478.79	6.72066e-27	3.71557e-24	BjSa
K02935	2.36898	8.57663	1465.86	7.63791e-27	3.94116e-24	BjSa
K18672	4.3465	6.82584	1452.98	8.68585e-27	4.00686e-24	BjSa
K17222	-2.57793	7.33493	1451.67	8.80059e-27	4.00686e-24	NTC
K00435	5.65033	5.70354	1346.11	2.64094e-26	1.13561e-23	BjSa
K12285	-8.63522	4.02862	1285.57	5.15595e-26	2.10037e-23	NTC
K19051	15.6122	3.14169	1986.87	7.09656e-26	2.68225e-23	BjSa
K18611	11.083	3.53325	1982.93	7.27742e-26	2.68225e-23	BjSa
K02479	4.77118	6.0756	1221.01	1.08968e-25	3.83369e-23	BjSa
K10085	8.69143	4.83483	1216.5	1.14981e-25	3.86936e-23	BjSa
K00633	12.3981	4.25198	1203.27	1.34755e-25	4.34585e-23	BjSa
K15546	-1.8456	7.30592	1162.08	2.23314e-25	6.9138e-23	NTC
K00248	2.94734	8.16309	1135.14	3.13712e-25	9.33897e-23	BjSa
K01137	7.26225	3.57718	1120.68	3.77745e-25	1.0529e-22	BjSa
K22278	1.58134	8.29631	1120.04	3.80893e-25	1.0529e-22	BjSa
K02482	3.63452	8.49701	1099.66	4.96938e-25	1.32631e-22	BjSa
K01577	-2.33671	6.95751	1072.46	7.14028e-25	1.84219e-22	NTC
K07508	6.06654	5.88285	1057.72	8.72266e-25	2.17785e-22	BjSa
K00202	4.94955	4.45388	1046.85	1.01282e-24	2.44976e-22	BjSa
K22082	3.732	5.7484	1005.02	1.82579e-24	4.28231e-22	BjSa
K07696	7.83326	4.9234	960.139	3.53035e-24	8.03673e-22	BjSa
K00256	6.60076	5.92733	953.567	3.89799e-24	8.62012e-22	BjSa
K00456	8.89973	4.2915	924.753	6.06618e-24	1.30423e-21	BjSa
K10927	-9.66871	2.5974	896.455	9.49065e-24	1.98534e-21	NTC
K07749	1.68572	9.08531	887.298	1.10019e-23	2.24092e-21	BjSa
K12287	-5.17809	4.71483	884.364	1.1539e-23	2.29005e-21	NTC
K12600	29.5591	7.40084	5516.45	1.50904e-23	2.92e-21	BjSa
K13640	2.96305	6.29083	847.132	2.14168e-23	4.04308e-21	BjSa
K18123	4.17761	6.04339	836.682	2.55971e-23	4.71717e-21	BjSa
K07665	2.40873	7.90746	832.664	2.74297e-23	4.93734e-21	BjSa
K20265	3.88519	7.33041	830.219	2.86123e-23	5.03316e-21	BjSa
K10672	-8.50574	4.27303	825.433	3.10889e-23	5.34728e-21	NTC
K19064	5.12825	5.29861	821.326	3.33965e-23	5.61933e-21	BjSa
K00001	1.43207	8.44617	810.382	4.04856e-23	6.66721e-21	BjSa
K20276	2.37415	9.17661	803.081	4.60979e-23	7.43329e-21	BjSa
K17226	-1.5326	7.45485	800.558	4.82261e-23	7.61776e-21	NTC
K01598	6.13981	4.27441	794.836	5.34507e-23	8.27416e-21	BjSa
K16302	14.9189	2.3091	1157.19	6.60842e-23	1.00292e-20	BjSa
K07640	3.71794	5.98634	777.857	7.28376e-23	1.08416e-20	BjSa
K01593	2.11175	7.61486	765.155	9.22072e-23	1.34657e-20	BjSa
K15578	-3.09518	7.26207	759.338	1.02851e-22	1.4742e-20	NTC
K03379	2.64553	7.18529	754.159	1.13436e-22	1.59636e-20	BjSa
K00956	-1.92124	7.23326	739.169	1.51175e-22	2.08945e-20	NTC
K00087	7.76269	5.16199	737.674	1.55617e-22	2.11311e-20	BjSa
K06914	-10.0916	1.69693	726.392	1.93972e-22	2.58852e-20	NTC
K01630	2.09643	6.01031	721.779	2.12455e-22	2.78712e-20	BjSa
K01136	5.27095	2.88922	718.995	2.24516e-22	2.89625e-20	BjSa
K12283	-5.80971	4.44614	703.97	3.03535e-22	3.85141e-20	NTC
K18702	2.49767	6.81014	684.282	4.54928e-22	5.67927e-20	BjSa
K01303	5.67776	5.679	683.105	4.66234e-22	5.72802e-20	BjSa
K03772	-1.8433	7.75918	678.083	5.17943e-22	6.26387e-20	NTC
K13992	7.73038	3.59914	671.438	5.95967e-22	7.0966e-20	BjSa
K21395	-2.2148	6.8629	667.343	6.50228e-22	7.6254e-20	NTC
K07026	-6.42166	4.02223	665.743	6.72849e-22	7.77291e-20	NTC
K02486	5.49217	3.9036	662.109	7.27382e-22	8.27932e-20	BjSa
K01799	-1.65968	7.79597	657.276	8.07352e-22	9.05638e-20	NTC
K00619	2.73631	6.05056	655.693	8.35538e-22	9.23866e-20	BjSa
K07710	4.93417	5.39865	650.513	9.3537e-22	1.01968e-19	BjSa
K01134	4.90223	3.06477	647.383	1.00179e-21	1.07692e-19	BjSa
K01042	1.70589	8.66826	639.146	1.20188e-21	1.27432e-19	BjSa
K03769	-1.32025	8.42411	635.722	1.29726e-21	1.34127e-19	NTC
K07652	3.85791	5.05013	635.638	1.29968e-21	1.34127e-19	BjSa
K07306	16.5208	3.73131	1519.24	1.36817e-21	1.39337e-19	BjSa
K20941	-1.99488	6.36468	625.315	1.64013e-21	1.64865e-19	NTC
K07705	3.73821	5.59444	620.832	1.81654e-21	1.80257e-19	BjSa
K12567	-6.60845	5.09045	619.015	1.89375e-21	1.8554e-19	NTC
K00217	3.52033	5.1826	605.278	2.60386e-21	2.51923e-19	BjSa
K11959	-1.11118	8.01752	604.32	2.66303e-21	2.54467e-19	NTC
K00449	-1.46775	8.17947	598.685	3.04136e-21	2.87074e-19	NTC
K20218	3.17241	4.34027	594.847	3.3316e-21	3.08364e-19	BjSa
K11962	-1.28923	7.76073	594.381	3.36882e-21	3.08364e-19	NTC
K11963	-1.15971	7.71263	594.162	3.38642e-21	3.08364e-19	NTC
K14672	8.20026	3.28954	591.357	3.62124e-21	3.25911e-19	BjSa
K02615	2.8223	5.17165	590.823	3.66796e-21	3.26322e-19	BjSa
K20454	2.25108	6.47225	586.983	4.02281e-21	3.52684e-19	BjSa
K01556	0.961382	8.58232	586.649	4.05541e-21	3.52684e-19	BjSa
K02020	-0.861302	9.15525	584.532	4.26838e-21	3.67081e-19	NTC
K18258	17.8314	4.44177	1344.14	5.07225e-21	4.3142e-19	BjSa
K19967	4.8729	3.06518	575.602	5.30771e-21	4.4654e-19	BjSa
K02004	1.7094	12.6656	573.71	5.56082e-21	4.62804e-19	BjSa
K02481	1.49954	8.44149	571.617	5.85585e-21	4.82173e-19	BjSa
K08178	2.60239	7.6282	571.012	5.94426e-21	4.843e-19	BjSa
K12282	-4.21277	5.37246	570.567	6.01012e-21	4.84566e-19	NTC
K07246	-1.0773	8.3044	566.44	6.65995e-21	5.31423e-19	NTC
K12278	-4.09681	5.22327	553.018	9.34621e-21	7.3816e-19	NTC
K00354	5.55983	4.20868	551.355	9.75208e-21	7.62436e-19	BjSa
K15503	22.6618	4.09452	2618.68	1.0749e-20	8.31971e-19	BjSa
K00481	-0.964474	8.23173	543.12	1.20602e-20	9.2422e-19	NTC
K08384	5.96997	4.22571	533.047	1.57042e-20	1.19167e-18	BjSa
K15577	-2.62463	7.0573	532.448	1.59548e-20	1.19893e-18	NTC
K16267	-1.9895	6.84553	528.794	1.75811e-20	1.30844e-18	NTC
K21449	2.98036	7.1958	527.879	1.80152e-20	1.32798e-18	BjSa
K19429	18.3471	2.03898	1187.06	1.91244e-20	1.39409e-18	BjSa
K16554	1.40613	8.98479	525.358	1.92723e-20	1.39409e-18	BjSa
K15060	2.29091	6.12977	522.337	2.09028e-20	1.49803e-18	BjSa
K14597	5.23508	5.48501	518.873	2.29556e-20	1.63006e-18	BjSa
K01302	3.41671	5.31791	517.277	2.39724e-20	1.68679e-18	BjSa
K01432	-1.32584	7.4543	516.412	2.45441e-20	1.69939e-18	NTC
K15783	-3.81616	4.74605	516.342	2.45907e-20	1.69939e-18	NTC
K19715	2.73519	4.94404	510.499	2.88611e-20	1.97686e-18	BjSa
K08306	-7.40344	2.65245	510.107	2.91743e-20	1.98078e-18	NTC
K12276	-4.43261	5.31712	508.303	3.06644e-20	2.06385e-18	NTC
K18441	21.4191	3.37778	2304.58	3.30701e-20	2.20657e-18	BjSa
K19961	16.634	3.18754	1124.01	3.42279e-20	2.26431e-18	BjSa
K01561	-1.41676	7.93749	503.075	3.54613e-20	2.32602e-18	NTC
K02536	1.11356	8.93433	501.88	3.66663e-20	2.38485e-18	BjSa
K14415	-1.46566	8.55773	483.95	6.11031e-20	3.94115e-18	NTC
K22133	4.16178	4.07965	480.839	6.68845e-20	4.2784e-18	BjSa
K18106	-8.66523	2.80408	662.026	7.09933e-20	4.504e-18	NTC
K15514	-2.75764	5.44666	475.293	7.86917e-20	4.95182e-18	NTC
K14358	6.69417	1.98472	474.197	8.1278e-20	5.05004e-18	BjSa
K00504	13.2884	2.17182	654.655	8.15576e-20	5.05004e-18	BjSa
K16695	-12.7804	1.01297	653.474	8.34015e-20	5.12324e-18	NTC
K05802	1.67482	6.61775	470.276	9.13005e-20	5.5643e-18	BjSa
K15230	-8.09091	2.97097	468.421	9.64941e-20	5.79699e-18	NTC
K01966	0.787642	8.95209	468.379	9.66164e-20	5.79699e-18	BjSa
K00372	-1.17083	8.44225	467.529	9.91058e-20	5.90061e-18	NTC
K01075	-1.77668	6.60766	464.684	1.07941e-19	6.37757e-18	NTC
K21061	3.99637	4.88378	463.964	1.10309e-19	6.46811e-18	BjSa
K03779	2.75058	5.10359	462.94	1.13772e-19	6.62099e-18	BjSa
K00712	8.24274	2.2108	460.35	1.23057e-19	7.10793e-18	BjSa
K03146	-7.78736	3.26624	458.119	1.31705e-19	7.5511e-18	NTC
K18121	8.80927	3.32352	455.418	1.43054e-19	8.14144e-18	BjSa
K09873	21.2521	3.30153	1946.87	1.45568e-19	8.22406e-18	BjSa
K05515	0.660105	9.27314	453.665	1.50975e-19	8.46774e-18	BjSa
K16856	-2.62228	5.41404	451.544	1.61188e-19	8.97552e-18	NTC
K02599	-5.41507	5.78579	450.852	1.64679e-19	9.10158e-18	NTC
K01011	-0.622625	9.57169	450.632	1.65804e-19	9.10158e-18	NTC
K21147	1.15638	7.98158	446.086	1.91021e-19	1.0412e-17	BjSa
K00122	-0.949394	7.92547	444.458	2.01018e-19	1.08803e-17	NTC
K17223	-1.47659	6.51506	443.183	2.09242e-19	1.12468e-17	NTC
K03752	-1.10108	8.02072	440.811	2.2551e-19	1.20376e-17	NTC
K01428	-1.04969	8.21314	439.071	2.38294e-19	1.26328e-17	NTC
K05813	-1.19051	7.94258	436.013	2.62685e-19	1.38311e-17	NTC
K14445	-3.73349	5.41429	435.432	2.67609e-19	1.39952e-17	NTC
K19511	-10.7138	2.30228	434.708	2.73892e-19	1.42277e-17	NTC
K19286	-2.65231	5.36178	430.056	3.18175e-19	1.63656e-17	NTC
K20428	-21.7026	3.44334	1779.14	3.20964e-19	1.63656e-17	NTC
K13039	-5.64556	2.50794	429.745	3.21391e-19	1.63656e-17	NTC
K01857	-0.991005	8.14432	428.381	3.35945e-19	1.69949e-17	NTC
K20448	6.48197	2.20959	425.498	3.6905e-19	1.85483e-17	BjSa
K21001	3.95935	3.83102	424.426	3.82238e-19	1.90873e-17	BjSa
K02106	-1.82401	6.4038	424.138	3.85869e-19	1.9145e-17	NTC
K02674	-1.67979	7.72288	422.783	4.03425e-19	1.98886e-17	NTC
K22099	7.62496	2.54145	421.099	4.26452e-19	2.08908e-17	BjSa
K15513	-1.12941	7.86759	419.508	4.4951e-19	2.18818e-17	NTC
K02856	2.74765	5.72701	417.267	4.84249e-19	2.34256e-17	BjSa
K15552	-1.30741	7.06434	416.901	4.90199e-19	2.35661e-17	NTC
K01769	6.87185	2.47025	413.105	5.56626e-19	2.65944e-17	BjSa
K08967	2.34089	5.89464	408.965	6.4019e-19	3.03992e-17	BjSa
K22270	-1.24674	6.7088	405.206	7.27711e-19	3.43444e-17	NTC
K10914	-0.714414	9.13046	404.303	7.50587e-19	3.52094e-17	NTC
K19664	-3.21634	3.89982	403.869	7.61852e-19	3.55225e-17	NTC
K07642	1.80147	6.81678	403.621	7.68381e-19	3.55943e-17	BjSa
K11915	3.50794	4.08693	403.462	7.72589e-19	3.55943e-17	BjSa
K18119	-3.44202	3.22603	402.899	7.87688e-19	3.60752e-17	NTC
K00450	-1.11869	8.37826	401.344	8.31068e-19	3.7838e-17	NTC
K16845	-4.00611	4.3183	400.824	8.46146e-19	3.82992e-17	NTC
K20927	6.11944	0.979308	397.755	9.41256e-19	4.23565e-17	BjSa
K08282	3.23386	7.24365	393.214	1.10349e-18	4.93702e-17	BjSa
K00609	0.520415	9.28685	392.745	1.1219e-18	4.99052e-17	BjSa
K02313	0.576776	9.40674	387.688	1.34227e-18	5.93666e-17	BjSa
K03789	-0.861239	7.94602	386.008	1.42533e-18	6.26821e-17	NTC
K04109	3.67195	6.07727	382.799	1.59971e-18	6.99534e-17	BjSa
K02051	-0.708207	11.4155	380.799	1.71974e-18	7.47799e-17	NTC
K12280	-6.49793	2.80941	380.376	1.7464e-18	7.55149e-17	NTC
K05708	4.81055	3.86971	378.584	1.86404e-18	8.01537e-17	BjSa
K01429	-1.29461	7.32799	378.111	1.8965e-18	8.10992e-17	NTC
K00703	-0.721259	8.86913	377.809	1.91756e-18	8.15488e-17	NTC
K19278	-5.55069	2.61763	376.815	1.98858e-18	8.4107e-17	NTC
K13598	0.922881	8.24643	374.584	2.15845e-18	9.05143e-17	BjSa
K22025	-1.14994	7.48442	374.521	2.16346e-18	9.05143e-17	NTC
K02032	0.678298	10.3671	374.325	2.17909e-18	9.06784e-17	BjSa
K00827	3.24824	5.10229	372.938	2.29365e-18	9.49349e-17	BjSa
K03100	0.586901	9.84941	371.918	2.38193e-18	9.80644e-17	BjSa
K01999	-0.531689	11.987	369.745	2.58239e-18	1.05755e-16	NTC
K13582	2.48538	6.73699	367.491	2.80942e-18	1.14447e-16	BjSa
K22003	-1.07981	8.72603	367.319	2.82766e-18	1.14587e-16	NTC
K16299	2.73592	4.01394	366.372	2.92996e-18	1.18114e-16	BjSa
K05873	2.90856	5.7433	363.494	3.26614e-18	1.30984e-16	BjSa
K12984	6.11743	1.79377	363.253	3.29615e-18	1.31506e-16	BjSa
K02638	22.4588	3.73392	1349.56	3.61329e-18	1.4342e-16	BjSa
K03526	0.596431	9.23293	360.127	3.71255e-18	1.46608e-16	BjSa
K11961	-0.986148	7.74751	357.22	4.15039e-18	1.63066e-16	NTC
K05814	-1.11919	7.60253	355.396	4.45304e-18	1.73882e-16	NTC
K14393	-1.86969	7.76026	355.294	4.47061e-18	1.73882e-16	NTC
K05886	3.92045	4.49206	354.378	4.63199e-18	1.79258e-16	BjSa
K18214	12.4087	2.00311	704.649	4.84474e-18	1.86558e-16	BjSa
K01444	1.82129	7.17673	352.571	4.9692e-18	1.90404e-16	BjSa
K16397	-20.9621	2.8469	1288.87	5.40288e-18	2.06001e-16	NTC
K14213	-10.2594	0.257659	464.162	5.60488e-18	2.12656e-16	NTC
K03601	0.545017	9.06909	348.608	5.80344e-18	2.19115e-16	BjSa
K16258	-6.27031	2.40612	348.202	5.89716e-18	2.20838e-16	NTC
K07279	-19.5027	2.10417	1275.81	5.90614e-18	2.20838e-16	NTC
K10380	19.9601	2.98454	1273.08	6.01785e-18	2.23934e-16	BjSa
K13021	1.726	7.30433	347.398	6.08714e-18	2.25428e-16	BjSa
K20762	-5.3949	3.00126	347.194	6.1364e-18	2.2617e-16	NTC
K12975	-8.042	1.63071	345.558	6.54732e-18	2.40172e-16	NTC
K05815	-0.970953	7.59547	343.435	7.12471e-18	2.60119e-16	NTC
K15855	2.38293	6.45703	342.677	7.34361e-18	2.66852e-16	BjSa
K01638	-0.809812	9.07725	342.494	7.3975e-18	2.67555e-16	NTC
K19339	-2.70506	5.06231	341.922	7.56903e-18	2.72485e-16	NTC
K15502	18.3909	2.32862	1236.55	7.76089e-18	2.78099e-16	BjSa
K15231	-6.69047	2.97226	341.152	7.80663e-18	2.78449e-16	NTC
K03150	3.73427	4.77568	340.285	8.08344e-18	2.85998e-16	BjSa
K18778	-2.39368	6.45618	340.259	8.0922e-18	2.85998e-16	NTC
K07544	3.56851	3.5334	338.231	8.78268e-18	3.08991e-16	BjSa
K19691	6.11591	1.58948	337.111	9.19054e-18	3.21877e-16	BjSa
K00118	2.36457	5.71838	336.624	9.37422e-18	3.26831e-16	BjSa
K03842	-3.4269	4.66503	336.171	9.54847e-18	3.31413e-16	NTC
K01160	-6.88722	1.79133	335.598	9.77429e-18	3.37736e-16	NTC
K17686	-0.650019	9.67342	332.048	1.13048e-17	3.88885e-16	NTC
K05772	-1.14848	7.33578	330.918	1.18442e-17	4.05639e-16	NTC
K09162	-7.65008	2.41441	330.082	1.2261e-17	4.18063e-16	NTC
K00406	1.10582	8.20925	329.34	1.26439e-17	4.29227e-16	BjSa
K18691	-2.17361	6.13549	328.219	1.32466e-17	4.47722e-16	NTC
K01750	1.41758	8.25657	327.007	1.39334e-17	4.6889e-16	BjSa
K21728	-20.9826	2.98363	1153.92	1.41982e-17	4.75732e-16	NTC
K01458	2.14277	6.22003	325.38	1.49154e-17	4.9761e-16	BjSa
K07320	-1.52648	7.25839	324.422	1.55279e-17	5.1582e-16	NTC
K16139	5.96165	3.65819	323.766	1.59627e-17	5.27998e-16	BjSa
K10907	1.74537	7.70725	322.772	1.66469e-17	5.48284e-16	BjSa
K12452	-1.33845	6.78081	322.115	1.71158e-17	5.61339e-16	NTC
K00978	-0.915856	8.53618	321.456	1.76008e-17	5.74811e-16	NTC
K12279	-4.27302	4.49325	319.966	1.87517e-17	6.09824e-16	NTC
K14540	-3.4407	4.32147	315.832	2.23869e-17	7.22993e-16	NTC
K16043	4.33887	3.00017	315.8	2.24184e-17	7.22993e-16	BjSa
K20447	4.35839	3.33577	313.955	2.42804e-17	7.78608e-16	BjSa
K07072	3.13407	4.03592	313.894	2.43441e-17	7.78608e-16	BjSa
K01663	9.158	0.568848	410.666	2.48642e-17	7.91972e-16	BjSa
K14267	-1.44539	7.15762	313.305	2.49746e-17	7.92226e-16	NTC
K21166	5.80181	2.34886	309.014	3.01268e-17	9.51761e-16	BjSa
K01704	-0.551006	9.45693	308.728	3.05087e-17	9.59907e-16	NTC
K13006	20.5366	2.90519	1053.75	3.1352e-17	9.82446e-16	BjSa
K01430	-1.00503	7.51383	307.969	3.15474e-17	9.84584e-16	NTC
K02502	-0.955113	8.03151	307.501	3.22053e-17	1.00108e-15	NTC
K21815	-5.99843	0.99846	307.284	3.2516e-17	1.00571e-15	NTC
K11960	-1.02816	7.49669	307.216	3.2614e-17	1.00571e-15	NTC
K08641	0.964374	7.78364	306.504	3.36578e-17	1.03377e-15	BjSa
K18982	-2.19057	5.64206	305.706	3.48719e-17	1.06683e-15	NTC
K21169	7.31254	2.12688	305.4	3.5349e-17	1.07717e-15	BjSa
K18845	5.14482	1.80352	304.976	3.60217e-17	1.09336e-15	BjSa
K00953	20.0894	2.91394	1033.55	3.71104e-17	1.12201e-15	BjSa
K01595	-0.626108	8.87415	304.178	3.73267e-17	1.12416e-15	NTC
K00172	-2.91085	4.9664	303.389	3.86664e-17	1.15999e-15	NTC
K20990	-18.377	1.5629	1027.49	3.90642e-17	1.16405e-15	NTC
K02227	-1.23322	7.6215	303.138	3.91026e-17	1.16405e-15	NTC
K20998	10.6475	1.61959	394.413	4.05488e-17	1.20248e-15	BjSa
K16153	-11.9832	1.3039	391.769	4.39862e-17	1.29664e-15	NTC
K11907	-1.28132	7.34614	300.483	4.40589e-17	1.29664e-15	NTC
K16593	10.127	1.18132	390.99	4.50569e-17	1.32099e-15	BjSa
K04102	-0.937306	8.86837	299.882	4.52719e-17	1.32228e-15	NTC
K10819	5.45489	3.20437	298.074	4.91395e-17	1.42985e-15	BjSa
K14162	0.515711	9.65403	296.889	5.18654e-17	1.50351e-15	BjSa
K00493	4.27635	3.89646	296.411	5.30083e-17	1.53091e-15	BjSa
K03588	0.537121	9.20967	296.095	5.37792e-17	1.5474e-15	BjSa
K16164	3.84657	4.44461	294.177	5.87259e-17	1.68348e-15	BjSa
K02849	-1.68427	7.49209	293.53	6.05018e-17	1.72799e-15	NTC
K02302	-1.18114	8.32026	292.897	6.22973e-17	1.77273e-15	NTC
K14286	12.6151	1.49446	551.715	6.33184e-17	1.79518e-15	BjSa
K04760	-1.01956	7.93994	291.805	6.55265e-17	1.84713e-15	NTC
K08070	3.33822	4.79349	291.771	6.56279e-17	1.84713e-15	BjSa
K18164	3.87826	5.19474	291.474	6.65383e-17	1.86596e-15	BjSa
K21440	6.82257	4.2072	290.429	6.98522e-17	1.95183e-15	BjSa
K08587	-15.8404	0.36108	544.679	7.24163e-17	2.0162e-15	NTC
K06079	-17.1966	0.921189	951.438	7.63109e-17	2.11199e-15	NTC
K00249	0.58273	10.5952	288.488	7.64761e-17	2.11199e-15	BjSa
K07651	3.29004	3.54716	288.433	7.66756e-17	2.11199e-15	BjSa
K00318	1.47204	7.96004	287.359	8.0637e-17	2.21323e-15	BjSa
K08372	2.67376	6.83086	286.375	8.4461e-17	2.30999e-15	BjSa
K19312	5.15528	2.21523	285.936	8.62273e-17	2.35e-15	BjSa
K01277	-2.86081	6.57	285.473	8.81347e-17	2.39355e-15	NTC
K13018	2.11696	6.94937	285.171	8.94035e-17	2.41952e-15	BjSa
K03435	3.15293	3.22206	284.99	9.01723e-17	2.43182e-15	BjSa
K01997	-0.54678	11.6054	284.434	9.25821e-17	2.48814e-15	NTC
K05884	2.21571	4.04765	283.882	9.50432e-17	2.54545e-15	BjSa
K08296	-0.851962	7.91174	283.213	9.81146e-17	2.61865e-15	NTC
K02067	0.499045	9.59561	283.064	9.88161e-17	2.6283e-15	BjSa
K17235	10.4956	1.22583	365.528	1.01542e-16	2.69155e-15	BjSa
K13985	22.0666	3.66921	919.055	1.03139e-16	2.72455e-15	BjSa
K05939	-0.84014	8.22272	281.728	1.05325e-16	2.77285e-15	NTC
K03831	-2.51768	5.96977	280.681	1.10745e-16	2.90566e-15	NTC
K20609	17.565	1.70118	910.445	1.11935e-16	2.92695e-15	BjSa
K00147	-0.529781	8.75963	280.182	1.13432e-16	2.95611e-15	NTC
K13488	-2.76006	4.57429	279.932	1.14808e-16	2.98192e-15	NTC
K06013	1.02157	7.93825	279.198	1.18941e-16	3.0708e-15	BjSa
K02377	-0.769556	8.57569	279.184	1.19023e-16	3.0708e-15	NTC
K02450	1.76448	7.78047	279.024	1.19945e-16	3.0843e-15	BjSa
K01317	18.1234	1.84154	902.618	1.20662e-16	3.09247e-15	BjSa
K10924	-4.61816	1.55897	278.23	1.24636e-16	3.18378e-15	NTC
K06949	-0.561722	8.60662	278.158	1.25072e-16	3.18439e-15	NTC
K01014	2.31516	6.52999	277.934	1.26438e-16	3.20863e-15	BjSa
K03594	-0.667043	9.4269	277.562	1.28735e-16	3.25195e-15	NTC
K22104	3.0794	3.78536	277.459	1.2938e-16	3.25195e-15	BjSa
K15270	3.28161	4.94403	277.455	1.29406e-16	3.25195e-15	BjSa
K02358	-0.573396	9.82784	276.91	1.32877e-16	3.32838e-15	NTC
K17489	4.89215	2.94059	276.279	1.3702e-16	3.42107e-15	BjSa
K07715	-1.83784	6.99905	275.632	1.41412e-16	3.50992e-15	NTC
K01674	-1.9438	5.99399	275.622	1.41485e-16	3.50992e-15	NTC
K03598	-1.79361	6.51721	274.997	1.45869e-16	3.60712e-15	NTC
K01467	2.40603	6.12612	274.863	1.4683e-16	3.61932e-15	BjSa
K07684	2.0393	5.5956	273.521	1.56824e-16	3.8534e-15	BjSa
K20334	-11.4729	0.953283	352.049	1.59552e-16	3.90424e-15	NTC
K15576	-2.00584	7.30762	273.125	1.59902e-16	3.90424e-15	NTC
K13663	-12.6887	0.907827	501.61	1.71143e-16	4.16557e-15	NTC
K02452	-1.81807	6.06644	271.301	1.74976e-16	4.24551e-15	NTC
K01525	-1.48417	6.96893	271.136	1.7641e-16	4.26691e-15	NTC
K13967	4.0684	1.80026	270.835	1.7906e-16	4.31752e-15	BjSa
K14746	15.5992	0.695714	494.727	1.9765e-16	4.75096e-15	BjSa
K07677	3.93658	2.25522	268.57	2.00434e-16	4.80297e-15	BjSa
K00131	-3.41756	4.27001	268.394	2.02208e-16	4.83052e-15	NTC
K06131	-0.709122	9.559	267.656	2.09822e-16	4.9866e-15	NTC
K02120	-5.44189	3.19839	267.636	2.1003e-16	4.9866e-15	NTC
K03646	1.92871	5.95662	267.488	2.11601e-16	5.00854e-15	BjSa
K16087	-2.18253	6.29626	267.209	2.14577e-16	5.06349e-15	NTC
K03113	-1.95631	5.04109	266.552	2.21782e-16	5.19897e-15	NTC
K01213	17.5852	1.46946	841.447	2.22008e-16	5.19897e-15	BjSa
K08082	-1.59326	6.70948	266.503	2.22333e-16	5.19897e-15	NTC
K17734	2.57324	8.22823	266.235	2.25353e-16	5.25371e-15	BjSa
K07262	-1.58821	6.77108	265.854	2.29725e-16	5.33955e-15	NTC
K03167	-2.88333	5.82605	264.087	2.51204e-16	5.82133e-15	NTC
K08218	-0.924441	8.69667	263.304	2.61398e-16	6.03947e-15	NTC
K17382	18.6567	2.14243	821.309	2.73961e-16	6.3109e-15	BjSa
K00326	-5.56086	1.74085	261.156	2.91699e-16	6.69956e-15	NTC
K02667	1.03453	8.3858	260.617	2.99876e-16	6.86698e-15	BjSa
K11890	-1.63089	5.75598	260.118	3.07674e-16	7.02477e-15	NTC
K02203	-2.79494	4.5795	260.011	3.09378e-16	7.0429e-15	NTC
K04019	-1.5311	6.31801	259.759	3.13419e-16	7.11396e-15	NTC
K21011	-2.0712	4.87538	259.526	3.17194e-16	7.17859e-15	NTC
K21345	-3.1828	5.54841	259.026	3.2548e-16	7.34464e-15	NTC
K03806	-2.12844	6.33233	258.939	3.26959e-16	7.35658e-15	NTC
K20023	2.09577	5.62975	258.691	3.31161e-16	7.42952e-15	BjSa
K01253	2.81558	5.84046	258.221	3.3932e-16	7.59057e-15	BjSa
K02338	0.527228	9.36063	256.288	3.75162e-16	8.36817e-15	BjSa
K05773	-1.04758	7.09807	256.085	3.79157e-16	8.43298e-15	NTC
K11106	-2.81822	4.63873	255.549	3.89933e-16	8.64779e-15	NTC
K15257	-1.80319	5.94498	255.425	3.92469e-16	8.67918e-15	NTC
K03941	-10.3278	1.6142	462.864	3.95099e-16	8.71243e-15	NTC
K03282	0.547921	8.63775	254.605	4.09688e-16	9.00849e-15	BjSa
K18534	-7.44391	0.615494	254.53	4.11301e-16	9.01166e-15	NTC
K18979	0.542313	8.92987	254.448	4.13078e-16	9.01166e-15	BjSa
K12528	-3.92376	3.57408	254.436	4.13326e-16	9.01166e-15	NTC
K07795	-2.03028	7.18938	253.889	4.25371e-16	9.24824e-15	NTC
K13317	12.8553	1.52047	323.917	4.32675e-16	9.38068e-15	BjSa
K02670	-1.61417	8.0091	253.311	4.38507e-16	9.48058e-15	NTC
K06020	-2.21425	6.08448	253.248	4.39968e-16	9.48566e-15	NTC
K05275	1.0353	8.34035	252.774	4.51109e-16	9.69885e-15	BjSa
K07444	-1.38182	7.12578	252.201	4.64967e-16	9.9394e-15	NTC
K02550	-17.5061	1.14644	772.521	4.65972e-16	9.9394e-15	NTC
K18347	-4.5548	1.81341	252.153	4.6615e-16	9.9394e-15	NTC
K17225	-1.05604	7.81149	251.838	4.73988e-16	1.00788e-14	NTC
K00163	-0.5269	9.40776	251.009	4.95307e-16	1.05032e-14	NTC
K03217	0.465568	9.23345	250.857	4.9933e-16	1.05596e-14	BjSa
K17224	-1.24225	6.732	250.099	5.19864e-16	1.09639e-14	NTC
K06912	1.81328	7.41196	248.968	5.52232e-16	1.16149e-14	BjSa
K01974	-1.93622	6.03761	248.375	5.70069e-16	1.19576e-14	NTC
K00320	1.91979	7.21422	248.3	5.72348e-16	1.19729e-14	BjSa
K02049	-0.446445	11.1769	248.053	5.79979e-16	1.20998e-14	NTC
K03833	1.26907	7.95723	247.705	5.90939e-16	1.22666e-14	BjSa
K01693	-0.608317	8.92925	247.699	5.9114e-16	1.22666e-14	NTC
K05501	-3.14657	5.73972	247.627	5.93426e-16	1.22811e-14	NTC
K09800	0.796829	9.00544	247.451	5.9905e-16	1.23644e-14	BjSa
K00203	-15.3137	-0.171782	747.057	6.22989e-16	1.28243e-14	NTC
K09667	11.1348	1.39849	313.319	6.43465e-16	1.32107e-14	BjSa
K00362	-1.09476	8.21383	246.015	6.47307e-16	1.32544e-14	NTC
K12973	-5.13297	2.38543	245.551	6.63773e-16	1.35557e-14	NTC
K19588	-5.64338	1.35785	245.004	6.83743e-16	1.39268e-14	NTC
K01513	4.99576	0.901683	310.927	7.04979e-16	1.43216e-14	BjSa
K21464	2.35598	6.02044	243.836	7.28629e-16	1.47633e-14	BjSa
K01709	-0.742603	7.60007	243.536	7.40651e-16	1.49677e-14	NTC
K06016	-0.733588	8.9347	243.27	7.51482e-16	1.51471e-14	NTC
K01254	14.3458	2.00539	434.813	7.55829e-16	1.51732e-14	BjSa
K00926	1.35736	6.89229	243.143	7.567e-16	1.51732e-14	BjSa
K11383	3.13575	4.70772	242.356	7.90034e-16	1.58007e-14	BjSa
K01139	-1.32537	7.70661	242.077	8.02188e-16	1.60024e-14	NTC
K00864	-0.442516	9.53746	241.955	8.0759e-16	1.60688e-14	NTC
K00543	4.31808	2.90207	241.86	8.11793e-16	1.60892e-14	BjSa
K04044	-1.62408	6.71933	241.823	8.13461e-16	1.60892e-14	NTC
K01478	1.4831	6.8426	241.792	8.14852e-16	1.60892e-14	BjSa
K08603	-7.63718	2.04377	241.313	8.36578e-16	1.64761e-14	NTC
K16037	9.95218	0.601079	305.944	8.54444e-16	1.67853e-14	BjSa
K07979	1.05865	7.50513	240.077	8.9558e-16	1.75488e-14	BjSa
K07658	1.55361	8.46722	239.722	9.13366e-16	1.78521e-14	BjSa
K13315	3.14544	2.32917	239.258	9.37155e-16	1.8271e-14	BjSa
K20656	-3.07466	3.53616	239.093	9.45784e-16	1.83929e-14	NTC
K12369	-1.61821	6.09148	238.707	9.66251e-16	1.87438e-14	NTC
K02503	-0.440768	8.95539	238.301	9.88292e-16	1.91235e-14	NTC
K02665	-2.05788	6.64498	238.076	1.00077e-15	1.93167e-14	NTC
K07147	-0.914623	7.90546	238.024	1.00368e-15	1.93245e-14	NTC
K19405	1.43349	6.34393	237.513	1.03266e-15	1.98332e-14	BjSa
K06442	0.768745	8.55287	237.231	1.04909e-15	2.00989e-14	BjSa
K06857	-1.04811	6.81977	236.772	1.07636e-15	2.05705e-14	NTC
K00830	-0.836094	8.86299	236.185	1.11236e-15	2.11552e-14	NTC
K10822	-3.36485	3.35058	236.184	1.11242e-15	2.11552e-14	NTC
K18609	6.2113	1.61872	234.593	1.21658e-15	2.30792e-14	BjSa
K20458	-3.40044	3.83017	234.447	1.2266e-15	2.32124e-14	NTC
K18814	-4.09383	2.98953	233.428	1.29942e-15	2.45304e-14	NTC
K17724	16.2023	1.18348	685.409	1.31259e-15	2.47189e-14	BjSa
K02314	0.436133	9.58636	233.199	1.3164e-15	2.47304e-14	BjSa
K13634	-1.73957	6.72806	233.094	1.32424e-15	2.48175e-14	NTC
K01960	-3.83219	4.15827	233.001	1.33127e-15	2.4889e-14	NTC
K04034	2.0332	5.56647	231.492	1.45075e-15	2.70573e-14	BjSa
K01781	-0.986366	7.07917	230.722	1.51604e-15	2.82072e-14	NTC
K01938	-0.857296	8.34404	229.753	1.60274e-15	2.97487e-14	NTC
K06609	5.76044	1.92897	228.901	1.68331e-15	3.11695e-14	BjSa
K12574	0.66189	8.93756	228.758	1.69724e-15	3.12958e-14	BjSa
K16846	-1.55336	6.21459	228.748	1.69822e-15	3.12958e-14	NTC
K18988	4.43764	2.62279	228.66	1.70686e-15	3.13802e-14	BjSa
K07711	-1.9107	6.34832	228.431	1.72958e-15	3.17226e-14	NTC
K01406	1.81335	7.36365	228.204	1.75243e-15	3.20657e-14	BjSa
K01239	1.02002	7.2308	227.924	1.78104e-15	3.25123e-14	BjSa
K01230	4.99217	3.89754	227.738	1.80035e-15	3.27875e-14	BjSa
K03573	-3.99202	3.32756	226.693	1.91299e-15	3.47572e-14	NTC
K00698	10.6907	0.903236	285.136	1.97049e-15	3.5718e-14	BjSa
K07775	4.09077	3.23797	225.354	2.06837e-15	3.74046e-14	BjSa
K21814	4.53317	2.49335	225.085	2.10123e-15	3.79102e-14	BjSa
K21561	15.0756	0.434484	393.584	2.1167e-15	3.81006e-14	BjSa
K12284	-4.14303	1.92449	224.415	2.18535e-15	3.92451e-14	NTC
K08246	-10.2136	0.0600063	282.429	2.20576e-15	3.95199e-14	NTC
K01518	16.7121	1.42711	390.633	2.28744e-15	4.08707e-14	BjSa
K13669	-4.90106	2.71103	223.607	2.29172e-15	4.08707e-14	NTC
K17870	18.2645	1.80569	641.525	2.32451e-15	4.13602e-14	BjSa
K00022	-6.33105	1.30929	223.23	2.34318e-15	4.15968e-14	NTC
K15652	9.56476	1.02756	388.34	2.43054e-15	4.3049e-14	BjSa
K13816	-1.62232	6.04733	222.315	2.47331e-15	4.37064e-14	NTC
K01865	3.84352	3.28309	222.219	2.48748e-15	4.38567e-14	BjSa
K01227	7.18526	2.21523	221.981	2.52276e-15	4.43777e-14	BjSa
K00566	0.501368	9.21193	221.736	2.55966e-15	4.49246e-14	BjSa
K19430	-3.10774	4.13499	221.575	2.58428e-15	4.52541e-14	NTC
K03722	0.590329	8.984	221.471	2.60021e-15	4.54304e-14	BjSa
K03850	-16.6342	0.832656	632.453	2.62845e-15	4.58204e-14	NTC
K10926	-15.7524	0.428983	385.1	2.64966e-15	4.60863e-14	NTC
K02650	-1.61013	6.62201	220.9	2.69006e-15	4.66553e-14	NTC
K03641	0.492044	8.95719	220.873	2.69444e-15	4.66553e-14	BjSa
K07550	3.95496	1.75568	220.749	2.71438e-15	4.68958e-14	BjSa
K19069	-14.422	-0.429272	629.402	2.74039e-15	4.72397e-14	NTC
K11520	14.4182	0.154568	383.745	2.74765e-15	4.72595e-14	BjSa
K08365	2.42448	4.65417	220.329	2.78314e-15	4.77638e-14	BjSa
K13990	1.6574	6.96819	219.733	2.88406e-15	4.93864e-14	BjSa
K11816	4.39577	4.0643	219.649	2.8986e-15	4.95257e-14	BjSa
K11381	0.747542	9.00078	219.202	2.97713e-15	5.07554e-14	BjSa
K10457	18.5701	2.23322	622.808	3.00097e-15	5.10494e-14	BjSa
K01702	4.19915	3.49985	218.487	3.10766e-15	5.27485e-14	BjSa
K18313	2.94566	4.02354	217.912	3.21726e-15	5.44892e-14	BjSa
K16669	-10.6524	-0.0794523	273.337	3.24596e-15	5.48553e-14	NTC
K19731	2.77138	4.484	217.314	3.33538e-15	5.61473e-14	BjSa
K15449	-9.52881	2.11138	217.306	3.33692e-15	5.61473e-14	NTC
K05837	0.491292	9.0053	217.123	3.3741e-15	5.66497e-14	BjSa
K11617	5.93567	0.788595	216.834	3.43345e-15	5.75215e-14	BjSa
K01897	0.48838	10.9799	216.455	3.51333e-15	5.87112e-14	BjSa
K18608	4.09999	2.68975	216.425	3.51964e-15	5.87112e-14	BjSa
K00360	4.77399	2.06117	216.389	3.52729e-15	5.87123e-14	BjSa
K22041	-15.3439	0.0804561	610.92	3.54339e-15	5.88538e-14	NTC
K16844	-1.6356	6.11736	216.119	3.58566e-15	5.94284e-14	NTC
K18384	3.39011	3.61829	215.786	3.65885e-15	6.05118e-14	BjSa
K01808	0.951127	8.65466	215.74	3.66901e-15	6.05505e-14	BjSa
K11410	3.89005	3.36937	215.356	3.75575e-15	6.185e-14	BjSa
K01155	3.73493	3.44884	215.051	3.82622e-15	6.28767e-14	BjSa
K01972	0.416608	9.54491	214.238	4.0211e-15	6.59392e-14	BjSa
K03587	0.381209	9.33416	214.121	4.04982e-15	6.62699e-14	BjSa
K02045	-0.655506	8.49819	213.829	4.12279e-15	6.73215e-14	NTC
K15471	-5.90847	0.575102	213.553	4.19329e-15	6.83286e-14	NTC
K18028	-1.75163	6.08777	213.343	4.24752e-15	6.90668e-14	NTC
K11955	-16.776	0.481839	366.508	4.40833e-15	7.15314e-14	NTC
K01834	-0.677153	8.36338	212.65	4.43255e-15	7.1774e-14	NTC
K01126	-0.782379	9.45303	212.574	4.45324e-15	7.19584e-14	NTC
K13727	12.3106	-0.71924	365.876	4.48728e-15	7.23573e-14	BjSa
K05822	12.9457	-0.496798	365.541	4.52963e-15	7.28713e-14	BjSa
K07636	0.669202	9.79489	212.268	4.53798e-15	7.28713e-14	BjSa
K01760	0.704278	8.18402	211.694	4.70185e-15	7.53464e-14	BjSa
K11896	-1.14818	7.25274	211.549	4.74397e-15	7.58644e-14	NTC
K09876	17.4905	2.16986	589.596	4.81224e-15	7.67974e-14	BjSa
K15633	0.760255	8.4449	211.259	4.83008e-15	7.69235e-14	BjSa
K17227	-1.29015	6.38062	211.048	4.89363e-15	7.77755e-14	NTC
K08738	-0.632713	9.18149	210.995	4.9098e-15	7.78727e-14	NTC
K02676	-1.65773	6.39179	210.67	5.00978e-15	7.92959e-14	NTC
K01790	-0.565353	9.43517	210.582	5.03721e-15	7.95673e-14	NTC
K15972	11.9712	2.03669	263.056	5.09718e-15	8.03507e-14	BjSa
K02451	-6.95804	1.00613	210.33	5.11647e-15	8.04908e-14	NTC
K05999	5.35649	3.91071	209.624	5.34654e-15	8.39396e-14	BjSa
K13652	-1.42335	6.8097	209.503	5.38698e-15	8.44033e-14	NTC
K11443	-1.10152	7.82696	209.379	5.42893e-15	8.48888e-14	NTC
K17836	1.0633	8.62538	208.291	5.8113e-15	9.06844e-14	BjSa
K07102	-0.531675	8.54749	207.811	5.98882e-15	9.32665e-14	NTC
K11624	13.7494	-0.179628	355.009	6.115e-15	9.50404e-14	BjSa
K16014	2.37325	5.36036	207.348	6.16577e-15	9.56374e-14	BjSa
K18661	-0.886862	7.61685	207.225	6.2138e-15	9.61896e-14	NTC
K07535	1.48251	6.68775	206.921	6.334e-15	9.78546e-14	BjSa
K18285	1.03129	7.791	206.776	6.39234e-15	9.85591e-14	BjSa
K01802	1.17759	8.66633	206.567	6.47718e-15	9.96687e-14	BjSa
K05577	2.50252	4.08719	206.491	6.50821e-15	9.97852e-14	BjSa
K06132	-1.02528	7.40868	206.485	6.51053e-15	9.97852e-14	NTC
K16173	2.34374	4.80184	206.347	6.56785e-15	1.00465e-13	BjSa
K20885	1.44925	6.30726	206.285	6.59345e-15	1.00657e-13	BjSa
K18290	2.12759	4.13569	205.87	6.769e-15	1.03131e-13	BjSa
K20333	5.27608	2.48522	205.839	6.78213e-15	1.03131e-13	BjSa
K12599	10.1209	0.728677	351.012	6.86767e-15	1.04227e-13	BjSa
K17950	2.97969	4.61082	205.486	6.93588e-15	1.05056e-13	BjSa
K02040	0.421018	9.66552	205.001	7.15271e-15	1.07798e-13	BjSa
K01652	-0.44836	11.1995	204.99	7.15763e-15	1.07798e-13	NTC
K02529	0.668821	10.4811	204.988	7.15869e-15	1.07798e-13	BjSa
K14749	15.0474	0.469686	349.395	7.2006e-15	1.08219e-13	BjSa
K13730	3.71337	5.69786	204.77	7.25845e-15	1.08877e-13	BjSa
K03529	0.390514	9.65877	204.697	7.29252e-15	1.09176e-13	BjSa
K21302	2.41606	6.04946	204.431	7.4169e-15	1.10824e-13	BjSa
K14664	16.369	1.13922	348.207	7.45615e-15	1.11196e-13	BjSa
K03149	0.61616	8.71765	203.121	8.06507e-15	1.20045e-13	BjSa
K04079	-0.945524	8.17267	202.766	8.2508e-15	1.22574e-13	NTC
K20523	20.1532	2.6848	552.732	8.38627e-15	1.24348e-13	BjSa
K02510	-0.573847	9.14436	202.088	8.6182e-15	1.27543e-13	NTC
K14275	16.3488	1.06779	549.587	8.80785e-15	1.30101e-13	BjSa
K11779	1.24435	7.92868	201.702	8.83545e-15	1.3026e-13	BjSa
K14335	1.74018	6.67927	201.326	9.05227e-15	1.33203e-13	BjSa
K07583	-7.03648	2.82869	201.125	9.1707e-15	1.34689e-13	NTC
K04108	2.35591	5.84176	200.942	9.27964e-15	1.35912e-13	BjSa
K01683	3.50179	3.08337	200.927	9.28906e-15	1.35912e-13	BjSa
K00690	-2.27024	4.32726	200.323	9.65962e-15	1.41067e-13	NTC
K20470	2.62049	3.70976	200.223	9.7222e-15	1.41713e-13	BjSa
K07692	2.40576	3.68772	200.094	9.80405e-15	1.42638e-13	BjSa
K14729	9.472	0.0450189	337.93	1.01323e-14	1.47137e-13	BjSa
K20742	2.72511	3.50288	198.843	1.06362e-14	1.54166e-13	BjSa
K12510	0.645435	8.75215	198.425	1.09313e-14	1.58146e-13	BjSa
K07821	-5.74109	0.435848	198.245	1.10605e-14	1.59717e-13	NTC
K01493	-1.45803	6.2223	197.752	1.14242e-14	1.64661e-13	NTC
K12733	8.1905	2.16617	245.436	1.14849e-14	1.65229e-13	BjSa
K13687	-2.29213	5.2369	197.132	1.18993e-14	1.70873e-13	NTC
K00102	-1.03611	8.06914	196.658	1.22761e-14	1.75958e-13	NTC
K01745	0.468235	9.13633	196.536	1.23753e-14	1.77051e-13	BjSa
K09516	3.04758	3.281	195.508	1.3246e-14	1.89158e-13	BjSa
K01055	-0.57048	8.18633	195.284	1.34441e-14	1.91634e-13	NTC
K03979	0.446704	9.27069	195.255	1.347e-14	1.9165e-13	BjSa
K02048	-0.630175	8.69505	195.167	1.35492e-14	1.92424e-13	NTC
K11737	6.47007	2.74047	194.969	1.37279e-14	1.94605e-13	BjSa
K00390	-0.514842	8.79098	194.834	1.38516e-14	1.95999e-13	NTC
K01971	0.596839	10.4775	194.549	1.41172e-14	1.99052e-13	BjSa
K01191	1.09629	7.51758	194.547	1.41188e-14	1.99052e-13	BjSa
K03391	-4.77631	2.505	194.361	1.42946e-14	2.01165e-13	NTC
K03466	0.425163	9.72593	194.05	1.4594e-14	2.05005e-13	BjSa
K18301	3.46769	4.32758	194.022	1.46213e-14	2.05017e-13	BjSa
K00499	0.891132	7.77443	193.814	1.48262e-14	2.07513e-13	BjSa
K14387	-2.96681	3.64874	193.57	1.507e-14	2.10545e-13	NTC
K01908	-0.81308	7.65306	193.458	1.51832e-14	2.11659e-13	NTC
K01032	-1.44296	6.28468	193.437	1.52045e-14	2.11659e-13	NTC
K18072	-6.06351	2.23598	193.267	1.5378e-14	2.13365e-13	NTC
K10566	-12.4006	-0.818185	324.399	1.53821e-14	2.13365e-13	NTC
K18425	4.85077	2.42143	192.397	1.63029e-14	2.25732e-13	BjSa
K00954	0.420781	9.06776	192.223	1.64944e-14	2.2794e-13	BjSa
K09023	1.95149	5.40247	192.199	1.65212e-14	2.2794e-13	BjSa
K06237	17.0644	1.30608	510.482	1.6597e-14	2.28578e-13	BjSa
K15981	2.33659	5.42116	192.103	1.66285e-14	2.28605e-13	BjSa
K13503	-1.38484	6.00605	192.074	1.66603e-14	2.28636e-13	NTC
K20881	-2.6523	5.06436	192.037	1.67016e-14	2.28797e-13	NTC
K01584	-1.54829	7.22304	191.804	1.69661e-14	2.3201e-13	NTC
K09733	-3.933	1.7247	191.705	1.70793e-14	2.33146e-13	NTC
K09477	3.74391	2.74258	190.972	1.79468e-14	2.44556e-13	BjSa
K03832	0.88494	8.90363	190.828	1.81223e-14	2.46514e-13	BjSa
K01916	-0.678127	8.48422	190.62	1.83791e-14	2.49569e-13	NTC
K12251	0.581915	8.43455	189.496	1.98375e-14	2.68901e-13	BjSa
K15856	1.35495	6.98153	189.378	1.99983e-14	2.70606e-13	BjSa
K00099	0.452397	9.19319	189.326	2.00692e-14	2.71092e-13	BjSa
K21430	-1.14994	8.2986	188.84	2.07457e-14	2.79742e-13	NTC
K19586	1.48227	5.642	188.733	2.08973e-14	2.81296e-13	BjSa
K20036	-1.17462	6.26453	187.952	2.20457e-14	2.96239e-13	NTC
K01899	-10.4026	0.12129	232.009	2.21198e-14	2.9672e-13	NTC
K13308	15.219	0.447707	493.003	2.23713e-14	2.99575e-13	BjSa
K16320	-1.32189	6.01202	187.481	2.27699e-14	3.04386e-13	NTC
K00767	-0.440149	9.13872	186.758	2.39319e-14	3.19367e-13	NTC
K10559	-1.44251	7.50868	186.647	2.41162e-14	3.21272e-13	NTC
K12261	3.49167	4.15649	186.283	2.47302e-14	3.28886e-13	BjSa
K21471	2.31322	7.02545	186.098	2.50483e-14	3.32545e-13	BjSa
K03628	-0.45665	9.70991	185.761	2.56396e-14	3.39812e-13	NTC
K00079	16.1583	0.93529	484.944	2.57617e-14	3.40847e-13	BjSa
K12441	15.6753	0.835855	482.469	2.6915e-14	3.55498e-13	BjSa
K06033	-1.65665	4.92585	185.01	2.70122e-14	3.56175e-13	NTC
K00651	2.25655	5.88018	184.959	2.71075e-14	3.56823e-13	BjSa
K13482	-0.87258	7.59102	184.855	2.73046e-14	3.58808e-13	NTC
K21060	-3.6411	3.66476	184.795	2.74182e-14	3.5969e-13	NTC
K02805	-1.27783	6.67781	184.581	2.78306e-14	3.64482e-13	NTC
K01607	-0.553408	9.34688	184.201	2.85773e-14	3.73018e-13	NTC
K21323	1.36071	6.50051	184.201	2.85787e-14	3.73018e-13	BjSa
K01578	-0.821896	6.99679	184.127	2.87269e-14	3.7432e-13	NTC
K11958	2.23043	4.5578	183.816	2.93572e-14	3.8189e-13	BjSa
K02103	3.628	1.3591	183.691	2.96158e-14	3.84608e-13	BjSa
K01779	0.739535	8.20993	183.619	2.97641e-14	3.85886e-13	BjSa
K12339	-1.2588	7.80064	182.971	3.11478e-14	4.0315e-13	NTC
K02485	1.58151	6.65756	182.879	3.13493e-14	4.05081e-13	BjSa
K02672	-1.93605	6.51426	182.7	3.1746e-14	4.09524e-13	NTC
K01648	18.5851	1.76171	471.834	3.25691e-14	4.19442e-13	BjSa
K09812	0.581483	8.73891	182.073	3.31787e-14	4.26583e-13	BjSa
K16190	-2.01498	4.26187	181.489	3.45747e-14	4.43795e-13	NTC
K07284	-1.24997	7.28666	181.442	3.469e-14	4.44537e-13	NTC
K03765	-13.9532	-0.568144	467.445	3.52784e-14	4.51331e-13	NTC
K21429	13.175	2.17438	298.887	3.54051e-14	4.52204e-13	BjSa
K18707	0.564713	8.21214	181.126	3.54759e-14	4.52361e-13	BjSa
K01463	1.02389	7.50521	181.08	3.55898e-14	4.53067e-13	BjSa
K04098	-1.04482	6.59766	181.012	3.57619e-14	4.53797e-13	NTC
K19837	-1.62178	6.2573	181.011	3.57644e-14	4.53797e-13	NTC
K01569	1.10033	6.14166	180.754	3.64223e-14	4.61389e-13	BjSa
K11153	2.52221	3.96505	180.659	3.66695e-14	4.63761e-13	BjSa
K14161	0.489033	8.81374	180.631	3.67428e-14	4.6393e-13	BjSa
K10216	-2.00338	4.71785	180.541	3.69772e-14	4.66129e-13	NTC
K06602	-1.57199	5.70565	180.481	3.71363e-14	4.67374e-13	NTC
K01792	-1.43093	5.68225	180.298	3.76218e-14	4.72716e-13	NTC
K21966	4.83505	1.94858	179.962	3.85327e-14	4.83376e-13	BjSa
K01677	-1.85722	5.57418	179.878	3.87641e-14	4.85492e-13	NTC
K02666	0.819666	8.07594	179.841	3.88657e-14	4.85978e-13	BjSa
K03577	-2.77057	5.10611	179.42	4.00498e-14	4.99976e-13	NTC
K03785	-4.07648	3.41036	179.15	4.08306e-14	5.08903e-13	NTC
K00073	-1.97344	4.15323	178.727	4.20873e-14	5.23722e-13	NTC
K11900	-1.03636	7.39289	178.645	4.23346e-14	5.25595e-13	NTC
K03312	-1.90014	5.21307	178.632	4.23736e-14	5.25595e-13	NTC
K19036	-3.70369	2.52594	178.305	4.33793e-14	5.37209e-13	NTC
K13778	-1.81501	5.78679	177.948	4.45055e-14	5.50275e-13	NTC
K03430	-1.26781	6.84237	177.909	4.46298e-14	5.50932e-13	NTC
K08693	13.5353	1.83536	291.931	4.49568e-14	5.54085e-13	BjSa
K01968	-0.637166	8.70157	177.516	4.59105e-14	5.6494e-13	NTC
K03263	-5.74811	1.13431	177.356	4.64437e-14	5.6992e-13	NTC
K18816	-1.48141	4.83523	177.351	4.64624e-14	5.6992e-13	NTC
K00919	0.481664	8.85763	177.277	4.67103e-14	5.72054e-13	BjSa
K18783	-4.1592	0.540359	177.072	4.74069e-14	5.79667e-13	NTC
K01653	-0.630537	8.75613	176.756	4.85008e-14	5.92107e-13	NTC
K06902	-0.734966	8.20136	176.612	4.90103e-14	5.9724e-13	NTC
K11745	-1.99258	5.69753	176.593	4.90755e-14	5.9724e-13	NTC
K07055	-17.0864	0.511799	449.163	4.96054e-14	6.02741e-13	NTC
K04090	-0.813183	8.70568	176.416	4.97085e-14	6.03047e-13	NTC
K03111	0.430196	9.06977	176.159	5.06457e-14	6.12544e-13	BjSa
K16124	9.42438	0.339613	215.988	5.06496e-14	6.12544e-13	BjSa
K03272	0.908465	8.26915	175.958	5.13887e-14	6.20513e-13	BjSa
K11437	-4.48006	0.988944	175.862	5.17494e-14	6.23195e-13	NTC
K07507	-0.652585	7.65506	175.856	5.17719e-14	6.23195e-13	NTC
K04101	-1.08921	7.57731	175.564	5.28835e-14	6.35587e-13	NTC
K11161	6.2571	2.05603	215.042	5.32811e-14	6.39374e-13	BjSa
K18230	4.59307	1.86268	175.108	5.46689e-14	6.55012e-13	BjSa
K01519	11.1064	1.34778	214.096	5.60607e-14	6.70649e-13	BjSa
K17877	13.7534	-0.0885766	442.394	5.64698e-14	6.745e-13	BjSa
K10706	-13.2299	1.1079	285.307	5.67234e-14	6.75916e-13	NTC
K17307	14.9771	0.478142	442.125	5.6763e-14	6.75916e-13	BjSa
K16398	-14.2196	-0.248557	441.873	5.70407e-14	6.7818e-13	NTC
K15862	1.93974	5.67915	174.454	5.73443e-14	6.80744e-13	BjSa
K03444	16.8635	0.919447	440.927	5.80926e-14	6.88288e-13	BjSa
K01496	-0.689341	7.81876	174.261	5.81577e-14	6.88288e-13	NTC
K20787	15.1666	0.410214	440.535	5.85348e-14	6.91694e-13	BjSa
K10217	1.42246	6.40486	174.128	5.87285e-14	6.92824e-13	BjSa
K14205	-0.880121	7.67301	174.109	5.88095e-14	6.92824e-13	NTC
K03740	14.8612	0.231605	283.635	6.01984e-14	7.08109e-13	BjSa
K06927	-5.45438	2.42018	173.731	6.04624e-14	7.10135e-13	NTC
K01495	0.429985	9.2509	173.343	6.22111e-14	7.29567e-13	BjSa
K13489	-2.09485	5.00923	172.981	6.38935e-14	7.48163e-13	NTC
K02473	-1.49012	6.45282	172.663	6.54073e-14	7.64732e-13	NTC
K05658	10.1988	0.671927	211.111	6.59021e-14	7.69355e-13	BjSa
K06917	-1.89657	6.15623	172.221	6.75769e-14	7.86869e-13	NTC
K17248	-11.431	-1.33436	433.156	6.76057e-14	7.86869e-13	NTC
K21725	4.84489	2.57177	172.119	6.80918e-14	7.91337e-13	BjSa
K00014	-0.408599	9.43035	171.947	6.89634e-14	8.00265e-13	NTC
K16268	14.9144	0.40186	279.412	7.00582e-14	8.10676e-13	BjSa
K18482	17.2838	1.89793	431.34	7.00701e-14	8.10676e-13	BjSa
K02460	-1.05206	7.65502	171.531	7.11226e-14	8.21625e-13	NTC
K03392	-0.612421	9.16715	171.197	7.29122e-14	8.41044e-13	NTC
K11438	-6.34231	1.2667	171.088	7.35056e-14	8.45954e-13	NTC
K20370	-1.50351	5.03485	171.078	7.35565e-14	8.45954e-13	NTC
K16647	8.68202	0.784338	209.035	7.38368e-14	8.47919e-13	BjSa
K05998	2.87045	5.48936	170.996	7.40098e-14	8.48176e-13	BjSa
K20035	-1.10861	7.24528	170.983	7.40784e-14	8.48176e-13	NTC
K21021	2.9551	2.46877	170.829	7.49356e-14	8.56723e-13	BjSa
K00631	1.12028	7.2416	170.72	7.55436e-14	8.624e-13	BjSa
K10002	-1.51587	6.3476	170.657	7.59007e-14	8.65201e-13	NTC
K16964	-12.1365	-0.86271	275.921	7.95467e-14	9.05429e-13	NTC
K11004	-1.13253	6.94823	169.823	8.07812e-14	9.1813e-13	NTC
K21936	-6.0345	1.32097	169.76	8.11596e-14	9.21078e-13	NTC
K19413	10.9936	1.42571	275.206	8.16566e-14	9.25362e-13	BjSa
K00453	0.648551	8.27741	169.084	8.53845e-14	9.66193e-13	BjSa
K19188	4.68548	2.81621	168.88	8.67041e-14	9.79693e-13	BjSa
K20412	15.5653	0.332196	419.824	8.82392e-14	9.95585e-13	BjSa
K07261	-1.13122	7.00233	168.615	8.84475e-14	9.96483e-13	NTC
K01341	5.06306	1.29923	205.526	8.96867e-14	1.00806e-12	BjSa
K19225	1.42892	6.59518	168.423	8.97358e-14	1.00806e-12	BjSa
K03773	1.81806	6.74994	168.404	8.98694e-14	1.0081e-12	BjSa
K05308	15.3274	0.454037	418.381	9.08656e-14	1.0178e-12	BjSa
K05601	9.37718	0.0611153	204.882	9.29725e-14	1.03989e-12	BjSa
K02970	3.07435	3.36695	167.485	9.63304e-14	1.0759e-12	BjSa
K14170	-0.795603	7.6077	166.759	1.01785e-13	1.13518e-12	NTC
K00042	0.989988	7.70695	166.407	1.04552e-13	1.16436e-12	BjSa
K11952	-8.67248	-0.404816	202.146	1.08469e-13	1.20625e-12	NTC
K02079	13.8698	0.278352	266.568	1.12631e-13	1.25042e-12	BjSa
K01219	2.30949	3.20363	165.417	1.12764e-13	1.25042e-12	BjSa
K01952	0.364572	10.3478	165.226	1.14428e-13	1.26706e-12	BjSa
K04518	0.604049	8.34586	165.11	1.1545e-13	1.27579e-12	BjSa
K00264	8.65123	0.246119	265.884	1.15581e-13	1.27579e-12	BjSa
K01207	0.389105	9.40053	165.08	1.15711e-13	1.27579e-12	BjSa
K21270	9.32606	0.224238	265.144	1.1887e-13	1.3082e-12	BjSa
K10854	10.2632	1.34403	200.519	1.18989e-13	1.3082e-12	BjSa
K07235	-2.8126	4.63194	164.658	1.19525e-13	1.31223e-12	NTC
K14568	-8.89689	1.92785	164.489	1.21088e-13	1.32751e-12	NTC
K06213	-0.776081	9.24573	164.466	1.21303e-13	1.32798e-12	NTC
K08770	4.68195	0.658583	164.266	1.23182e-13	1.34665e-12	BjSa
K19005	14.5726	0.334962	263.988	1.2422e-13	1.35608e-12	BjSa
K06445	-1.09389	7.74575	163.988	1.25852e-13	1.37196e-12	NTC
K07315	1.13722	9.70236	163.94	1.26313e-13	1.37506e-12	BjSa
K03166	-2.29634	5.52648	163.658	1.29097e-13	1.40339e-12	NTC
K04484	-17.1481	0.589331	400.123	1.32817e-13	1.4418e-12	NTC
K02429	1.41964	7.80121	163.208	1.33666e-13	1.44898e-12	BjSa
K08687	15.3114	0.415233	399.578	1.34364e-13	1.45451e-12	BjSa
K00937	-0.378929	9.73214	162.778	1.38206e-13	1.49402e-12	NTC
K00632	0.477621	9.12253	162.443	1.4184e-13	1.52778e-12	BjSa
K01103	-3.05722	3.54683	162.441	1.41865e-13	1.52778e-12	NTC
K05782	-1.07758	6.39422	162.436	1.41922e-13	1.52778e-12	NTC
K20049	12.9886	-0.469499	396.881	1.42322e-13	1.52996e-12	BjSa
K13017	-2.46678	4.78476	162.336	1.43027e-13	1.5354e-12	NTC
K01067	1.84985	4.9095	162.122	1.45431e-13	1.55905e-12	BjSa
K12994	1.80316	5.59245	161.94	1.47507e-13	1.57776e-12	BjSa
K01585	-0.722799	8.30329	161.934	1.47584e-13	1.57776e-12	NTC
K21154	8.48315	-0.482361	196.64	1.48771e-13	1.58688e-12	BjSa
K00077	-0.449875	9.81904	161.824	1.48847e-13	1.58688e-12	NTC
K05544	-4.58969	3.77395	161.616	1.51288e-13	1.61069e-12	NTC
K12661	1.32379	5.05902	161.578	1.51735e-13	1.61323e-12	BjSa
K01071	5.79882	3.89878	161.251	1.55669e-13	1.65278e-12	BjSa
K16125	10.2447	0.862515	195.548	1.58535e-13	1.6809e-12	BjSa
K11947	2.98822	1.48354	160.913	1.59843e-13	1.69245e-12	BjSa
K00824	-0.701913	7.91634	160.659	1.63055e-13	1.72411e-12	NTC
K21394	-2.22328	4.94576	160.092	1.70483e-13	1.79799e-12	NTC
K07106	0.812641	7.98264	160.091	1.70507e-13	1.79799e-12	BjSa
K16874	-1.00747	7.36063	160.013	1.7155e-13	1.80411e-12	NTC
K11521	15.9621	0.849403	388.247	1.71553e-13	1.80411e-12	BjSa
K21199	14.9251	0.196888	255.106	1.75229e-13	1.84026e-12	BjSa
K00448	-0.810942	7.40047	159.589	1.77387e-13	1.8604e-12	NTC
K07243	0.693916	8.29239	159.235	1.82419e-13	1.91059e-12	BjSa
K01308	9.52318	0.0552477	193.008	1.84035e-13	1.92491e-12	BjSa
K19219	-9.08432	-0.367406	192.885	1.85379e-13	1.93634e-12	NTC
K19031	-2.64781	5.41649	158.832	1.88324e-13	1.96446e-12	NTC
K09650	15.4266	0.371366	383.583	1.90083e-13	1.98014e-12	BjSa
K06990	-1.13445	7.68051	158.616	1.9158e-13	1.99305e-12	NTC
K08677	1.70405	6.99994	158.59	1.91984e-13	1.99457e-12	BjSa
K12434	-6.43032	0.242476	158.345	1.95746e-13	2.03093e-12	NTC
K01929	0.385074	9.32516	158.146	1.98871e-13	2.06059e-12	BjSa
K16850	-2.25385	4.87043	158.113	1.99391e-13	2.06322e-12	NTC
K19072	9.34335	0.870212	251.295	2.03795e-13	2.10598e-12	BjSa
K02042	-0.895314	7.66573	157.791	2.04571e-13	2.11118e-12	NTC
K11897	-1.41089	6.22853	157.602	2.07678e-13	2.14039e-12	NTC
K15781	2.32206	4.41174	157.497	2.09422e-13	2.15548e-12	BjSa
K04118	10.6525	2.03188	190.225	2.17141e-13	2.23197e-12	BjSa
K17217	4.79855	2.24563	156.928	2.19179e-13	2.24993e-12	BjSa
K13038	0.365981	9.28087	156.867	2.20253e-13	2.25771e-12	BjSa
K00365	-1.23546	6.75342	156.852	2.2052e-13	2.25771e-12	NTC
K03675	-3.55955	1.38131	156.82	2.21075e-13	2.2604e-12	NTC
K13292	0.47847	9.08533	156.671	2.23726e-13	2.28449e-12	BjSa
K00759	0.465756	8.7244	156.598	2.25047e-13	2.29495e-12	BjSa
K04797	-10.9962	0.165116	189.178	2.31211e-13	2.3547e-12	NTC
K07654	2.46444	4.94852	156.079	2.3463e-13	2.38639e-12	BjSa
K01539	6.18655	0.742849	188.608	2.39283e-13	2.43052e-12	BjSa
K15755	11.4858	0.752517	247.012	2.42113e-13	2.45603e-12	BjSa
K07287	-2.16626	5.97032	155.645	2.42969e-13	2.4615e-12	NTC
K16653	1.76804	4.7388	155.403	2.4776e-13	2.50675e-12	BjSa
K10955	20.4106	2.60807	371.125	2.51496e-13	2.54123e-12	BjSa
K01466	-1.03357	7.78579	155.156	2.52755e-13	2.55062e-12	NTC
K18607	17.3467	1.43141	370.811	2.53304e-13	2.55283e-12	BjSa
K21210	3.65878	2.20409	154.855	2.58991e-13	2.60675e-12	BjSa
K07546	2.46665	3.46672	154.768	2.6081e-13	2.62165e-12	BjSa
K01637	-0.700001	8.41012	154.386	2.69026e-13	2.70073e-12	NTC
K06881	1.11794	8.04388	153.582	2.87221e-13	2.87965e-12	BjSa
K16044	2.63242	3.95179	153.557	2.87795e-13	2.88167e-12	BjSa
K00484	1.97701	3.74527	153.5	2.8913e-13	2.8913e-12	BjSa
K10896	-7.17914	2.55709	153.019	3.0073e-13	3.00342e-12	NTC
K01530	15.03	0.0735954	363.208	3.01885e-13	3.01107e-12	BjSa
K21672	0.982372	7.32996	152.128	3.23516e-13	3.22267e-12	BjSa
K09889	-2.0705	5.70501	151.876	3.3029e-13	3.28592e-12	NTC
K01582	3.66113	2.80972	151.806	3.32202e-13	3.3007e-12	BjSa
K01524	-0.387291	9.74242	151.73	3.34281e-13	3.3171e-12	NTC
K18242	-1.42408	5.11877	151.576	3.38543e-13	3.35509e-12	NTC
K04659	16.2856	1.16068	356.852	3.50519e-13	3.46933e-12	BjSa
K13524	3.43492	2.09119	150.892	3.5823e-13	3.54112e-12	BjSa
K13005	-4.51784	1.64922	150.875	3.58741e-13	3.54165e-12	NTC
K01449	12.9812	-0.359699	237.123	3.64305e-13	3.592e-12	BjSa
K00463	-2.2972	3.97383	150.563	3.6813e-13	3.62509e-12	NTC
K00322	-0.968542	8.14684	150.385	3.73609e-13	3.67438e-12	NTC
K02081	1.25234	6.72316	150.338	3.75066e-13	3.68402e-12	BjSa
K01305	-2.10082	4.50013	150.129	3.81632e-13	3.74377e-12	NTC
K15234	10.5588	0.806537	235.978	3.8234e-13	3.74596e-12	BjSa
K01623	0.674768	8.14414	149.985	3.86221e-13	3.7792e-12	BjSa
K03153	0.816394	7.92705	149.813	3.91791e-13	3.82887e-12	BjSa
K14048	-1.46835	5.81353	149.553	4.0038e-13	3.90401e-12	NTC
K16697	8.46385	0.379232	180.232	4.00489e-13	3.90401e-12	BjSa
K05605	14.4559	0.116008	351.05	4.02628e-13	3.91513e-12	BjSa
K15919	2.83763	2.50994	149.486	4.02641e-13	3.91513e-12	BjSa
K16422	-0.791209	8.0939	149.45	4.03836e-13	3.92182e-12	NTC
K09814	-12.9495	-0.865932	350.233	4.10641e-13	3.98291e-12	NTC
K03367	4.26926	2.48062	149.076	4.16649e-13	4.03613e-12	BjSa
K01644	-0.370481	9.34006	148.987	4.19767e-13	4.06125e-12	NTC
K03742	1.00785	8.23812	148.924	4.21979e-13	4.07755e-12	BjSa
K01560	-0.467905	9.13203	148.677	4.30798e-13	4.15757e-12	NTC
K19416	-2.23928	5.89303	148.539	4.35816e-13	4.20076e-12	NTC
K12466	4.27794	0.640224	148.466	4.38497e-13	4.22135e-12	BjSa
K19793	8.11819	2.25549	178.589	4.4418e-13	4.27075e-12	BjSa
K01925	0.366594	9.28068	148.244	4.4676e-13	4.29022e-12	BjSa
K09628	-9.3755	-0.424265	231.228	4.68277e-13	4.49128e-12	NTC
K08295	-0.820832	7.36019	147.266	4.85099e-13	4.64687e-12	NTC
K21696	10.6964	0.830629	176.885	4.94946e-13	4.73533e-12	BjSa
K01588	-0.393534	9.20427	147.008	4.95807e-13	4.73771e-12	NTC
K06296	14.0916	0.548392	229.689	5.00469e-13	4.77637e-12	BjSa
K05711	5.73281	1.98556	146.791	5.04977e-13	4.81345e-12	BjSa
K12508	-1.19379	8.0186	146.711	5.08414e-13	4.84026e-12	NTC
K00600	0.33037	9.53847	146.501	5.17552e-13	4.92119e-12	BjSa
K16022	5.10893	1.00082	176.08	5.21086e-13	4.94872e-12	BjSa
K03795	1.11215	5.54951	145.833	5.4778e-13	5.19513e-12	BjSa
K11746	-2.51967	4.46512	145.821	5.48374e-13	5.19513e-12	NTC
K19712	-13.4807	1.2581	175.022	5.57688e-13	5.2769e-12	NTC
K00555	-6.56299	2.44962	145.608	5.584e-13	5.27719e-12	NTC
K13820	5.27565	2.10095	174.964	5.5979e-13	5.28387e-12	BjSa
K01740	-0.549124	8.96319	145.538	5.6174e-13	5.29582e-12	NTC
K16557	2.20076	3.71894	145.504	5.63378e-13	5.30216e-12	BjSa
K01216	9.37734	0.231422	174.854	5.63783e-13	5.30216e-12	BjSa
K10747	0.435897	9.05933	145.449	5.66029e-13	5.31682e-12	BjSa
K07151	-3.42718	4.00252	145.315	5.72522e-13	5.36943e-12	NTC
K01161	-11.5789	-1.14964	336.681	5.73017e-13	5.36943e-12	NTC
K18546	2.22569	4.16552	145.246	5.75916e-13	5.38413e-12	BjSa
K19265	0.809807	7.16427	145.245	5.75977e-13	5.38413e-12	BjSa
K00901	-1.1133	6.58185	145.015	5.87422e-13	5.48449e-12	NTC
K01170	-7.26419	2.82297	144.793	5.98678e-13	5.58285e-12	NTC
K02364	3.452	1.65377	144.667	6.05171e-13	5.63662e-12	BjSa
K05521	2.2231	4.61348	144.569	6.10322e-13	5.67775e-12	BjSa
K12373	0.827486	8.39899	144.477	6.15119e-13	5.71551e-12	BjSa
K07238	1.2074	7.26299	144.43	6.17641e-13	5.73206e-12	BjSa
K14656	-6.40575	2.26596	144.385	6.20039e-13	5.74743e-12	NTC
K03093	2.4984	2.33831	144.233	6.28167e-13	5.8158e-12	BjSa
K14585	-2.57624	2.9008	143.795	6.52292e-13	6.03195e-12	NTC
K18991	3.74582	4.40278	143.614	6.6254e-13	6.1194e-12	BjSa
K01676	-0.566418	8.16813	143.397	6.7506e-13	6.22761e-12	NTC
K00341	0.423181	9.89335	143.316	6.79812e-13	6.26372e-12	BjSa
K08726	15.3309	0.621525	329.881	6.80593e-13	6.26372e-12	BjSa
K00847	-0.526641	8.63889	143.15	6.8965e-13	6.33954e-12	NTC
K18563	13.7264	1.05126	329.219	6.92204e-13	6.35547e-12	BjSa
K02050	-0.384	11.3195	143.046	6.95889e-13	6.38173e-12	NTC
K01841	-1.19662	6.05245	142.891	7.05283e-13	6.46022e-12	NTC
K13890	-1.91755	4.65785	142.848	7.07914e-13	6.47666e-12	NTC
K21344	-1.91442	5.96293	142.79	7.11501e-13	6.50179e-12	NTC
K19813	-1.98341	4.58808	142.442	7.33266e-13	6.69278e-12	NTC
K11162	4.34725	0.795902	170.772	7.35415e-13	6.70449e-12	BjSa
K01147	-0.936208	7.80344	142.304	7.42129e-13	6.75774e-12	NTC
K00433	0.683136	8.32255	142.187	7.49701e-13	6.81867e-12	BjSa
K03639	0.341832	9.18163	142.091	7.56048e-13	6.86832e-12	BjSa
K15670	8.71308	0.347472	170.267	7.60272e-13	6.8986e-12	BjSa
K18073	-15.2285	0.563609	219.703	7.7849e-13	7.05564e-12	NTC
K01135	14.4503	0.115863	323.917	7.9364e-13	7.17922e-12	BjSa
K06176	-1.06049	6.64211	141.529	7.93981e-13	7.17922e-12	NTC
K06580	12.9725	-0.209232	219.157	7.97938e-13	7.20658e-12	BjSa
K01023	2.72374	3.80864	141.251	8.135e-13	7.33857e-12	BjSa
K02322	-6.42156	3.20862	140.981	8.32968e-13	7.50544e-12	NTC
K01959	-3.65532	4.02735	140.927	8.36946e-13	7.53213e-12	NTC
K17758	0.71079	8.64444	140.902	8.38783e-13	7.53213e-12	BjSa
K07302	-0.40477	9.68682	140.901	8.38849e-13	7.53213e-12	NTC
K01928	0.354771	9.38305	140.853	8.42348e-13	7.55458e-12	BjSa
K00432	-0.641062	8.97898	140.84	8.43301e-13	7.55458e-12	NTC
K13311	12.1051	-0.467284	217.547	8.58455e-13	7.68143e-12	BjSa
K02680	-14.7032	-0.337107	320.542	8.66801e-13	7.74716e-12	NTC
K00412	-0.653913	8.80387	140.428	8.74398e-13	7.80604e-12	NTC
K11392	5.97334	1.07448	140.396	8.7686e-13	7.819e-12	BjSa
K14658	-10.0997	-0.298006	217.025	8.79165e-13	7.82645e-12	NTC
K04799	-3.90231	3.25203	140.359	8.79717e-13	7.82645e-12	NTC
K14987	1.22502	7.19363	140.281	8.85719e-13	7.8708e-12	BjSa
K18532	-9.01954	1.11346	140.006	9.07429e-13	8.05448e-12	NTC
K08099	-10.0103	-1.35005	216.008	9.21021e-13	8.16352e-12	NTC
K17892	-4.40378	3.47969	139.828	9.21824e-13	8.16352e-12	NTC
K00681	-0.40188	10.8862	139.716	9.30999e-13	8.23535e-12	NTC
K06127	13.7517	-0.102786	317.007	9.51562e-13	8.40408e-12	BjSa
K17893	2.10399	3.99075	139.46	9.52246e-13	8.40408e-12	BjSa
K01958	-0.787253	7.56024	139.415	9.5609e-13	8.4284e-12	NTC
K01883	0.33408	9.42054	139.256	9.69619e-13	8.53794e-12	BjSa
K18029	-0.642312	8.1479	139.054	9.8713e-13	8.68225e-12	NTC
K09693	2.38247	3.93472	138.996	9.92202e-13	8.71696e-12	BjSa
K08259	5.72153	2.39719	166.207	9.96547e-13	8.7452e-12	BjSa
K18244	1.12186	6.3821	138.816	1.00813e-12	8.83687e-12	BjSa
K11939	0.984296	7.03744	138.727	1.01614e-12	8.88859e-12	BjSa
K11913	-2.27709	4.83846	138.725	1.01633e-12	8.88859e-12	NTC
K03918	2.05493	5.27756	138.554	1.03185e-12	9.01414e-12	BjSa
K02897	0.434607	8.7623	138.536	1.03355e-12	9.01884e-12	BjSa
K07264	-2.9861	4.12159	138.424	1.0439e-12	9.09882e-12	NTC
K11895	-0.958406	6.85227	138.198	1.06506e-12	9.27288e-12	NTC
K01995	-0.3562	11.4552	138.108	1.0737e-12	9.33732e-12	NTC
K08310	-1.53823	5.9616	138.095	1.07488e-12	9.33732e-12	NTC
K18700	-1.32492	5.49017	137.844	1.09921e-12	9.53802e-12	NTC
K19826	4.58139	0.728057	137.815	1.10213e-12	9.55262e-12	BjSa
K02292	8.09223	0.575197	164.618	1.10962e-12	9.60675e-12	BjSa
K13777	-1.29003	5.95471	137.702	1.11331e-12	9.62794e-12	NTC
K03648	0.717668	7.30845	137.659	1.11753e-12	9.64843e-12	BjSa
K01301	1.0284	8.34008	137.653	1.11817e-12	9.64843e-12	BjSa
K01775	0.339374	9.26129	137.479	1.1357e-12	9.78878e-12	BjSa
K16645	9.00844	0.833834	164.136	1.14653e-12	9.87114e-12	BjSa
K01687	-0.393972	10.0336	136.868	1.1996e-12	1.03165e-11	NTC
K16793	-4.67488	2.01209	136.464	1.24397e-12	1.06862e-11	NTC
K01477	-1.2879	7.16742	136.315	1.26077e-12	1.08186e-11	NTC
K02115	0.418599	9.34502	136.159	1.27862e-12	1.09596e-11	BjSa
K21575	2.08801	5.54506	136.066	1.28945e-12	1.10402e-11	BjSa
K18249	3.26859	2.918	136.048	1.29145e-12	1.10451e-11	BjSa
K02172	-2.19607	3.99214	135.877	1.31161e-12	1.12052e-11	NTC
K15777	-0.599728	8.07951	135.729	1.32931e-12	1.13438e-11	NTC
K02122	-14.739	-0.028028	208.065	1.33407e-12	1.13719e-11	NTC
K08256	1.40968	7.24579	135.556	1.35024e-12	1.14971e-11	BjSa
K13638	-7.04319	1.05162	161.606	1.36376e-12	1.15995e-11	NTC
K14654	-5.30153	2.76098	135.366	1.37359e-12	1.16703e-11	NTC
K16264	0.478771	8.88557	135.272	1.38536e-12	1.17573e-11	BjSa
K22211	13.6916	-0.192744	303.043	1.38933e-12	1.17781e-11	BjSa
K00974	0.622082	8.21642	135.05	1.41359e-12	1.19707e-11	BjSa
K02323	-6.19816	2.71192	134.67	1.46324e-12	1.23776e-11	NTC
K21019	-1.35211	5.63858	134.518	1.4836e-12	1.25361e-11	NTC
K01479	1.01924	6.71437	134.341	1.50776e-12	1.27264e-11	BjSa
K18476	2.33063	3.70679	134.075	1.54483e-12	1.30251e-11	BjSa
K21054	3.02736	3.71417	133.873	1.57354e-12	1.32526e-11	BjSa
K01414	-1.3229	7.35544	133.781	1.58686e-12	1.33503e-11	NTC
K08153	-3.7395	1.77462	133.613	1.61151e-12	1.3543e-11	NTC
K00255	2.78751	2.35884	133.511	1.62655e-12	1.36546e-11	BjSa
K03763	3.36521	2.48567	133.425	1.63951e-12	1.37484e-11	BjSa
K01886	-0.484055	8.64414	133.37	1.64783e-12	1.38033e-11	NTC
K20832	6.71509	0.359433	158.83	1.65414e-12	1.38335e-11	BjSa
K11901	-0.917319	6.84468	133.313	1.65648e-12	1.38335e-11	NTC
K00527	-6.71177	2.01909	133.311	1.6568e-12	1.38335e-11	NTC
K08683	14.4914	0.297362	296.534	1.66685e-12	1.39024e-11	BjSa
K00428	-1.1512	9.24509	133.212	1.6718e-12	1.39287e-11	NTC
K00171	4.1741	3.29277	132.782	1.73935e-12	1.44759e-11	BjSa
K16692	2.26396	5.96738	132.596	1.76931e-12	1.47094e-11	BjSa
K13490	-1.42976	5.70451	132.583	1.77153e-12	1.4712e-11	NTC
K05881	15.1657	0.704983	201.961	1.78931e-12	1.48438e-11	BjSa
K00605	0.477456	9.66615	132.329	1.8134e-12	1.50276e-11	BjSa
K12343	2.59167	3.98153	132.142	1.84505e-12	1.52735e-11	BjSa
K01210	1.73038	3.87494	132.001	1.86921e-12	1.54569e-11	BjSa
K10004	-1.29716	6.40246	131.892	1.88815e-12	1.55969e-11	NTC
K07127	-1.01434	6.54564	131.879	1.89041e-12	1.55989e-11	NTC
K02563	0.363377	9.26079	131.817	1.90132e-12	1.56581e-11	BjSa
K11541	5.08062	0.512644	156.851	1.90162e-12	1.56581e-11	BjSa
K12035	16.4519	1.01687	291.819	1.90639e-12	1.56807e-11	BjSa
K08358	15.5648	0.669747	200.48	1.92371e-12	1.58063e-11	BjSa
K03867	-3.75901	0.446798	131.517	1.95496e-12	1.6046e-11	NTC
K16216	-4.12529	2.48474	131.413	1.97402e-12	1.61853e-11	NTC
K00113	2.33996	4.45776	131.06	2.03974e-12	1.67065e-11	BjSa
K09483	-3.27495	1.03704	131.045	2.04257e-12	1.6712e-11	NTC
K07753	-9.97396	0.286488	155.567	2.08336e-12	1.70277e-11	NTC
K00611	0.5023	8.98508	130.617	2.12584e-12	1.73565e-11	BjSa
K22220	12.738	-0.421838	287.728	2.14556e-12	1.74991e-11	BjSa
K00845	0.543335	9.7509	130.38	2.1733e-12	1.77067e-11	BjSa
K00384	0.379834	10.7595	130.235	2.20307e-12	1.79304e-11	BjSa
K17876	8.98751	0.0550365	154.677	2.22023e-12	1.80511e-11	BjSa
K10778	0.508473	8.82648	130.075	2.23631e-12	1.81627e-11	BjSa
K21304	4.06779	0.80418	130.009	2.25001e-12	1.82548e-11	BjSa
K17240	-2.09173	3.18321	129.924	2.2681e-12	1.83823e-11	NTC
K10710	-3.09816	2.69383	129.763	2.30263e-12	1.86426e-11	NTC
K06153	0.318636	9.2949	129.729	2.31006e-12	1.86833e-11	BjSa
K11212	0.819651	7.67738	129.634	2.3307e-12	1.88305e-11	BjSa
K15579	-2.72547	4.13034	129.609	2.33623e-12	1.88555e-11	NTC
K11169	16.8637	1.56538	284.48	2.35934e-12	1.90222e-11	BjSa
K11131	-6.89227	2.61744	129.481	2.3644e-12	1.90431e-11	NTC
K20830	-8.88733	-0.576192	153.755	2.37223e-12	1.90863e-11	NTC
K01476	0.624284	8.20603	128.819	2.51662e-12	2.0227e-11	BjSa
K03564	-0.461556	9.59284	128.75	2.53288e-12	2.03366e-11	NTC
K01114	1.02911	9.12146	128.683	2.54896e-12	2.04445e-11	BjSa
K02076	11.2507	-0.932736	194.79	2.55281e-12	2.04542e-11	BjSa
K12460	13.7232	0.0270328	281.263	2.5947e-12	2.07683e-11	BjSa
K05820	-0.684661	7.36899	128.371	2.62532e-12	2.09917e-11	NTC
K01457	-0.958897	7.29416	128.359	2.62839e-12	2.09946e-11	NTC
K12972	-0.90439	7.57932	128.083	2.69803e-12	2.15286e-11	NTC
K15067	1.5884	5.74916	128.054	2.70532e-12	2.15645e-11	BjSa
K01915	-0.400016	10.8045	127.898	2.74566e-12	2.18636e-11	NTC
K16363	1.23994	6.56466	127.732	2.78933e-12	2.21885e-11	BjSa
K07773	11.3622	-1.05315	278.059	2.8553e-12	2.269e-11	BjSa
K13053	-1.33334	5.6338	127.402	2.87823e-12	2.28487e-11	NTC
K07777	-1.74436	4.59996	127.263	2.91666e-12	2.31301e-11	NTC
K06286	10.7964	-1.01001	191.243	3.0568e-12	2.42166e-11	BjSa
K10677	8.0657	0.852865	150.208	3.07109e-12	2.4305e-11	BjSa
K03645	-12.1705	-1.01544	275.326	3.1008e-12	2.4515e-11	NTC
K02063	1.32168	5.01693	126.526	3.12961e-12	2.47175e-11	BjSa
K00798	-0.475595	9.08048	126.463	3.14857e-12	2.48198e-11	NTC
K00957	-0.455534	8.92377	126.461	3.14897e-12	2.48198e-11	NTC
K09022	-0.698776	8.51216	126.216	3.22381e-12	2.53838e-11	NTC
K11249	-6.4715	-0.812859	157.183	3.33693e-12	2.62478e-11	NTC
K15987	0.374219	9.59475	125.818	3.34959e-12	2.63206e-11	BjSa
K11784	1.01138	7.79487	125.55	3.43717e-12	2.69814e-11	BjSa
K19572	-3.17791	2.81141	125.297	3.522e-12	2.76193e-11	NTC
K10001	-1.21137	7.82883	125.268	3.53199e-12	2.76697e-11	NTC
K03271	-0.728466	9.10034	125.208	3.55263e-12	2.78032e-11	NTC
K10804	-0.476899	8.45387	125.191	3.55828e-12	2.78193e-11	NTC
K11689	-1.15856	5.80525	124.854	3.67624e-12	2.87125e-11	NTC
K13497	2.51178	3.67491	124.763	3.70865e-12	2.89365e-11	BjSa
K10012	-0.922442	7.38555	124.549	3.7864e-12	2.95133e-11	NTC
K14052	13.7976	-0.0398199	187.056	3.79619e-12	2.95598e-11	BjSa
K01298	-5.05686	0.62043	124.488	3.80923e-12	2.96316e-11	NTC
K07053	-0.745501	7.99282	124.426	3.8319e-12	2.97534e-11	NTC
K06382	10.7321	-1.05	186.873	3.83258e-12	2.97534e-11	BjSa
K11130	10.3836	1.73991	147.094	3.86938e-12	3.0009e-11	BjSa
K07659	-0.715065	7.95196	124.246	3.8997e-12	3.02139e-11	NTC
K02047	-0.557102	8.37845	124.052	3.97406e-12	3.07592e-11	NTC
K00064	0.763829	7.59169	123.84	4.05697e-12	3.13696e-11	BjSa
K02057	-0.373708	10.1987	123.817	4.06583e-12	3.14067e-11	NTC
K03565	1.04474	6.79347	123.773	4.08345e-12	3.15114e-11	BjSa
K07104	-0.720466	8.08464	123.707	4.1098e-12	3.16831e-11	NTC
K00518	1.74643	5.0658	123.689	4.11723e-12	3.17088e-11	BjSa
K11540	3.21105	2.19291	123.601	4.15254e-12	3.1949e-11	BjSa
K03274	-0.571177	7.58168	123.509	4.19018e-12	3.22065e-11	NTC
K18697	3.19878	4.29	123.422	4.22571e-12	3.24474e-11	BjSa
K21181	-9.13639	-0.84366	145.905	4.23081e-12	3.24544e-11	NTC
K00683	-2.16353	3.4503	123.387	4.24027e-12	3.24948e-11	NTC
K01101	1.31497	5.2099	123.065	4.37622e-12	3.35034e-11	BjSa
K00549	-0.77106	10.8829	122.889	4.45213e-12	3.40509e-11	NTC
K07345	6.14298	3.25654	122.846	4.47099e-12	3.41407e-11	BjSa
K15515	-1.92529	6.65028	122.842	4.47269e-12	3.41407e-11	NTC
K22206	-14.4186	-0.396793	263.232	4.50931e-12	3.43863e-11	NTC
K19670	-1.06091	6.68347	122.719	4.52693e-12	3.44866e-11	NTC
K03726	-3.62376	3.48606	122.575	4.59141e-12	3.49434e-11	NTC
K03973	2.56854	4.1044	122.39	4.67574e-12	3.55503e-11	BjSa
K10455	12.2543	-0.686501	261.711	4.73214e-12	3.59438e-11	BjSa
K22131	-0.733293	6.8445	122.143	4.79109e-12	3.63559e-11	NTC
K04764	-0.767624	7.77204	122.038	4.84085e-12	3.66975e-11	NTC
K02471	-0.52196	8.20297	121.859	4.92712e-12	3.7315e-11	NTC
K16270	12.9168	-0.150099	181.676	5.0469e-12	3.81848e-11	BjSa
K13922	4.05472	1.31778	121.346	5.18342e-12	3.91794e-11	BjSa
K08096	-7.71769	1.68199	121.326	5.19373e-12	3.92108e-11	NTC
K01113	-0.88344	9.28278	121.319	5.19771e-12	3.92108e-11	NTC
K16247	4.19134	0.202254	121.236	5.24073e-12	3.94969e-11	BjSa
K13668	0.998054	6.81641	120.825	5.45903e-12	4.1102e-11	BjSa
K00342	0.38193	9.92357	120.789	5.4783e-12	4.1207e-11	BjSa
K03590	0.46182	9.08767	120.497	5.64007e-12	4.23827e-11	BjSa
K02907	-6.39444	2.20385	120.485	5.64675e-12	4.23917e-11	NTC
K11781	-3.91493	3.18461	120.356	5.71974e-12	4.2898e-11	NTC
K22074	3.24384	3.13819	120.247	5.78267e-12	4.3328e-11	BjSa
K01001	-6.37337	2.22644	120.225	5.79514e-12	4.33795e-11	NTC
K13637	-4.47023	0.655019	120.203	5.8078e-12	4.34323e-11	NTC
K03640	-0.5261	8.62427	120.123	5.85427e-12	4.37375e-11	NTC
K03120	-6.9413	2.90225	120.111	5.86148e-12	4.37492e-11	NTC
K07778	1.04709	6.53858	119.785	6.05565e-12	4.51548e-11	BjSa
K08159	7.78571	-0.606072	141.199	6.06268e-12	4.51638e-11	BjSa
K12421	-2.37098	3.21946	119.707	6.10344e-12	4.54237e-11	NTC
K21195	-1.79053	4.91285	119.575	6.18442e-12	4.59822e-11	NTC
K18336	1.74071	5.49212	119.361	6.31856e-12	4.68656e-11	BjSa
K05828	-3.11157	3.72678	119.361	6.31909e-12	4.68656e-11	NTC
K09251	-1.66668	5.76543	119.357	6.3214e-12	4.68656e-11	NTC
K22144	2.80964	2.35614	119.324	6.34205e-12	4.69737e-11	BjSa
K01721	0.609586	7.53323	119.268	6.37789e-12	4.71939e-11	BjSa
K20203	15.3741	0.856014	251.896	6.50221e-12	4.80168e-11	BjSa
K13617	-14.4513	-0.191798	176.998	6.50587e-12	4.80168e-11	NTC
K01194	1.2341	6.6653	119.068	6.5077e-12	4.80168e-11	BjSa
K19962	-11.876	-1.04233	251.71	6.54219e-12	4.81804e-11	NTC
K01727	2.98196	1.52302	119.007	6.54779e-12	4.81804e-11	BjSa
K07274	-1.88275	4.98695	119.006	6.54855e-12	4.81804e-11	NTC
K09892	-7.94685	0.0714127	176.734	6.60095e-12	4.85198e-11	NTC
K13309	-6.1109	0.531594	118.778	6.70079e-12	4.92069e-11	NTC
K15510	1.59927	5.78615	118.63	6.80138e-12	4.98983e-11	BjSa
K00946	0.355237	8.91607	118.591	6.82799e-12	5.00461e-11	BjSa
K11385	8.95544	0.284555	139.546	6.89552e-12	5.04932e-11	BjSa
K19694	2.34363	4.07278	118.459	6.91954e-12	5.06212e-11	BjSa
K00284	-1.12881	7.7365	118.411	6.95326e-12	5.08199e-11	NTC
K05823	10.6845	-1.15782	175.62	7.01913e-12	5.12529e-11	BjSa
K20215	-6.39961	2.43622	118.014	7.23871e-12	5.28064e-11	NTC
K18692	10.9711	-1.01436	174.903	7.30324e-12	5.3227e-11	BjSa
K10039	-3.5959	1.14488	117.858	7.35406e-12	5.3547e-11	NTC
K22020	13.8518	-0.0863408	248.023	7.39466e-12	5.3792e-11	BjSa
K07512	15.422	0.481714	247.668	7.4829e-12	5.43828e-11	BjSa
K11354	3.92616	1.00908	117.632	7.52453e-12	5.4634e-11	BjSa
K05788	-0.709003	8.1833	117.568	7.57413e-12	5.49426e-11	NTC
K07094	2.30248	4.11269	117.357	7.73804e-12	5.6079e-11	BjSa
K21585	11.0806	-1.16809	246.606	7.75438e-12	5.61449e-11	BjSa
K04780	1.36047	4.91897	117.205	7.85857e-12	5.68461e-11	BjSa
K07713	1.26765	9.40383	117.16	7.8951e-12	5.70192e-11	BjSa
K06178	0.352838	9.35556	117.157	7.89724e-12	5.70192e-11	BjSa
K03424	0.309011	9.33687	117.086	7.95464e-12	5.73802e-11	BjSa
K05830	-2.80304	3.89693	117.051	7.98348e-12	5.75346e-11	NTC
K19235	-13.6176	-0.691633	245.282	8.10839e-12	5.83804e-11	NTC
K15719	-3.11392	2.07401	116.655	8.31254e-12	5.97947e-11	NTC
K18893	-0.862994	7.12339	116.513	8.43448e-12	6.06155e-11	NTC
K02191	-7.01759	1.55984	116.445	8.4939e-12	6.09859e-11	NTC
K15581	-0.629938	7.73889	116.294	8.62592e-12	6.18764e-11	NTC
K11367	11.7307	-1.06471	243.362	8.65398e-12	6.20202e-11	BjSa
K09816	-1.22462	6.54877	116.006	8.88525e-12	6.36187e-11	NTC
K15735	-5.59573	0.723359	115.949	8.93731e-12	6.39324e-11	NTC
K20263	12.675	2.18654	136.096	9.06036e-12	6.46997e-11	BjSa
K03242	-5.45378	2.50821	115.815	9.0613e-12	6.46997e-11	NTC
K11780	-6.38294	1.69755	115.793	9.08128e-12	6.47826e-11	NTC
K02446	1.20378	7.86444	115.77	9.10324e-12	6.48794e-11	BjSa
K15866	0.413189	9.46762	115.617	9.24736e-12	6.5846e-11	BjSa
K18221	11.9403	-0.670922	241.063	9.3619e-12	6.66003e-11	BjSa
K02044	-0.926821	7.78452	115.32	9.53515e-12	6.77705e-11	NTC
K18071	2.4876	1.71352	115.204	9.6503e-12	6.8526e-11	BjSa
K17104	-5.9699	2.67793	115.051	9.80445e-12	6.95568e-11	NTC
K06223	-0.962055	7.31873	115.01	9.84583e-12	6.97864e-11	NTC
K09482	-5.32799	2.62283	114.885	9.97398e-12	7.063e-11	NTC
K06596	-0.912696	7.83942	114.795	1.00677e-11	7.12283e-11	NTC
K03698	1.03411	7.09171	114.772	1.00913e-11	7.13306e-11	BjSa
K00244	-1.05023	7.51891	114.762	1.01017e-11	7.13389e-11	NTC
K01482	1.18309	7.20993	114.694	1.0174e-11	7.17837e-11	BjSa
K18298	-1.3611	6.19556	114.572	1.03032e-11	7.26293e-11	NTC
K01485	-0.604325	8.33182	114.446	1.04389e-11	7.3519e-11	NTC
K13420	14.4965	0.463669	237.475	1.05992e-11	7.45797e-11	BjSa
K06167	0.537178	8.40958	114.04	1.0889e-11	7.65492e-11	BjSa
K03075	1.63995	5.03282	113.922	1.10245e-11	7.74316e-11	BjSa
K18252	13.8637	-0.180414	235.95	1.11789e-11	7.84449e-11	BjSa
K19232	-11.5595	-0.956941	235.784	1.12442e-11	7.88317e-11	NTC
K00086	12.6707	-0.309763	167.134	1.13399e-11	7.94308e-11	BjSa
K07558	-5.71369	2.48263	113.595	1.14071e-11	7.98289e-11	NTC
K03243	-4.94926	2.59174	113.484	1.15398e-11	8.06848e-11	NTC
K08724	10.4569	-0.86296	166.685	1.16383e-11	8.13002e-11	BjSa
K15461	-1.81155	5.93894	113.361	1.16898e-11	8.15864e-11	NTC
K01840	0.598751	8.60876	113.173	1.19217e-11	8.31298e-11	BjSa
K01829	3.57831	3.33534	113.152	1.1948e-11	8.32384e-11	BjSa
K01870	0.256004	9.81121	113.074	1.20462e-11	8.38471e-11	BjSa
K02827	11.1173	-0.551588	166.021	1.20958e-11	8.41165e-11	BjSa
K01469	-0.506326	8.34237	112.997	1.21443e-11	8.4343e-11	NTC
K21685	8.24228	1.32795	132.469	1.21502e-11	8.4343e-11	BjSa
K06027	3.6837	3.90487	112.909	1.22567e-11	8.5006e-11	BjSa
K12953	3.18694	0.494091	112.856	1.23253e-11	8.54051e-11	BjSa
K00002	2.35932	3.55834	112.843	1.23415e-11	8.54411e-11	BjSa
K17229	2.63777	3.40543	112.68	1.25554e-11	8.68002e-11	BjSa
K00455	-2.69171	4.64562	112.673	1.25639e-11	8.68002e-11	NTC
K22231	11.6913	-0.766524	232.622	1.25714e-11	8.68002e-11	BjSa
K20929	12.2317	-0.897762	232.391	1.26753e-11	8.74392e-11	BjSa
K21465	11.8699	-0.675923	164.993	1.2843e-11	8.85171e-11	BjSa
K01692	0.390677	10.4589	112.44	1.28769e-11	8.86716e-11	BjSa
K17835	3.31324	0.763135	112.215	1.31852e-11	9.07143e-11	BjSa
K01858	0.701507	8.50211	112.145	1.32832e-11	9.13072e-11	BjSa
K00999	14.1455	0.0445872	230.67	1.34777e-11	9.2562e-11	BjSa
K01961	0.339332	9.77887	111.953	1.35556e-11	9.30146e-11	BjSa
K14938	7.24696	-0.603105	131.035	1.36712e-11	9.37245e-11	BjSa
K20449	-1.47684	5.82289	111.826	1.37393e-11	9.41084e-11	NTC
K10218	-0.561047	7.41145	111.799	1.37779e-11	9.4289e-11	NTC
K01734	-0.839599	5.73971	111.671	1.39668e-11	9.54974e-11	NTC
K07466	-6.39841	2.83464	111.601	1.40698e-11	9.61169e-11	NTC
K01962	0.366777	9.05906	111.471	1.42649e-11	9.73639e-11	BjSa
K03734	-0.564358	8.90884	111.394	1.43826e-11	9.80802e-11	NTC
K00750	-3.62921	0.320817	111.279	1.45601e-11	9.92038e-11	NTC
K15888	-5.90092	2.14515	111.127	1.47961e-11	1.00723e-10	NTC
K02526	-1.30168	4.46536	111.091	1.48539e-11	1.01028e-10	NTC
K06982	-6.82814	1.45177	110.895	1.51658e-11	1.03058e-10	NTC
K00610	-5.84989	1.77798	110.776	1.53594e-11	1.04282e-10	NTC
K06963	-8.58843	1.21905	110.733	1.54304e-11	1.04673e-10	NTC
K17238	-2.09495	2.85931	110.64	1.55842e-11	1.05623e-10	NTC
K10715	-1.4472	5.612	110.609	1.56363e-11	1.05883e-10	NTC
K11898	-1.14524	6.41511	110.512	1.57986e-11	1.06889e-10	NTC
K13002	3.1384	2.73643	110.369	1.60423e-11	1.08443e-10	BjSa
K18331	2.77944	2.35044	110.297	1.61661e-11	1.09185e-10	BjSa
K00305	-1.49188	5.7592	110.165	1.63973e-11	1.1065e-10	NTC
K03385	-2.22866	5.68336	110.011	1.667e-11	1.12392e-10	NTC
K01904	8.70673	0.514614	160.496	1.67588e-11	1.12892e-10	BjSa
K21730	8.80277	0.689999	128.48	1.69121e-11	1.13826e-10	BjSa
K01256	0.471616	9.28303	109.781	1.70867e-11	1.14901e-10	BjSa
K13485	-0.751249	6.28849	109.751	1.71411e-11	1.15167e-10	NTC
K18610	2.84547	2.55173	109.72	1.71989e-11	1.15455e-10	BjSa
K03658	4.69358	0.873713	109.687	1.72596e-11	1.15762e-10	BjSa
K18910	0.862196	6.65051	109.637	1.7353e-11	1.16288e-10	BjSa
K07739	-4.30034	2.73891	109.543	1.75282e-11	1.1736e-10	NTC
K08244	-3.34311	0.967811	109.448	1.77078e-11	1.1846e-10	NTC
K02501	-0.373191	9.15646	109.365	1.78677e-11	1.19426e-10	NTC
K11788	-4.8217	1.47545	109.342	1.79127e-11	1.19624e-10	NTC
K22108	-1.34878	5.0094	109.296	1.80006e-11	1.20107e-10	NTC
K15926	7.84098	-0.0723025	127.59	1.8228e-11	1.2152e-10	BjSa
K08316	0.603036	8.22625	109.152	1.8283e-11	1.21782e-10	BjSa
K17105	-5.48015	1.4735	108.941	1.87031e-11	1.24395e-10	NTC
K11921	2.31169	4.28134	108.939	1.8708e-11	1.24395e-10	BjSa
K07714	1.2571	8.96079	108.931	1.87235e-11	1.24395e-10	BjSa
K18626	19.7205	2.67615	221.329	1.89512e-11	1.258e-10	BjSa
K15429	-6.25033	2.54464	108.582	1.94451e-11	1.28967e-10	NTC
K04802	-4.55057	2.45733	108.443	1.97405e-11	1.30783e-10	NTC
K03679	-5.70045	2.45906	108.437	1.97526e-11	1.30783e-10	NTC
K08964	1.0975	6.05393	108.361	1.99163e-11	1.31754e-10	BjSa
K22073	4.57246	2.51266	108.272	2.01091e-11	1.32916e-10	BjSa
K01468	0.346533	8.87663	108.232	2.01966e-11	1.3338e-10	BjSa
K18579	4.06126	0.815671	108.201	2.02643e-11	1.33714e-10	BjSa
K19592	3.32785	2.35137	108.014	2.06806e-11	1.36344e-10	BjSa
K02984	-6.16136	2.20268	108.002	2.07084e-11	1.36411e-10	NTC
K00480	-0.68277	8.3719	107.986	2.0745e-11	1.36536e-10	NTC
K15520	1.77806	4.97259	107.972	2.07761e-11	1.36624e-10	BjSa
K02840	13.356	-0.419686	218.503	2.10646e-11	1.38404e-10	BjSa
K03782	-0.485067	8.66665	107.805	2.11568e-11	1.38892e-10	NTC
K05991	1.64601	5.2756	107.718	2.13585e-11	1.40097e-10	BjSa
K02657	-1.26948	6.53698	107.626	2.1574e-11	1.41391e-10	NTC
K08851	-7.31048	1.15044	107.514	2.18388e-11	1.43005e-10	NTC
K06530	10.0136	0.599561	156.112	2.18632e-11	1.43044e-10	BjSa
K01008	-0.544022	8.5257	107.456	2.19776e-11	1.43671e-10	NTC
K00283	0.420978	8.55417	107.354	2.22238e-11	1.45158e-10	BjSa
K01907	-0.606489	8.33533	107.163	2.26948e-11	1.48109e-10	NTC
K13572	1.33906	6.1675	107.008	2.30824e-11	1.50512e-10	BjSa
K22081	-1.05152	6.15757	106.991	2.31255e-11	1.50666e-10	NTC
K10725	-5.39496	3.27198	106.963	2.31981e-11	1.51012e-10	NTC
K07446	-12.2757	1.96365	124.502	2.37245e-11	1.54309e-10	NTC
K06948	10.3972	-1.11919	154.594	2.40087e-11	1.56027e-10	BjSa
K07331	-4.91316	2.22366	106.618	2.40927e-11	1.56441e-10	NTC
K18981	-0.868503	6.82497	106.52	2.43545e-11	1.58008e-10	NTC
K18572	14.3633	-0.0101593	214.456	2.45633e-11	1.5923e-10	BjSa
K15052	-2.00131	4.32693	106.431	2.45927e-11	1.59287e-10	NTC
K04095	1.45703	4.63731	106.409	2.4652e-11	1.59537e-10	BjSa
K15653	8.98819	0.277337	153.97	2.49579e-11	1.61231e-10	BjSa
K00232	1.87113	4.14648	106.291	2.49743e-11	1.61231e-10	BjSa
K04800	-6.15187	2.50024	106.291	2.49762e-11	1.61231e-10	NTC
K11337	-3.2184	0.961153	106.258	2.5067e-11	1.61682e-10	NTC
K02491	8.70726	0.72313	123.729	2.53633e-11	1.63457e-10	BjSa
K14251	3.82475	0.468292	106.067	2.55994e-11	1.64787e-10	BjSa
K01587	-1.5182	3.85485	106.063	2.56122e-11	1.64787e-10	NTC
K21256	8.30805	0.123815	123.568	2.57196e-11	1.6534e-10	BjSa
K16424	3.48206	2.71122	106.015	2.57465e-11	1.65376e-10	BjSa
K01497	0.598621	7.56074	105.96	2.59042e-11	1.66251e-10	BjSa
K07755	16.6612	1.36408	212.952	2.60253e-11	1.66889e-10	BjSa
K02986	0.319308	9.16573	105.859	2.61949e-11	1.67838e-10	BjSa
K03684	0.511455	9.05515	105.738	2.6547e-11	1.69904e-10	BjSa
K03073	-1.75289	5.46241	105.733	2.65612e-11	1.69904e-10	NTC
K16868	-2.99432	2.0316	105.611	2.69229e-11	1.72075e-10	NTC
K19367	-11.9467	-1.00794	212.052	2.69457e-11	1.72079e-10	NTC
K14058	-0.669665	7.48613	105.344	2.77334e-11	1.76963e-10	NTC
K00906	-1.24184	7.00995	105.302	2.7861e-11	1.77631e-10	NTC
K00208	0.382513	9.45224	105.179	2.82454e-11	1.79934e-10	BjSa
K01932	-3.00846	2.37562	105.171	2.82705e-11	1.79945e-10	NTC
K00931	-0.337104	8.70349	105.047	2.86636e-11	1.82294e-10	NTC
K00423	3.94587	1.79231	105.039	2.86866e-11	1.82294e-10	BjSa
K01576	-0.72475	8.04905	104.993	2.88356e-11	1.83091e-10	NTC
K17733	-2.20879	4.21822	104.964	2.89277e-11	1.83525e-10	NTC
K12941	-0.884674	7.65951	104.922	2.90632e-11	1.84233e-10	NTC
K00003	-0.637493	9.21483	104.651	2.99549e-11	1.89731e-10	NTC
K08151	0.68088	8.24683	104.598	3.01322e-11	1.90698e-10	BjSa
K14855	12.7618	-0.684427	208.977	3.03759e-11	1.92083e-10	BjSa
K02012	-0.988005	9.29707	104.475	3.05488e-11	1.93019e-10	NTC
K06209	11.2302	-0.941438	150.721	3.05996e-11	1.93182e-10	BjSa
K01761	0.622718	7.71575	104.17	3.16074e-11	1.99382e-10	BjSa
K05896	0.282158	8.95276	104.145	3.16978e-11	1.99789e-10	BjSa
K02404	-0.991063	6.92347	104.122	3.17801e-11	2.00145e-10	NTC
K13891	-1.82307	4.49769	104.073	3.19529e-11	2.01069e-10	NTC
K03611	-1.06209	6.59872	104.04	3.2071e-11	2.01553e-10	NTC
K06402	2.52823	4.15864	104.037	3.20817e-11	2.01553e-10	BjSa
K04094	-0.412298	8.64687	103.993	3.22415e-11	2.02392e-10	NTC
K02549	1.14615	7.42421	103.95	3.23967e-11	2.03201e-10	BjSa
K19509	12.7541	-0.553299	206.89	3.29807e-11	2.06697e-10	BjSa
K13722	-8.78803	0.590222	103.712	3.32744e-11	2.08369e-10	NTC
K07141	-0.493966	8.15452	103.674	3.34168e-11	2.09092e-10	NTC
K01547	-0.499422	9.2981	103.637	3.35558e-11	2.09791e-10	NTC
K21473	2.74837	2.6368	103.5	3.4076e-11	2.12872e-10	BjSa
K15899	4.02542	1.12149	103.448	3.42754e-11	2.13945e-10	BjSa
K01031	-1.10289	6.39738	103.361	3.46136e-11	2.15882e-10	NTC
K02527	0.462218	8.67396	103.324	3.47601e-11	2.16621e-10	BjSa
K01686	0.789563	7.6233	102.836	3.67286e-11	2.28704e-10	BjSa
K06597	2.68717	3.39458	102.805	3.68584e-11	2.29328e-10	BjSa
K07561	-5.85795	2.19256	102.648	3.75157e-11	2.3323e-10	NTC
K18023	12.3355	-0.662414	203.612	3.75876e-11	2.3349e-10	BjSa
K09874	2.15796	4.32176	102.55	3.79354e-11	2.35461e-10	BjSa
K05556	3.46803	1.43706	102.261	3.92019e-11	2.43127e-10	BjSa
K22249	-3.50072	0.915268	102.208	3.9438e-11	2.44396e-10	NTC
K02996	-0.365299	9.00304	102.128	3.97986e-11	2.46433e-10	NTC
K04720	-1.62322	4.47304	102.03	4.02442e-11	2.48993e-10	NTC
K01004	-0.864023	6.58126	101.811	4.12593e-11	2.5507e-10	NTC
K19978	7.60664	1.01852	145.897	4.17167e-11	2.57691e-10	BjSa
K07641	-2.2096	4.86063	101.642	4.20652e-11	2.59637e-10	NTC
K00198	10.3915	-1.02861	145.733	4.21651e-11	2.60046e-10	BjSa
K10848	-5.7292	1.52779	101.491	4.2795e-11	2.63721e-10	NTC
K00621	-12.5887	0.915295	117.438	4.42766e-11	2.72634e-10	NTC
K20607	14.6538	0.310592	199.424	4.4551e-11	2.74106e-10	BjSa
K02484	0.859583	8.05712	101.093	4.47868e-11	2.75338e-10	BjSa
K05779	-2.56355	3.14304	101.015	4.51924e-11	2.7761e-10	NTC
K02846	3.76996	2.16322	100.775	4.64544e-11	2.85136e-10	BjSa
K02232	-0.579302	7.57982	100.736	4.66623e-11	2.86185e-10	NTC
K11753	0.306909	9.18431	100.529	4.77876e-11	2.92855e-10	BjSa
K00344	0.307146	10.4989	100.428	4.83423e-11	2.9602e-10	BjSa
K11692	6.99574	-0.422755	116.373	4.87713e-11	2.98411e-10	BjSa
K07991	-16.2533	0.90719	143.304	4.94635e-11	3.02407e-10	NTC
K02046	-0.453777	8.41262	100.221	4.95134e-11	3.02474e-10	NTC
K00477	-1.15779	5.82742	100.17	4.98045e-11	3.03774e-10	NTC
K01481	-3.57573	1.63931	100.17	4.98049e-11	3.03774e-10	NTC
K22078	-4.2444	1.50874	100.16	4.98596e-11	3.03869e-10	NTC
K01505	0.86499	5.77127	100.135	5.00055e-11	3.04518e-10	BjSa
K18256	7.30804	-0.606167	143.119	5.00756e-11	3.04705e-10	BjSa
K10967	11.9265	-0.980715	196.427	5.04142e-11	3.06524e-10	BjSa
K16841	-1.28475	5.62807	99.9936	5.08303e-11	3.08812e-10	NTC
K11603	14.4203	0.342844	196.069	5.11697e-11	3.1063e-10	BjSa
K05714	1.94591	4.41776	99.8955	5.14101e-11	3.11845e-10	BjSa
K20262	12.8437	0.010195	142.626	5.17398e-11	3.13599e-10	BjSa
K00881	7.85117	-0.195916	115.569	5.24928e-11	3.17914e-10	BjSa
K07752	-4.68776	-0.272752	99.6377	5.29681e-11	3.20542e-10	NTC
K02476	2.93843	3.44487	99.5864	5.3284e-11	3.22202e-10	BjSa
K00084	-15.4211	-0.0158227	195.024	5.34491e-11	3.22947e-10	NTC
K08869	2.67322	2.15111	99.3977	5.44634e-11	3.2882e-10	BjSa
K10211	6.92674	0.168056	115.11	5.47558e-11	3.30328e-10	BjSa
K07663	-2.18761	4.69235	99.2866	5.51712e-11	3.32574e-10	NTC
K18882	-6.56292	2.48991	99.2263	5.55596e-11	3.34655e-10	NTC
K00223	-3.41898	0.454212	99.1312	5.61775e-11	3.37868e-10	NTC
K13316	3.43328	0.129569	99.1307	5.61804e-11	3.37868e-10	BjSa
K02346	0.340723	9.53299	99.0684	5.65894e-11	3.39886e-10	BjSa
K01409	0.339799	9.26985	99.0662	5.66037e-11	3.39886e-10	BjSa
K14252	11.8405	-0.686473	193.498	5.69838e-11	3.41903e-10	BjSa
K21105	-1.01687	6.51022	98.8753	5.78773e-11	3.46995e-10	NTC
K03124	-5.74126	4.41589	98.7459	5.87578e-11	3.52001e-10	NTC
K12208	-10.0026	-1.59292	192.62	5.91374e-11	3.54001e-10	NTC
K15237	12.4776	-0.536319	192.379	5.97424e-11	3.57346e-10	BjSa
K11600	-5.60943	2.51686	98.5647	6.00145e-11	3.58697e-10	NTC
K02224	1.02133	7.19748	98.5414	6.01783e-11	3.59398e-10	BjSa
K14339	2.1556	3.20497	98.4622	6.07382e-11	3.62462e-10	BjSa
K01546	-0.491868	9.27693	98.3777	6.13417e-11	3.65782e-10	NTC
K18302	-1.25211	5.95685	98.3553	6.15033e-11	3.66463e-10	NTC
K02064	1.21228	4.86639	98.3478	6.15572e-11	3.66502e-10	BjSa
K15852	-6.65055	1.04197	113.626	6.28111e-11	3.7368e-10	NTC
K16300	2.22079	3.8403	98.1688	6.28617e-11	3.73694e-10	BjSa
K07722	-0.860599	6.37077	98.0236	6.3942e-11	3.79824e-10	NTC
K05831	-2.78518	3.72829	97.9714	6.43348e-11	3.81864e-10	NTC
K15891	-2.60381	4.2742	97.8879	6.49691e-11	3.85334e-10	NTC
K05827	-3.0213	4.08199	97.715	6.63039e-11	3.9295e-10	NTC
K06958	-0.363123	8.58352	97.6682	6.66696e-11	3.94815e-10	NTC
K21192	11.8942	-0.667896	189.561	6.73705e-11	3.9866e-10	BjSa
K18472	2.16259	4.06004	97.5201	6.7843e-11	4.01149e-10	BjSa
K06018	10.7696	-1.31012	189.282	6.81807e-11	4.02839e-10	BjSa
K15659	11.0155	0.732739	112.631	6.89279e-11	4.06943e-10	BjSa
K01715	0.604843	8.40443	97.3168	6.94903e-11	4.09951e-10	BjSa
K03624	-0.316852	9.17631	97.2366	7.01514e-11	4.13535e-10	NTC
K02336	-1.4266	5.40037	97.0988	7.13028e-11	4.20003e-10	NTC
K02341	0.319138	8.85596	97.0857	7.14137e-11	4.20336e-10	BjSa
K21622	1.86018	2.65901	97.0773	7.14843e-11	4.20432e-10	BjSa
K02987	-5.7722	2.36024	97.0506	7.17112e-11	4.21354e-10	NTC
K18287	2.85756	1.23114	97.046	7.175e-11	4.21354e-10	BjSa
K15535	-3.23215	0.77437	97.004	7.21074e-11	4.23132e-10	NTC
K02257	15.2831	0.186338	316.581	7.2441e-11	4.24548e-10	BjSa
K21472	-1.14786	7.2142	96.963	7.24585e-11	4.24548e-10	NTC
K03238	-4.7771	1.51454	96.9298	7.27435e-11	4.25896e-10	NTC
K20900	4.53607	1.44861	96.9202	7.28259e-11	4.26056e-10	BjSa
K05600	-4.31507	1.89733	96.8945	7.30482e-11	4.27034e-10	NTC
K03531	0.324093	9.38054	96.8826	7.31517e-11	4.27316e-10	BjSa
K00808	-0.875284	7.38501	96.8016	7.38567e-11	4.31077e-10	NTC
K10774	-4.91493	0.932587	96.7959	7.39069e-11	4.31077e-10	NTC
K09011	2.56134	3.5539	96.7879	7.39769e-11	4.3116e-10	BjSa
K17319	2.06899	3.96484	96.7307	7.44803e-11	4.33768e-10	BjSa
K18115	10.2291	-1.21557	137.216	7.4586e-11	4.34057e-10	BjSa
K00053	-0.346242	9.33139	96.5915	7.57208e-11	4.4033e-10	NTC
K02018	-0.456323	8.83636	96.5318	7.62597e-11	4.43131e-10	NTC
K06148	0.772606	7.10387	96.4766	7.67617e-11	4.45713e-10	BjSa
K16011	-0.647216	8.25299	96.4426	7.70726e-11	4.47012e-10	NTC
K00897	3.76377	2.46653	96.4395	7.71009e-11	4.47012e-10	BjSa
K20264	11.659	1.90529	111.303	7.81084e-11	4.52514e-10	BjSa
K00822	-0.579014	8.11181	96.2923	7.84633e-11	4.5423e-10	NTC
K12511	0.416993	8.8353	96.1587	7.97216e-11	4.6117e-10	BjSa
K18738	11.3034	-1.17541	185.544	8.01858e-11	4.63509e-10	BjSa
K21005	-13.4662	-0.788331	185.51	8.03045e-11	4.63849e-10	NTC
K01206	0.638567	8.90646	95.9263	8.19622e-11	4.7307e-10	BjSa
K12442	10.7343	0.294639	135.585	8.34892e-11	4.81269e-10	BjSa
K05926	-10.4841	-1.39074	135.582	8.3507e-11	4.81269e-10	NTC
K03366	1.52307	5.81252	95.6693	8.45178e-11	4.86732e-10	BjSa
K00021	-1.27992	5.64462	95.59	8.5324e-11	4.91009e-10	NTC
K14743	7.92965	0.888734	110.284	8.60414e-11	4.9477e-10	BjSa
K17884	-5.79537	2.03665	95.513	8.61149e-11	4.94825e-10	NTC
K07716	1.2199	8.64809	95.5065	8.61817e-11	4.94841e-10	BjSa
K21189	12.9301	-0.562937	183.853	8.63712e-11	4.95562e-10	BjSa
K03099	12.1498	-0.541115	183.577	8.74341e-11	5.01289e-10	BjSa
K00156	0.685374	7.68184	95.3755	8.75457e-11	5.01557e-10	BjSa
K00263	0.572166	7.71773	95.2956	8.83879e-11	5.06008e-10	BjSa
K03550	0.322663	8.99383	95.2176	8.92196e-11	5.10392e-10	BjSa
K04562	-0.953256	7.35962	95.2022	8.93844e-11	5.10957e-10	NTC
K02881	-0.443278	8.84534	95.1879	8.95379e-11	5.11456e-10	NTC
K13486	-1.39967	5.30009	94.9996	9.15877e-11	5.22487e-10	NTC
K02319	-5.51218	3.18509	94.9958	9.16301e-11	5.22487e-10	NTC
K02117	-2.38513	4.47341	94.992	9.16715e-11	5.22487e-10	NTC
K06932	-5.65365	2.11957	94.7625	9.42394e-11	5.36728e-10	NTC
K00306	4.18176	3.75078	94.7123	9.48115e-11	5.39589e-10	BjSa
K20718	14.3021	0.00498097	181.677	9.51308e-11	5.41009e-10	BjSa
K16092	0.552791	8.41444	94.6202	9.58704e-11	5.44814e-10	BjSa
K10221	-0.861094	6.32078	94.5908	9.62114e-11	5.46351e-10	NTC
K15973	-1.56701	5.94756	94.5779	9.63619e-11	5.46804e-10	NTC
K06943	-5.78995	1.3242	94.5033	9.72329e-11	5.51343e-10	NTC
K03532	3.59868	1.7976	94.3859	9.86219e-11	5.5881e-10	BjSa
K01705	2.57239	4.96456	94.3141	9.94818e-11	5.6327e-10	BjSa
K06965	-6.09113	2.49216	94.2925	9.97422e-11	5.64331e-10	NTC
K07557	-5.99258	1.36717	94.2784	9.99132e-11	5.64885e-10	NTC
K11943	12.7984	-0.570225	132.879	1.00919e-10	5.70153e-10	BjSa
K21684	3.25266	2.37023	94.1707	1.01224e-10	5.7146e-10	BjSa
K17103	-0.372786	9.02997	94.1337	1.01678e-10	5.73607e-10	NTC
K15065	1.94332	3.40034	94.1114	1.01953e-10	5.7474e-10	BjSa
K11614	10.7171	-0.918223	132.694	1.02255e-10	5.76021e-10	BjSa
K07731	-6.15408	1.10603	94.0578	1.02618e-10	5.77645e-10	NTC
K03326	-2.47071	2.81007	94.0137	1.03168e-10	5.79946e-10	NTC
K02662	0.46546	8.49625	94.0094	1.03221e-10	5.79946e-10	BjSa
K15974	5.24423	3.37853	94.007	1.03251e-10	5.79946e-10	BjSa
K17490	8.31786	0.130266	131.948	1.07814e-10	6.05133e-10	BjSa
K01280	10.6963	1.3529	131.876	1.08361e-10	6.07765e-10	BjSa
K01548	-0.522921	8.8975	93.6009	1.08472e-10	6.07947e-10	NTC
K07407	0.517508	8.79096	93.5901	1.08614e-10	6.07979e-10	BjSa
K01659	-0.934888	7.14233	93.5886	1.08635e-10	6.07979e-10	NTC
K02652	0.533995	9.69089	93.5685	1.089e-10	6.08669e-10	BjSa
K13487	-1.23056	5.32697	93.5674	1.08916e-10	6.08669e-10	NTC
K20469	-8.32822	0.585859	131.703	1.09705e-10	6.12637e-10	NTC
K05366	0.366223	10.209	93.4548	1.10419e-10	6.16179e-10	BjSa
K02866	-5.59089	1.71934	93.3869	1.11336e-10	6.20849e-10	NTC
K01247	0.308526	9.12161	93.3554	1.11765e-10	6.22792e-10	BjSa
K04798	-6.61529	0.536612	93.3291	1.12123e-10	6.24338e-10	NTC
K10671	-2.70471	3.79096	93.2225	1.1359e-10	6.32053e-10	NTC
K11356	13.455	-0.121862	177.708	1.13776e-10	6.32632e-10	BjSa
K10413	4.0769	0.483341	107.134	1.16581e-10	6.47765e-10	BjSa
K15524	1.78383	3.76201	92.9583	1.17317e-10	6.51389e-10	BjSa
K02594	2.66765	3.72985	92.8812	1.18428e-10	6.57085e-10	BjSa
K00622	-6.00378	-0.774118	154.119	1.19893e-10	6.64734e-10	NTC
K18210	-11.6167	-1.3444	175.951	1.23296e-10	6.83114e-10	NTC
K08280	8.18921	-0.546399	106.405	1.25211e-10	6.93227e-10	BjSa
K00150	-2.0345	4.31093	92.2348	1.28205e-10	7.09295e-10	NTC
K01250	1.24156	5.94849	92.157	1.29438e-10	7.15609e-10	BjSa
K21822	2.29524	3.23764	92.0273	1.31522e-10	7.26611e-10	BjSa
K14257	-1.45004	6.10426	91.9926	1.32088e-10	7.29015e-10	NTC
K12420	2.51688	2.18797	91.989	1.32146e-10	7.29015e-10	BjSa
K18555	13.8545	-0.163225	174.406	1.32406e-10	7.2993e-10	BjSa
K11649	11.0963	-1.19859	174.345	1.32781e-10	7.31476e-10	BjSa
K07375	13.5195	-0.408425	174.137	1.34072e-10	7.38062e-10	BjSa
K05816	-0.698999	7.17711	91.8275	1.34805e-10	7.41569e-10	NTC
K02119	-3.72846	3.26775	91.7849	1.35516e-10	7.44952e-10	NTC
K06383	10.1918	-1.06029	128.632	1.36849e-10	7.51747e-10	BjSa
K07142	-6.04198	2.14023	91.6617	1.37594e-10	7.55304e-10	NTC
K02647	2.99517	2.7769	91.6494	1.37803e-10	7.55916e-10	BjSa
K12956	4.3288	0.337864	105.42	1.37963e-10	7.56254e-10	BjSa
K16319	-0.915751	6.33815	91.6303	1.38129e-10	7.56631e-10	NTC
K22224	-0.938234	6.69374	91.6005	1.38639e-10	7.58888e-10	NTC
K03694	-0.632439	8.85583	91.5937	1.38756e-10	7.58988e-10	NTC
K07719	10.1835	-1.05211	128.356	1.39625e-10	7.63203e-10	BjSa
K00700	-0.359673	9.30857	91.5376	1.39723e-10	7.63203e-10	NTC
K19720	3.96431	0.37118	91.3712	1.42631e-10	7.78537e-10	BjSa
K19204	5.03249	0.97107	91.2991	1.43912e-10	7.84974e-10	BjSa
K15643	3.01154	2.03893	91.2743	1.44356e-10	7.86455e-10	BjSa
K01434	-0.66619	9.00387	91.2726	1.44387e-10	7.86455e-10	NTC
K03053	-6.33164	0.359953	91.1775	1.46099e-10	7.95225e-10	NTC
K18197	-1.99084	4.42072	91.1373	1.4683e-10	7.98642e-10	NTC
K14645	-0.742858	7.8317	91.125	1.47055e-10	7.99303e-10	NTC
K00169	-1.76083	5.87924	91.0509	1.48415e-10	8.06126e-10	NTC
K07732	-5.50174	2.30888	90.9014	1.512e-10	8.20679e-10	NTC
K15876	-2.01374	5.39967	90.8877	1.51459e-10	8.21507e-10	NTC
K20478	9.73313	0.010413	127.176	1.5221e-10	8.25005e-10	BjSa
K01724	-0.529284	7.84419	90.8233	1.52677e-10	8.26957e-10	NTC
K00713	-13.2478	-1.01955	282.345	1.53728e-10	8.32064e-10	NTC
K21115	4.289	0.308071	90.7454	1.54165e-10	8.33851e-10	BjSa
K06212	-1.32619	4.95618	90.7161	1.54729e-10	8.36316e-10	NTC
K22042	-3.21995	1.08062	90.6925	1.55186e-10	8.38197e-10	NTC
K02259	0.351804	8.80074	90.6288	1.56421e-10	8.44282e-10	BjSa
K08298	12.5862	-0.436321	170.703	1.57456e-10	8.49273e-10	BjSa
K07254	-5.68722	2.40553	90.5247	1.58468e-10	8.54136e-10	NTC
K09970	-0.652228	7.41827	90.4948	1.59059e-10	8.56728e-10	NTC
K01283	-0.732932	7.83182	90.4666	1.5962e-10	8.59148e-10	NTC
K07717	10.8218	-0.852087	126.404	1.61105e-10	8.66541e-10	BjSa
K10763	-1.21248	6.56118	90.3367	1.62233e-10	8.72002e-10	NTC
K03818	1.28004	5.52474	90.2445	1.64114e-10	8.81503e-10	BjSa
K18092	-2.93312	1.99707	90.1202	1.66686e-10	8.94696e-10	NTC
K00275	-0.344552	8.9406	90.0876	1.6737e-10	8.97741e-10	NTC
K01894	-0.752458	8.25898	89.9078	1.71185e-10	9.17568e-10	NTC
K00107	15.8995	1.01777	168.602	1.73983e-10	9.31922e-10	BjSa
K02461	-0.804223	7.23615	89.7198	1.75274e-10	9.38186e-10	NTC
K18337	1.60612	4.28189	89.6869	1.76001e-10	9.41427e-10	BjSa
K21303	1.97454	4.11857	89.6206	1.77474e-10	9.4865e-10	BjSa
K05879	-0.962237	6.7521	89.5834	1.78305e-10	9.52436e-10	NTC
K11946	-2.43543	3.02632	89.4873	1.80475e-10	9.63364e-10	NTC
K07738	0.348265	8.82655	89.4172	1.82075e-10	9.71236e-10	BjSa
K00004	0.929737	6.41941	89.3985	1.82505e-10	9.72856e-10	BjSa
K01963	0.307654	9.11073	89.2821	1.85203e-10	9.86559e-10	BjSa
K01095	-0.938569	7.11488	89.2333	1.86347e-10	9.91973e-10	NTC
K00143	13.4673	-0.339276	167.053	1.87408e-10	9.96931e-10	BjSa
K13774	-0.761699	6.51109	89.1535	1.88234e-10	1.00064e-09	NTC
K03760	-1.62122	5.13006	89.1148	1.89157e-10	1.00485e-09	NTC
K08348	14.0793	0.959398	124.232	1.89359e-10	1.00524e-09	BjSa
K00128	0.362549	10.1523	89.0589	1.90497e-10	1.01059e-09	BjSa
K02431	-0.861348	6.06048	88.7379	1.98395e-10	1.05109e-09	NTC
K06174	-4.84455	2.76411	88.7325	1.98529e-10	1.05109e-09	NTC
K14574	-5.48647	2.30458	88.7321	1.9854e-10	1.05109e-09	NTC
K07573	-4.91286	1.14948	88.696	1.99451e-10	1.0552e-09	NTC
K14571	10.1453	-1.28653	165.691	2.00173e-10	1.05829e-09	BjSa
K15894	1.36021	6.14613	88.6163	2.01476e-10	1.06445e-09	BjSa
K10676	2.16099	4.71466	88.5744	2.02551e-10	1.0694e-09	BjSa
K00483	-0.598317	8.42569	88.5469	2.03258e-10	1.07233e-09	NTC
K22169	-6.13351	1.94771	88.5421	2.03382e-10	1.07233e-09	NTC
K07326	8.06171	1.27648	101.487	2.04787e-10	1.079e-09	BjSa
K19701	2.88014	2.16027	88.4632	2.05429e-10	1.08165e-09	BjSa
K08196	-2.75204	2.72693	88.445	2.05904e-10	1.08341e-09	NTC
K07323	-0.908491	7.97674	88.4248	2.06434e-10	1.08546e-09	NTC
K10536	0.406681	8.24801	88.3941	2.07242e-10	1.08897e-09	BjSa
K10443	14.8159	0.263975	164.907	2.0795e-10	1.09195e-09	BjSa
K13766	0.384012	8.52163	88.347	2.08487e-10	1.09402e-09	BjSa
K17640	5.36079	1.69996	101.201	2.10854e-10	1.1057e-09	BjSa
K02015	-0.526838	9.03234	88.1999	2.12425e-10	1.11318e-09	NTC
K02558	0.454419	8.09571	88.141	2.14024e-10	1.1208e-09	BjSa
K01912	-0.770859	9.63009	88.1287	2.14359e-10	1.1218e-09	NTC
K01791	-0.586959	9.03071	88.0986	2.15184e-10	1.12535e-09	NTC
K09866	-5.84364	0.93602	88.0609	2.16219e-10	1.13e-09	NTC
K02343	0.280016	9.2777	88.0075	2.17697e-10	1.13696e-09	BjSa
K19594	6.88355	0.0728595	100.74	2.21034e-10	1.15361e-09	BjSa
K02405	-0.514405	8.60824	87.871	2.2152e-10	1.15537e-09	NTC
K02838	0.27114	9.22064	87.8645	2.21706e-10	1.15556e-09	BjSa
K11390	9.56356	-1.4832	163.536	2.22384e-10	1.15831e-09	BjSa
K00075	0.30902	9.20448	87.8229	2.22885e-10	1.16014e-09	BjSa
K17744	1.70987	3.38879	87.8109	2.23226e-10	1.16114e-09	BjSa
K08177	-0.538385	7.78882	87.8056	2.2338e-10	1.16116e-09	NTC
K20423	3.54133	1.77514	87.7987	2.23577e-10	1.1614e-09	BjSa
K07675	0.649086	7.93753	87.7312	2.25512e-10	1.17067e-09	BjSa
K03821	-0.389244	9.21102	87.624	2.28625e-10	1.18603e-09	NTC
K20497	1.35998	6.03633	87.615	2.2889e-10	1.18661e-09	BjSa
K02930	-5.33693	2.30661	87.5795	2.29932e-10	1.19121e-09	NTC
K01998	-0.298022	11.7192	87.5656	2.30341e-10	1.19244e-09	NTC
K09723	-6.28032	2.24162	87.561	2.30477e-10	1.19244e-09	NTC
K03330	-4.77596	2.59807	87.5486	2.30842e-10	1.19282e-09	NTC
K01447	1.14937	6.95774	87.5481	2.30858e-10	1.19282e-09	BjSa
K16020	-2.09652	3.07494	87.5252	2.31535e-10	1.19552e-09	NTC
K03706	10.5106	-1.07283	121.557	2.31801e-10	1.19609e-09	BjSa
K06896	10.7446	-1.23008	162.494	2.34103e-10	1.20703e-09	BjSa
K11949	-12.4643	-0.998584	162.483	2.34232e-10	1.20703e-09	NTC
K17964	13.5441	-0.515196	264.316	2.36824e-10	1.21957e-09	BjSa
K00161	0.436985	9.25821	87.3382	2.3715e-10	1.22044e-09	BjSa
K19423	-12.4497	-0.776596	162.032	2.39514e-10	1.23178e-09	NTC
K15678	9.67634	-1.38138	121.08	2.40419e-10	1.23562e-09	BjSa
K09877	11.9867	-0.0996156	161.763	2.42727e-10	1.24665e-09	BjSa
K15660	6.0681	0.762179	99.7935	2.43674e-10	1.25069e-09	BjSa
K18820	13.1531	-0.671387	262.997	2.44698e-10	1.25511e-09	BjSa
K04100	-1.04816	6.46118	87.0721	2.45392e-10	1.25784e-09	NTC
K03852	-1.12077	5.90359	87.0379	2.46474e-10	1.26255e-09	NTC
K11450	7.8236	-0.667419	120.711	2.47324e-10	1.26606e-09	BjSa
K19576	-12.1699	1.05243	99.5853	2.48978e-10	1.27369e-09	NTC
K05797	-1.00841	6.47261	86.7988	2.54179e-10	1.29944e-09	NTC
K09903	0.280206	9.2374	86.6972	2.57529e-10	1.31569e-09	BjSa
K10040	-2.217	2.56362	86.6654	2.58588e-10	1.32023e-09	NTC
K00658	0.419593	9.41874	86.5776	2.61536e-10	1.3344e-09	BjSa
K15918	1.40596	5.51673	86.5552	2.62292e-10	1.33738e-09	BjSa
K06937	-0.747817	7.6122	86.3725	2.6856e-10	1.36844e-09	NTC
K01153	-0.805604	8.38728	86.1871	2.75082e-10	1.40074e-09	NTC
K05929	-4.52638	1.45638	86.1404	2.7675e-10	1.40831e-09	NTC
K03686	0.342744	9.91319	86.1123	2.7776e-10	1.41253e-09	BjSa
K22219	14.6207	0.351372	158.981	2.78951e-10	1.41765e-09	BjSa
K16054	-3.90529	0.536423	86.0443	2.80221e-10	1.42317e-09	NTC
K17313	-5.4001	0.0153813	86.0188	2.81151e-10	1.42696e-09	NTC
K10947	-0.650024	7.14905	85.9691	2.82971e-10	1.43525e-09	NTC
K03406	0.770699	10.3381	85.9592	2.83335e-10	1.43616e-09	BjSa
K14067	2.24605	4.44532	85.8878	2.85972e-10	1.44858e-09	BjSa
K07346	-1.408	5.08215	85.8543	2.87218e-10	1.45393e-09	NTC
K08301	0.386277	8.62379	85.8028	2.89148e-10	1.46275e-09	BjSa
K00273	1.80355	5.03727	85.7002	2.93033e-10	1.48091e-09	BjSa
K04564	-0.260547	9.62508	85.6979	2.93121e-10	1.48091e-09	NTC
K03696	0.911404	9.43601	85.6798	2.93809e-10	1.48342e-09	BjSa
K11903	-0.800261	6.77984	85.6538	2.94806e-10	1.48748e-09	NTC
K02387	-1.08893	6.62848	85.4189	3.03969e-10	1.53272e-09	NTC
K00627	0.223347	9.79364	85.3875	3.05218e-10	1.53801e-09	BjSa
K19507	1.79287	5.03679	85.3405	3.07093e-10	1.54645e-09	BjSa
K19955	9.77343	-1.07863	117.883	3.07997e-10	1.55e-09	BjSa
K11616	7.55519	0.0538272	97.5414	3.08205e-10	1.55004e-09	BjSa
K02083	-0.69681	6.95434	85.263	3.10215e-10	1.55913e-09	NTC
K18383	-0.733946	6.50851	85.2156	3.12142e-10	1.5678e-09	NTC
K09690	-0.581607	9.08574	85.2042	3.12611e-10	1.56913e-09	NTC
K02056	-0.336618	9.71731	85.1655	3.14192e-10	1.57605e-09	NTC
K08794	10.6322	-1.32412	156.5	3.16396e-10	1.58608e-09	BjSa
K00587	8.20619	0.241481	97.2423	3.18079e-10	1.59348e-09	BjSa
K01274	2.64291	1.17509	85.0457	3.19155e-10	1.59784e-09	BjSa
K19242	10.4518	-0.985259	117.325	3.21796e-10	1.61002e-09	BjSa
K01757	12.0927	-0.963064	251.832	3.24842e-10	1.62421e-09	BjSa
K11168	14.9345	0.290643	116.869	3.33556e-10	1.66615e-09	BjSa
K20468	2.01385	4.14016	84.7065	3.33661e-10	1.66615e-09	BjSa
K03049	-5.08446	2.07104	84.6931	3.34251e-10	1.66802e-09	NTC
K16444	-1.99391	5.31931	84.6687	3.35324e-10	1.6723e-09	NTC
K17216	-4.8158	0.445093	84.5869	3.38943e-10	1.68926e-09	NTC
K06012	9.45792	-1.23869	116.644	3.39537e-10	1.69113e-09	BjSa
K12675	-12.5483	-1.04033	155.098	3.4e-10	1.69235e-09	NTC
K15765	-1.89798	4.69372	84.4718	3.44109e-10	1.7117e-09	NTC
K08566	3.76789	0.374185	96.4553	3.4572e-10	1.71861e-09	BjSa
K11928	-2.76422	3.54117	84.418	3.46553e-10	1.72165e-09	NTC
K14371	12.8588	-0.35135	154.386	3.5274e-10	1.75087e-09	BjSa
K01926	1.26279	7.17327	84.2781	3.52999e-10	1.75087e-09	BjSa
K04801	-4.31617	2.66915	84.2756	3.53114e-10	1.75087e-09	NTC
K03707	-0.990193	5.90964	84.1472	3.59141e-10	1.77961e-09	NTC
K10003	-1.1952	6.33859	84.1108	3.60871e-10	1.78704e-09	NTC
K18233	2.22369	3.86705	84.0338	3.64559e-10	1.80415e-09	BjSa
K14084	14.1186	-0.0583276	153.723	3.65081e-10	1.80558e-09	BjSa
K00030	0.607125	8.02143	84.0122	3.65601e-10	1.80699e-09	BjSa
K04749	1.01417	6.80672	84.0001	3.66183e-10	1.80871e-09	BjSa
K09971	-0.693103	7.35881	83.9876	3.6679e-10	1.81056e-09	NTC
K16869	9.68212	-1.2135	115.41	3.74506e-10	1.84747e-09	BjSa
K01817	-0.302792	8.96466	83.8164	3.75186e-10	1.84964e-09	NTC
K11525	8.16183	-0.588389	115.328	3.76977e-10	1.85729e-09	BjSa
K05499	-0.938955	6.27443	83.6461	3.83741e-10	1.88941e-09	NTC
K03819	4.43979	0.171722	83.5638	3.87948e-10	1.90891e-09	BjSa
K18900	1.76561	5.31323	83.5473	3.88798e-10	1.91122e-09	BjSa
K07386	0.640653	9.74205	83.5451	3.88911e-10	1.91122e-09	BjSa
K16421	2.75155	2.57701	83.5266	3.89868e-10	1.91471e-09	BjSa
K11065	-1.20935	6.36469	83.5082	3.90819e-10	1.91816e-09	NTC
K05767	12.0945	-1.03553	244.111	3.97951e-10	1.95193e-09	BjSa
K21723	6.84407	-0.46135	95.0632	4.0116e-10	1.96642e-09	BjSa
K00960	12.8457	2.15484	114.248	4.11049e-10	2.01362e-09	BjSa
K06957	7.63697	-0.699897	114.228	4.11711e-10	2.01491e-09	BjSa
K11891	-0.786663	7.45689	83.1099	4.12064e-10	2.01491e-09	NTC
K21029	-0.425939	8.56288	83.1093	4.12093e-10	2.01491e-09	NTC
K13344	9.91197	-1.47558	151.372	4.12865e-10	2.01721e-09	BjSa
K01091	-0.373542	9.39406	83.0913	4.13086e-10	2.01721e-09	NTC
K01725	-0.881705	6.18735	82.9346	4.21803e-10	2.05848e-09	NTC
K12589	-5.19855	2.05916	82.9053	4.23454e-10	2.06524e-09	NTC
K00452	0.647573	7.07025	82.8062	4.29089e-10	2.0914e-09	BjSa
K01002	1.94012	3.68131	82.7372	4.33063e-10	2.10944e-09	BjSa
K19613	12.7965	-0.486489	150.217	4.38867e-10	2.13637e-09	BjSa
K18209	1.58489	3.74433	82.5881	4.41779e-10	2.14919e-09	BjSa
K03381	-0.628761	6.97825	82.5477	4.44175e-10	2.15949e-09	NTC
K08635	-9.34542	-1.76104	149.957	4.44964e-10	2.16197e-09	NTC
K02837	-0.629733	8.62134	82.4532	4.49826e-10	2.18422e-09	NTC
K00218	8.63221	0.140957	113.118	4.5035e-10	2.1854e-09	BjSa
K03346	10.55	-1.05749	113.019	4.53978e-10	2.20162e-09	BjSa
K02356	0.29712	9.39052	82.3513	4.56012e-10	2.2101e-09	BjSa
K21431	7.68524	-1.00414	149.13	4.64988e-10	2.2522e-09	BjSa
K16331	10.2886	-1.10571	112.653	4.67699e-10	2.26391e-09	BjSa
K00124	-0.499694	8.94791	82.1397	4.69146e-10	2.26949e-09	NTC
K06221	1.43145	5.39035	82.0769	4.73117e-10	2.28727e-09	BjSa
K11839	9.53098	-1.43881	112.469	4.7479e-10	2.29393e-09	BjSa
K04769	10.0963	-1.10285	112.453	4.75414e-10	2.29551e-09	BjSa
K07728	-6.18357	1.22455	81.9342	4.82282e-10	2.32722e-09	NTC
K02230	-0.63939	7.52205	81.8841	4.85549e-10	2.34153e-09	NTC
K04082	-1.61815	6.47395	81.868	4.86597e-10	2.34512e-09	NTC
K12426	11.4282	-1.24182	236.6	4.87737e-10	2.34812e-09	BjSa
K00790	0.231725	9.53113	81.8493	4.87826e-10	2.34812e-09	BjSa
K15239	13.9049	-0.276425	148.195	4.8888e-10	2.35173e-09	BjSa
K03851	11.7698	-0.280719	112.058	4.90997e-10	2.36044e-09	BjSa
K13612	-2.8385	3.35863	81.7678	4.93211e-10	2.36962e-09	NTC
K09140	-4.3339	2.54402	81.7623	4.93575e-10	2.3699e-09	NTC
K07325	-16.4505	0.509793	147.88	4.97226e-10	2.38595e-09	NTC
K18850	-1.01208	6.46087	81.6932	4.98195e-10	2.38911e-09	NTC
K02204	-0.612606	7.78836	81.6195	5.03177e-10	2.41151e-09	NTC
K05786	0.866038	7.18933	81.5861	5.0545e-10	2.4209e-09	BjSa
K03699	0.515337	7.91663	81.5155	5.10286e-10	2.44255e-09	BjSa
K04070	2.21036	4.34861	81.4475	5.14997e-10	2.46358e-09	BjSa
K08194	0.908944	6.02022	81.4105	5.17582e-10	2.47442e-09	BjSa
K02454	-0.605704	9.1536	81.2937	5.25823e-10	2.51227e-09	NTC
K19667	14.3918	0.213827	111.103	5.31037e-10	2.53561e-09	BjSa
K03671	-0.407358	8.99936	81.1741	5.34406e-10	2.55013e-09	NTC
K03445	2.68724	2.37212	81.1502	5.3614e-10	2.55682e-09	BjSa
K01695	0.302634	9.13051	81.0651	5.4236e-10	2.58489e-09	BjSa
K02823	-0.82767	7.32189	80.9945	5.47583e-10	2.60818e-09	NTC
K13585	10.5744	-1.24879	146.045	5.49104e-10	2.61381e-09	BjSa
K16167	0.627482	7.09676	80.9064	5.54173e-10	2.63633e-09	BjSa
K11103	-0.58918	8.263	80.7867	5.63263e-10	2.67792e-09	NTC
K01906	11.6743	-0.526218	110.356	5.64848e-10	2.68375e-09	BjSa
K03231	-4.70023	2.17649	80.7616	5.65183e-10	2.68375e-09	NTC
K04766	9.90692	-1.17439	110.34	5.65589e-10	2.68403e-09	BjSa
K22083	-0.907842	6.78435	80.7309	5.67549e-10	2.69168e-09	NTC
K18545	4.1646	0.0184004	91.8716	5.67947e-10	2.69192e-09	BjSa
K07244	2.22873	3.55793	80.7103	5.69143e-10	2.69594e-09	BjSa
K03820	-0.272309	9.11259	80.6875	5.70915e-10	2.70268e-09	NTC
K21468	10.024	-1.19489	109.994	5.82092e-10	2.75391e-09	BjSa
K02779	-2.12283	3.00751	80.5343	5.82951e-10	2.75629e-09	NTC
K03200	-2.37088	5.05644	80.505	5.85281e-10	2.76561e-09	NTC
K19882	-12.6943	-0.957275	144.405	6.00648e-10	2.83649e-09	NTC
K21012	-1.40245	4.30312	80.3025	6.01683e-10	2.83965e-09	NTC
K16055	-0.92148	6.21672	80.2604	6.05155e-10	2.85429e-09	NTC
K11611	-6.40908	0.052321	91.2823	6.06231e-10	2.85763e-09	NTC
K14414	-1.31962	5.3908	80.2258	6.08016e-10	2.8643e-09	NTC
K03106	-0.234389	9.43903	80.2098	6.0935e-10	2.86884e-09	NTC
K02243	9.35743	-1.39743	110.092	6.17881e-10	2.90723e-09	BjSa
K01050	6.17239	0.0170303	109.127	6.25726e-10	2.94235e-09	BjSa
K11743	15.283	0.654401	109.03	6.30835e-10	2.96458e-09	BjSa
K11688	-0.649166	6.71528	79.8968	6.36031e-10	2.98718e-09	NTC
K18229	6.25014	-0.0197957	96.713	6.38244e-10	2.99576e-09	BjSa
K13019	-1.05421	6.35373	79.8226	6.42536e-10	3.01408e-09	NTC
K18601	-11.5662	-0.77998	143.089	6.45866e-10	3.02787e-09	NTC
K03340	-6.596	-0.330105	90.6536	6.50164e-10	3.04617e-09	NTC
K21840	4.01703	0.813731	79.6576	6.57251e-10	3.07751e-09	BjSa
K14160	-0.956149	6.90911	79.6409	6.58764e-10	3.08273e-09	NTC
K17239	-1.84398	2.61798	79.5508	6.66976e-10	3.11927e-09	NTC
K02114	-0.599422	7.98633	79.5199	6.6982e-10	3.13068e-09	NTC
K09487	10.6186	-1.3502	142.349	6.72991e-10	3.1436e-09	BjSa
K07936	13.0899	-0.527818	142.28	6.75573e-10	3.15376e-09	BjSa
K00728	5.98968	0.774044	90.182	6.85372e-10	3.19758e-09	BjSa
K13086	3.57295	0.907322	79.3391	6.86702e-10	3.20185e-09	BjSa
K15238	9.56485	-1.56935	141.941	6.8847e-10	3.20816e-09	BjSa
K05986	3.02757	3.24062	79.2929	6.9109e-10	3.21843e-09	BjSa
K01078	13.4573	-0.0218417	141.82	6.93152e-10	3.22534e-09	BjSa
K02533	-0.398015	8.07603	79.2686	6.93407e-10	3.22534e-09	NTC
K12443	3.3361	1.62002	79.2111	6.98927e-10	3.24907e-09	BjSa
K20034	-0.736854	7.36915	79.1607	7.03809e-10	3.2698e-09	NTC
K18453	-8.20193	-0.125503	89.9239	7.05501e-10	3.27569e-09	NTC
K21288	8.30716	-0.490552	107.624	7.10074e-10	3.29495e-09	BjSa
K03841	-0.706052	7.47641	79.0495	7.14699e-10	3.31426e-09	NTC
K20896	7.43909	0.831131	89.8037	7.15093e-10	3.31426e-09	BjSa
K11358	-1.28219	4.96242	78.9769	7.21909e-10	3.34385e-09	NTC
K20866	-0.762548	6.09712	78.9241	7.27195e-10	3.36632e-09	NTC
K01596	-0.390358	8.6992	78.9079	7.2883e-10	3.37188e-09	NTC
K03592	-0.429196	8.78837	78.8947	7.30161e-10	3.37601e-09	NTC
K01880	0.794683	8.18118	78.7965	7.40153e-10	3.42017e-09	BjSa
K12997	12.458	-0.692278	140.43	7.49338e-10	3.46055e-09	BjSa
K00008	0.701559	8.60031	78.5789	7.62822e-10	3.52072e-09	BjSa
K13303	11.7476	-0.9071	140.056	7.65316e-10	3.53012e-09	BjSa
K03525	0.336835	8.95464	78.3868	7.83452e-10	3.61163e-09	BjSa
K10560	-1.02465	6.95459	78.3622	7.86136e-10	3.62184e-09	NTC
K08264	12.2	-0.864467	139.46	7.91588e-10	3.64365e-09	BjSa
K11893	-0.768178	7.13201	78.3105	7.91811e-10	3.64365e-09	NTC
K21337	-4.664	0.123843	78.2687	7.96428e-10	3.66272e-09	NTC
K18142	11.9255	-0.285622	139.283	7.99572e-10	3.67499e-09	BjSa
K07462	0.31268	9.1439	78.1984	8.04266e-10	3.69437e-09	BjSa
K16651	8.12224	-0.622174	106.148	8.05156e-10	3.69627e-09	BjSa
K01996	-0.306251	11.6833	78.1759	8.06797e-10	3.7016e-09	NTC
K08961	9.26499	1.13054	88.6822	8.11693e-10	3.72186e-09	BjSa
K10389	-11.2606	0.591903	88.6644	8.13339e-10	3.7272e-09	NTC
K19224	9.79599	-1.32574	105.948	8.19064e-10	3.75122e-09	BjSa
K15538	3.66008	0.068969	88.5374	8.25154e-10	3.77687e-09	BjSa
K09722	-5.68591	2.25969	78.0032	8.26458e-10	3.7806e-09	NTC
K04339	9.74665	-1.0482	138.575	8.32468e-10	3.80585e-09	BjSa
K02966	-4.7572	1.29476	77.9266	8.35345e-10	3.81675e-09	NTC
K10007	1.55825	4.32796	77.861	8.43032e-10	3.8496e-09	BjSa
K14792	11.0212	-1.34536	217.374	8.45363e-10	3.85797e-09	BjSa
K13798	-5.37452	2.81958	77.8143	8.48546e-10	3.87021e-09	NTC
K09716	-5.83507	1.56694	77.8095	8.49114e-10	3.87052e-09	NTC
K07330	-15.2799	0.0626486	138.157	8.52567e-10	3.88397e-09	NTC
K03257	7.47731	-0.899715	138.027	8.58903e-10	3.91053e-09	BjSa
K19301	10.5797	-1.22496	137.948	8.62816e-10	3.92604e-09	BjSa
K20140	-3.66734	0.666141	77.672	8.65605e-10	3.93642e-09	NTC
K06961	-5.21486	1.96564	77.6244	8.71394e-10	3.95895e-09	NTC
K05349	0.566021	10.1276	77.6229	8.71584e-10	3.95895e-09	BjSa
K00885	-3.22637	0.619221	77.4189	8.96858e-10	4.07137e-09	NTC
K01586	0.269726	9.50115	77.3527	9.05235e-10	4.10699e-09	BjSa
K11731	-0.747215	6.96568	77.3082	9.10905e-10	4.13029e-09	NTC
K10562	-0.89522	7.57541	77.2897	9.13283e-10	4.13865e-09	NTC
K02258	-0.601085	7.87563	77.2198	9.22295e-10	4.17704e-09	NTC
K08602	-0.345364	8.70497	77.1963	9.25354e-10	4.18844e-09	NTC
K02455	-0.514766	8.42906	77.1784	9.27681e-10	4.19652e-09	NTC
K01452	2.82296	2.16719	77.0949	9.3864e-10	4.24362e-09	BjSa
K02500	-0.276026	9.21162	77.0713	9.41765e-10	4.25526e-09	NTC
K18593	-5.26653	2.2271	77.0517	9.44371e-10	4.26454e-09	NTC
K18101	2.13494	2.38782	76.9541	9.57443e-10	4.32105e-09	BjSa
K10946	-2.43814	3.18366	76.8988	9.64935e-10	4.35233e-09	NTC
K07511	12.5773	-0.58937	135.823	9.75297e-10	4.39651e-09	BjSa
K08483	0.406835	8.26793	76.7297	9.88245e-10	4.45228e-09	BjSa
K20201	9.32505	-1.39965	103.714	9.93708e-10	4.47429e-09	BjSa
K03038	9.27435	-1.63585	136.57	1.00811e-09	4.53651e-09	BjSa
K02480	1.00083	5.63778	76.5523	1.01333e-09	4.55733e-09	BjSa
K00821	-0.231422	9.3911	76.4741	1.02462e-09	4.60541e-09	NTC
K00851	-0.344852	8.17847	76.4515	1.0279e-09	4.6175e-09	NTC
K18824	1.70612	4.64673	76.4434	1.02908e-09	4.62013e-09	BjSa
K03543	0.580301	9.78268	76.3801	1.03834e-09	4.65898e-09	BjSa
K16431	2.35584	2.93195	76.3543	1.04215e-09	4.67339e-09	BjSa
K10231	-2.55821	3.04862	76.3312	1.04557e-09	4.68598e-09	NTC
K15511	-1.54023	4.77668	76.2078	1.06404e-09	4.766e-09	NTC
K11535	9.27061	-1.39714	111.677	1.06683e-09	4.77575e-09	BjSa
K10908	6.85115	-0.363019	86.2844	1.0688e-09	4.7818e-09	BjSa
K02929	-5.42011	0.188934	86.262	1.07159e-09	4.79151e-09	NTC
K14261	-0.43575	8.2215	76.131	1.07571e-09	4.80714e-09	NTC
K03635	-0.429795	8.11712	76.0747	1.08434e-09	4.84289e-09	NTC
K03775	-1.06686	7.07675	76.0707	1.08496e-09	4.84289e-09	NTC
K04567	0.4434	9.03497	76.0182	1.09309e-09	4.87637e-09	BjSa
K08254	11.3572	-0.994032	133.843	1.09492e-09	4.88171e-09	BjSa
K17312	-5.62857	-0.0597507	75.8593	1.11808e-09	4.98213e-09	NTC
K04083	-0.565297	8.1428	75.8216	1.1241e-09	5.00607e-09	NTC
K15408	1.31738	6.09344	75.7269	1.13938e-09	5.07117e-09	BjSa
K07304	-0.265788	10.1002	75.6723	1.14829e-09	5.10793e-09	NTC
K00252	0.334409	8.94898	75.6098	1.15858e-09	5.15073e-09	BjSa
K07056	-0.266199	9.32859	75.5946	1.1611e-09	5.15802e-09	NTC
K03660	2.42489	4.89566	75.5918	1.16155e-09	5.15802e-09	BjSa
K15784	-1.24786	5.13447	75.5595	1.16693e-09	5.17892e-09	NTC
K18752	9.64623	-1.58866	132.665	1.17378e-09	5.20632e-09	BjSa
K21573	1.47504	4.81878	75.4475	1.18575e-09	5.25643e-09	BjSa
K05878	-0.894531	7.0583	75.4143	1.1914e-09	5.27843e-09	NTC
K15022	7.56557	-0.269558	101.627	1.19414e-09	5.28753e-09	BjSa
K12444	9.27864	-1.57982	145.42	1.20321e-09	5.32467e-09	BjSa
K18913	2.70001	0.916007	75.3021	1.21068e-09	5.35466e-09	BjSa
K01426	0.373367	10.5418	75.2393	1.22163e-09	5.4e-09	BjSa
K04786	7.16331	0.239302	85.122	1.22396e-09	5.4072e-09	BjSa
K00616	0.279797	9.6199	75.2013	1.2283e-09	5.4233e-09	BjSa
K10674	-0.883674	6.85722	75.1579	1.23596e-09	5.45402e-09	NTC
K01581	-0.526794	8.28723	75.0103	1.26241e-09	5.56756e-09	NTC
K02683	-5.71074	2.46121	74.9876	1.26653e-09	5.58256e-09	NTC
K16922	-0.774912	7.04804	74.9598	1.27161e-09	5.60173e-09	NTC
K18286	1.30619	5.76774	74.9207	1.27877e-09	5.63006e-09	BjSa
K00869	-1.49618	4.31451	74.8669	1.2887e-09	5.67057e-09	NTC
K21624	-1.33074	5.51488	74.7896	1.30311e-09	5.73074e-09	NTC
K09880	0.861815	6.10851	74.7742	1.30599e-09	5.74013e-09	BjSa
K01132	1.92939	2.0096	74.7603	1.30862e-09	5.74844e-09	BjSa
K13586	2.27538	4.40076	74.7523	1.31013e-09	5.75178e-09	BjSa
K13547	-11.169	-1.54321	202.891	1.31996e-09	5.79166e-09	NTC
K18775	6.76062	-0.165597	84.4262	1.32832e-09	5.82506e-09	BjSa
K01007	-0.538194	9.39177	74.6492	1.32972e-09	5.82788e-09	NTC
K17208	2.95971	2.90269	74.6019	1.33881e-09	5.8644e-09	BjSa
K09888	-1.28414	5.85957	74.5926	1.34062e-09	5.86902e-09	NTC
K13853	-4.919	0.567318	74.5558	1.34776e-09	5.89691e-09	NTC
K03303	-0.532886	8.23643	74.5479	1.34928e-09	5.90024e-09	NTC
K07697	8.27527	-0.0966773	100.214	1.35487e-09	5.92133e-09	BjSa
K18118	2.83299	3.55053	74.4847	1.36166e-09	5.94764e-09	BjSa
K20275	12.2915	-0.594964	130.136	1.36537e-09	5.96049e-09	BjSa
K12449	-2.18998	2.57929	74.4266	1.37311e-09	5.9909e-09	NTC
K11084	2.21374	2.81911	74.4212	1.3742e-09	5.99226e-09	BjSa
K02291	-0.405523	8.55798	74.3985	1.3787e-09	6.00852e-09	NTC
K19174	-11.6054	-1.4152	201.269	1.39007e-09	6.05467e-09	NTC
K07562	-4.3954	1.38699	74.2295	1.41281e-09	6.15025e-09	NTC
K02876	0.287598	9.14135	74.0907	1.44148e-09	6.27152e-09	BjSa
K19706	-7.33705	-0.15152	83.6157	1.46215e-09	6.35788e-09	NTC
K09017	0.984065	6.68866	73.9566	1.46979e-09	6.38751e-09	BjSa
K17743	3.23246	1.1892	73.9469	1.47186e-09	6.39291e-09	BjSa
K03540	1.89799	3.99515	73.8998	1.48194e-09	6.43312e-09	BjSa
K06560	-14.1648	-0.751476	199.097	1.49071e-09	6.4644e-09	NTC
K00293	8.72429	-0.190146	99.1538	1.49082e-09	6.4644e-09	BjSa
K20431	1.30085	4.59666	73.7194	1.5213e-09	6.59286e-09	BjSa
K02828	9.23633	-1.2921	126.287	1.52826e-09	6.61933e-09	BjSa
K12659	6.05666	-0.576983	98.7457	1.5471e-09	6.69717e-09	BjSa
K02656	-1.00097	6.49133	73.5323	1.56329e-09	6.7635e-09	NTC
K01243	-1.10289	6.80619	73.4992	1.57085e-09	6.79007e-09	NTC
K01551	-0.839759	7.14745	73.4977	1.57119e-09	6.79007e-09	NTC
K00246	-2.21525	4.03154	73.4767	1.57602e-09	6.80715e-09	NTC
K19645	-12.1987	-1.3622	197.31	1.57985e-09	6.81987e-09	NTC
K03234	-4.34247	2.63028	73.4214	1.58878e-09	6.85459e-09	NTC
K00563	-1.22315	5.12841	73.415	1.59026e-09	6.85716e-09	NTC
K14748	3.22214	0.759417	73.401	1.59351e-09	6.86734e-09	BjSa
K07644	1.14883	6.30934	73.3964	1.59458e-09	6.86814e-09	BjSa
K03395	-1.3407	4.76499	73.3178	1.61297e-09	6.94347e-09	NTC
K16602	11.1403	-1.16738	127.22	1.63082e-09	7.01643e-09	BjSa
K08225	3.96254	2.18852	72.9661	1.6981e-09	7.29893e-09	BjSa
K00311	0.332195	8.80379	72.9651	1.69837e-09	7.29893e-09	BjSa
K10415	7.90196	-1.09068	126.279	1.72833e-09	7.42357e-09	BjSa
K10454	15.2147	0.284912	126.139	1.7434e-09	7.48413e-09	BjSa
K03724	-0.32568	10.0616	72.7311	1.75766e-09	7.54116e-09	NTC
K06006	15.9572	0.621986	125.868	1.77295e-09	7.60259e-09	BjSa
K01776	0.3403	8.70281	72.6624	1.77548e-09	7.60922e-09	BjSa
K12856	13.3926	-0.606282	193.724	1.77777e-09	7.6148e-09	BjSa
K00884	2.43914	2.14448	72.4142	1.84151e-09	7.88344e-09	BjSa
K04483	-4.49726	2.86478	72.3455	1.86026e-09	7.95934e-09	NTC
K01465	0.198073	10.32	72.2262	1.89327e-09	8.09609e-09	BjSa
K01220	2.80648	0.564773	72.2001	1.90058e-09	8.12285e-09	BjSa
K12678	2.76413	1.48797	72.0903	1.93165e-09	8.25111e-09	BjSa
K18918	10.9417	-0.857342	124.427	1.93992e-09	8.28184e-09	BjSa
K09836	11.874	-1.04199	191.078	1.9421e-09	8.28659e-09	BjSa
K17488	-3.09322	2.22782	72.0238	1.95075e-09	8.3189e-09	NTC
K11687	3.84955	0.315452	81.0897	1.98128e-09	8.44445e-09	BjSa
K13811	-12.8582	-0.747884	124.013	1.99107e-09	8.48149e-09	NTC
K01535	1.63655	4.73312	71.8817	1.9922e-09	8.48165e-09	BjSa
K13252	-9.98368	-0.287594	80.9888	2.00579e-09	8.53481e-09	NTC
K14682	-1.44565	6.30523	71.7314	2.03708e-09	8.66317e-09	NTC
K03685	0.286274	8.98936	71.7127	2.04274e-09	8.68249e-09	BjSa
K05829	-2.37329	4.16794	71.6162	2.0722e-09	8.80285e-09	NTC
K07008	1.66996	3.95562	71.5424	2.09504e-09	8.89502e-09	BjSa
K19692	13.1088	-0.382368	122.976	2.12585e-09	9.0185e-09	BjSa
K15762	-1.63026	2.9665	71.4423	2.12645e-09	9.0185e-09	NTC
K07685	-1.94458	1.92821	71.3893	2.14329e-09	9.08494e-09	NTC
K10530	1.45414	2.88776	71.2668	2.18275e-09	9.24711e-09	BjSa
K07344	1.10521	5.85593	71.2415	2.19098e-09	9.27689e-09	BjSa
K06379	9.59559	-1.33143	94.8869	2.21029e-09	9.35353e-09	BjSa
K01903	0.224318	9.39992	71.1462	2.22234e-09	9.39899e-09	BjSa
K02554	-0.888934	6.83547	71.1429	2.22346e-09	9.39899e-09	NTC
K15469	-3.72288	1.2379	71.1338	2.22646e-09	9.40655e-09	NTC
K21572	1.33851	9.34531	71.0187	2.26507e-09	9.56443e-09	BjSa
K22113	13.015	-0.728725	186.334	2.28235e-09	9.63215e-09	BjSa
K15497	-1.85445	3.69109	70.9619	2.28436e-09	9.63541e-09	NTC
K13288	-0.516589	7.31246	70.9489	2.28879e-09	9.64884e-09	NTC
K04099	-0.903753	5.34046	70.8873	2.31e-09	9.73292e-09	NTC
K03693	9.33977	-1.41814	94.3486	2.32528e-09	9.79198e-09	BjSa
K03320	-0.324935	10.124	70.825	2.33162e-09	9.81336e-09	NTC
K01214	-0.594176	9.5226	70.8115	2.33632e-09	9.82779e-09	NTC
K16090	-0.418305	8.55657	70.7786	2.34786e-09	9.87096e-09	NTC
K18614	2.41873	0.913441	74.1357	2.35705e-09	9.90422e-09	BjSa
K15582	-0.452248	7.76853	70.7075	2.37302e-09	9.96592e-09	NTC
K21478	-10.0764	-1.77773	184.917	2.39687e-09	1.00565e-08	NTC
K06281	-0.934008	7.3168	70.6399	2.3972e-09	1.00565e-08	NTC
K00818	-3.51156	2.2219	70.6126	2.40703e-09	1.00923e-08	NTC
K07029	1.31245	5.25428	70.5273	2.43802e-09	1.02167e-08	BjSa
K01093	1.76572	4.06419	70.4486	2.467e-09	1.03326e-08	BjSa
K12234	0.640054	7.66724	70.3722	2.49551e-09	1.04463e-08	BjSa
K01448	0.23512	9.29369	70.3628	2.49903e-09	1.04554e-08	BjSa
K13283	1.21625	6.0552	70.2725	2.53323e-09	1.05928e-08	BjSa
K12988	-2.95641	2.39124	70.2559	2.53957e-09	1.06136e-08	NTC
K14487	-15.7599	0.560202	120.125	2.55174e-09	1.06586e-08	NTC
K01667	-0.982137	6.53965	70.1729	2.57148e-09	1.07353e-08	NTC
K02178	11.6878	-1.14273	182.832	2.57753e-09	1.07547e-08	BjSa
K07794	-1.15161	6.03355	70.1533	2.57909e-09	1.07555e-08	NTC
K20895	9.80554	-1.12551	93.1138	2.61451e-09	1.08973e-08	BjSa
K03723	-0.290088	9.91971	69.9989	2.63989e-09	1.09972e-08	NTC
K13532	-15.4503	0.45756	119.561	2.64679e-09	1.102e-08	NTC
K08737	10.8167	-1.31276	119.544	2.64976e-09	1.10264e-08	BjSa
K14811	9.1129	-1.70226	120.253	2.67014e-09	1.11053e-08	BjSa
K03136	-5.65194	1.62739	69.8333	2.70675e-09	1.12515e-08	NTC
K02318	6.16877	0.0177226	92.7054	2.71862e-09	1.12948e-08	BjSa
K05810	-0.367425	8.87661	69.731	2.74897e-09	1.14147e-08	NTC
K18056	-9.28689	-1.69649	118.88	2.76698e-09	1.14833e-08	NTC
K19173	-11.2658	-1.53868	180.685	2.78012e-09	1.15317e-08	NTC
K00288	-2.65129	1.77025	69.6451	2.78495e-09	1.15455e-08	NTC
K18083	11.1832	-1.31485	180.509	2.7976e-09	1.15883e-08	BjSa
K21929	0.323999	10.1899	69.6136	2.79825e-09	1.15883e-08	BjSa
K11527	0.911488	6.34021	69.6005	2.80383e-09	1.16052e-08	BjSa
K00663	0.722965	6.10219	69.5189	2.83873e-09	1.17433e-08	BjSa
K09634	9.38969	-1.55202	118.154	2.90164e-09	1.19972e-08	BjSa
K16130	7.79879	0.229752	77.9891	2.90613e-09	1.20093e-08	BjSa
K03498	-1.36129	5.81055	69.3047	2.93257e-09	1.2108e-08	NTC
K21970	11.705	-0.856871	91.9154	2.93315e-09	1.2108e-08	BjSa
K16128	9.67314	-1.49995	117.956	2.93967e-09	1.21285e-08	BjSa
K21136	1.16594	4.73448	69.1261	3.01339e-09	1.2426e-08	BjSa
K10202	1.42782	4.05295	69.0075	3.06832e-09	1.26458e-08	BjSa
K19819	12.9975	-0.281885	117.216	3.08657e-09	1.27142e-08	BjSa
K12257	0.881804	7.33583	68.8793	3.12896e-09	1.2882e-08	BjSa
K18235	0.601127	8.25649	68.8543	3.14092e-09	1.29243e-08	BjSa
K08771	9.72715	0.541199	91.1866	3.14753e-09	1.29447e-08	BjSa
K07798	-0.484943	8.10916	68.8305	3.15235e-09	1.29576e-08	NTC
K05555	1.44591	4.51665	68.7834	3.1751e-09	1.30442e-08	BjSa
K13484	-5.18129	0.665305	68.7475	3.19258e-09	1.31091e-08	NTC
K14572	7.68125	-0.335689	91.0287	3.19619e-09	1.31169e-08	BjSa
K18144	2.67865	2.36198	68.6906	3.22049e-09	1.32097e-08	BjSa
K09635	-9.46102	-1.05875	90.7551	3.28247e-09	1.34567e-08	NTC
K20905	9.80437	-1.37721	116.225	3.29649e-09	1.3507e-08	BjSa
K13941	3.65707	0.55481	76.9791	3.30069e-09	1.35171e-08	BjSa
K00211	7.57436	0.42604	76.879	3.34281e-09	1.36824e-08	BjSa
K16134	-9.54336	-1.71844	115.909	3.36671e-09	1.37729e-08	NTC
K08305	-0.68673	7.67984	68.3944	3.37e-09	1.37791e-08	NTC
K05825	-1.02096	7.8426	68.3589	3.38841e-09	1.38471e-08	NTC
K02342	-0.347939	9.159	68.3027	3.41781e-09	1.39598e-08	NTC
K20038	9.14504	-1.45624	94.3941	3.42035e-09	1.39628e-08	BjSa
K13873	2.19468	2.41856	68.265	3.43765e-09	1.4026e-08	BjSa
K02659	-1.18501	6.4358	68.2423	3.44966e-09	1.40668e-08	NTC
K14564	-4.77227	2.26703	68.2393	3.45126e-09	1.40668e-08	NTC
K13529	-0.349595	8.40747	68.2356	3.45323e-09	1.40674e-08	NTC
K01664	1.07807	5.84557	68.166	3.49037e-09	1.42112e-08	BjSa
K17942	-5.28171	1.12366	68.0729	3.54071e-09	1.44086e-08	NTC
K07192	-0.706956	7.57799	68.0665	3.54425e-09	1.44086e-08	NTC
K08599	-6.17844	-1.17086	76.4182	3.54443e-09	1.44086e-08	NTC
K01685	-0.405892	8.241	68.0424	3.55739e-09	1.44536e-08	NTC
K11902	-0.714179	6.69673	68.0221	3.56856e-09	1.44914e-08	NTC
K02062	0.988829	4.88154	67.9737	3.59523e-09	1.45921e-08	BjSa
K18049	-9.26254	-1.70708	114.894	3.60377e-09	1.46177e-08	NTC
K15328	-3.4863	0.912347	67.9556	3.60531e-09	1.46177e-08	NTC
K13623	1.1406	5.81047	67.9424	3.61264e-09	1.4634e-08	BjSa
K00130	0.555374	8.65663	67.9415	3.61312e-09	1.4634e-08	BjSa
K19954	1.20788	4.1549	67.9064	3.63277e-09	1.47059e-08	BjSa
K18139	-0.635568	8.34083	67.8594	3.6592e-09	1.48051e-08	NTC
K00568	-0.418988	8.90539	67.8559	3.66117e-09	1.48054e-08	NTC
K18701	11.7763	-0.854373	172.974	3.67422e-09	1.48504e-08	BjSa
K06283	9.70411	-1.2395	89.5713	3.68626e-09	1.48913e-08	BjSa
K11145	9.98135	-1.10213	89.4935	3.71465e-09	1.49981e-08	BjSa
K17938	1.74037	4.5215	67.7449	3.72448e-09	1.503e-08	BjSa
K05875	-1.70129	3.44763	67.6612	3.77295e-09	1.52176e-08	NTC
K15849	11.7991	-0.704037	114.175	3.7829e-09	1.52498e-08	BjSa
K17320	1.7312	3.99802	67.5835	3.81855e-09	1.53855e-08	BjSa
K08166	1.43403	5.17768	67.5695	3.82685e-09	1.5411e-08	BjSa
K03290	10.6282	-1.43252	171.545	3.874e-09	1.55927e-08	BjSa
K18333	1.18407	5.2725	67.4209	3.91598e-09	1.57535e-08	BjSa
K03981	-0.980549	7.07226	67.3959	3.93119e-09	1.58064e-08	NTC
K01622	-2.60251	3.43769	67.3041	3.98758e-09	1.60248e-08	NTC
K03056	-5.61185	-0.26246	67.2279	4.03503e-09	1.62071e-08	NTC
K11904	-0.7473	7.86353	67.2178	4.04133e-09	1.6224e-08	NTC
K06606	2.03563	4.05536	67.1893	4.05926e-09	1.62829e-08	BjSa
K00797	0.537808	8.7394	67.1878	4.06021e-09	1.62829e-08	BjSa
K01420	0.876796	7.78183	67.1204	4.103e-09	1.6446e-08	BjSa
K02121	-3.99981	1.3322	67.1113	4.10879e-09	1.64607e-08	NTC
K02806	-0.46698	8.35004	67.1027	4.11431e-09	1.64743e-08	NTC
K15868	0.881057	6.10315	67.0213	4.16678e-09	1.66757e-08	BjSa
K20807	0.547902	7.12962	66.9614	4.20583e-09	1.68233e-08	BjSa
K03655	0.258106	9.56424	66.9519	4.21203e-09	1.68394e-08	BjSa
K11754	0.266083	9.2791	66.9109	4.23904e-09	1.69387e-08	BjSa
K01119	0.879027	6.4391	66.841	4.2855e-09	1.71155e-08	BjSa
K07256	3.08937	1.61949	66.8359	4.28887e-09	1.71201e-08	BjSa
K07723	9.04043	-1.42508	100.751	4.35757e-09	1.73854e-08	BjSa
K14590	-10.2498	-1.77131	168.31	4.37401e-09	1.74419e-08	NTC
K16238	-0.822439	6.57365	66.6626	4.40652e-09	1.75625e-08	NTC
K16015	9.47201	-1.549	111.821	4.44272e-09	1.76977e-08	BjSa
K20429	-1.3519	4.18502	66.595	4.45333e-09	1.77309e-08	NTC
K16017	6.90364	-0.751067	74.5588	4.50159e-09	1.78974e-08	BjSa
K13491	-1.13781	5.3189	66.5248	4.50248e-09	1.78974e-08	NTC
K02567	-1.12109	6.0467	66.5227	4.50397e-09	1.78974e-08	NTC
K05715	2.18573	3.97976	66.5221	4.50442e-09	1.78974e-08	BjSa
K02100	1.94286	4.57283	66.5102	4.51278e-09	1.79215e-08	BjSa
K18855	2.82231	3.76262	66.4758	4.53718e-09	1.8e-08	BjSa
K02934	9.04079	-1.67761	126.267	4.53721e-09	1.8e-08	BjSa
K14469	-4.23081	2.28371	66.3817	4.60456e-09	1.82578e-08	NTC
K17311	-5.87531	0.192382	66.3607	4.6197e-09	1.83085e-08	NTC
K01439	-0.339727	9.15124	66.3408	4.63417e-09	1.83564e-08	NTC
K16437	2.87713	0.758762	66.3352	4.63819e-09	1.8363e-08	BjSa
K13059	4.29988	0.682841	74.2869	4.66347e-09	1.84536e-08	BjSa
K18227	12.6647	-0.509263	111.085	4.67443e-09	1.84875e-08	BjSa
K15376	10.8039	-1.26558	110.997	4.70327e-09	1.85921e-08	BjSa
K15671	6.82328	-0.694487	87.0514	4.73884e-09	1.87231e-08	BjSa
K00979	-0.361037	8.88615	66.1669	4.76235e-09	1.88064e-08	NTC
K03041	-4.84015	2.87948	66.1552	4.77115e-09	1.88316e-08	NTC
K03811	-0.815209	6.75579	66.137	4.7848e-09	1.88758e-08	NTC
K01336	12.0124	-1.05298	165.901	4.79477e-09	1.89055e-08	BjSa
K01000	0.226606	9.33431	66.1161	4.80054e-09	1.89184e-08	BjSa
K20944	2.87303	1.55801	66.1129	4.80294e-09	1.89184e-08	BjSa
K16842	5.77815	0.474461	86.6486	4.93567e-09	1.94313e-08	BjSa
K05808	-0.89205	6.70713	65.9364	4.93816e-09	1.94313e-08	NTC
K06222	1.23219	4.54995	65.8989	4.96747e-09	1.95367e-08	BjSa
K14629	2.86163	0.653204	65.8762	4.98524e-09	1.95966e-08	BjSa
K00082	1.62626	4.04104	65.8217	5.02822e-09	1.97555e-08	BjSa
K05523	6.86436	-0.618819	73.6499	5.06793e-09	1.99014e-08	BjSa
K04515	11.489	-1.15887	164.084	5.14272e-09	2.01849e-08	BjSa
K02456	-0.644089	8.68323	65.6311	5.18182e-09	2.03281e-08	NTC
K01028	0.633039	8.10847	65.62	5.19087e-09	2.03533e-08	BjSa
K07458	1.0211	6.20909	65.6124	5.19717e-09	2.03676e-08	BjSa
K11326	10.0659	-1.47731	109.37	5.26886e-09	2.06382e-08	BjSa
K04091	0.689998	7.77304	65.4909	5.29794e-09	2.07416e-08	BjSa
K10356	10.6057	-1.46451	163.278	5.30625e-09	2.07636e-08	BjSa
K01012	-0.413284	8.48852	65.4351	5.34497e-09	2.08993e-08	NTC
K11712	-2.63126	3.92679	65.4335	5.34633e-09	2.08993e-08	NTC
K02123	-2.30262	4.10655	65.4096	5.36659e-09	2.09679e-08	NTC
K00809	0.56262	8.15619	65.247	5.50664e-09	2.15042e-08	BjSa
K10112	-0.327425	10.189	65.2026	5.54563e-09	2.16456e-08	NTC
K04835	-1.87213	2.90859	65.1693	5.57497e-09	2.17491e-08	NTC
K03637	0.262114	8.90502	65.1369	5.60376e-09	2.18504e-08	BjSa
K12146	-5.95716	-0.0119551	72.8582	5.62404e-09	2.19185e-08	NTC
K04765	0.729883	7.76419	65.1084	5.62917e-09	2.19274e-08	BjSa
K16012	1.16831	4.61404	65.08	5.65459e-09	2.20154e-08	BjSa
K02335	0.287377	9.97226	64.9958	5.73089e-09	2.23012e-08	BjSa
K20527	0.837534	6.13022	64.9533	5.76969e-09	2.24409e-08	BjSa
K02316	0.244345	9.44819	64.9233	5.79733e-09	2.25371e-08	BjSa
K08369	0.559926	8.17185	64.91	5.80964e-09	2.25736e-08	BjSa
K06496	13.7355	-0.449424	160.91	5.82247e-09	2.26121e-08	BjSa
K12071	-2.90285	2.89419	64.8528	5.8628e-09	2.27573e-08	NTC
K10118	1.08312	7.21689	64.8073	5.90545e-09	2.29114e-08	BjSa
K07538	-3.0575	1.76268	64.7167	5.9914e-09	2.32332e-08	NTC
K02237	1.12654	4.86603	64.6868	6.02003e-09	2.33325e-08	BjSa
K08093	-1.4389	5.01036	64.682	6.02469e-09	2.33389e-08	NTC
[truncated: 5,742 more rows]

## Sheet: EC_B.napus_M26_NTC_M26
DA was deterimend using the EdgeR pacakge in R.	logFC - log2 Fold change.	logCPM - logarithm of counts per million reads.	F - the F-statistic from the quasi-likelihood F-test.
EC Number	logFC	logCPM	F	PValue	FDR	association
2.4.1.279	3.4436	0.976664	199.616	1.22872e-14	3.7599e-11	NTC_M26
2.1.1.268	8.13436	1.73147	204.645	1.17023e-13	1.79045e-10	NTC_M26
2.7.1.187	7.98458	1.46953	237.047	4.73868e-13	4.83346e-10	NTC_M26
3.1.1.8	6.95585	0.464536	225.743	7.6593e-13	5.13218e-10	NTC_M26
1.10.3.12	-7.90484	0.669121	222.025	9.01331e-13	5.13218e-10	B.napus_M26
1.13.12.-	-1.39706	3.33132	140.576	1.00631e-12	5.13218e-10	B.napus_M26
2.7.1.87	6.78512	-0.0517188	181.79	6.27853e-12	2.74461e-09	NTC_M26
4.2.1.118	1.9962	2.40508	117.544	8.68338e-12	3.32139e-09	NTC_M26
4.1.2.42	-1.76817	3.52178	114.444	1.19085e-11	4.04889e-09	B.napus_M26
2.1.1.113	1.38343	5.30594	113.122	1.36544e-11	4.17825e-09	NTC_M26
3.1.3.78	-6.01722	-0.331658	153.499	3.14815e-11	8.75758e-09	B.napus_M26
1.3.1.38	3.10022	1.72455	102.344	4.38001e-11	1.1169e-08	NTC_M26
2.3.1.264	-6.32781	-0.75175	137.677	8.73394e-11	2.05584e-08	B.napus_M26
1.2.7.4	-6.24241	-0.590645	135.127	1.03935e-10	2.27173e-08	B.napus_M26
3.4.24.78	-6.03284	-0.80073	130.62	1.42364e-10	2.7871e-08	B.napus_M26
2.1.1.234	-6.31538	-0.02565	130.291	1.45731e-10	2.7871e-08	B.napus_M26
2.3.1.89	-5.81482	-0.0523949	124.296	2.24988e-10	4.04979e-08	B.napus_M26
2.5.1.114	8.43286	0.932572	165.409	2.58089e-10	4.21929e-08	NTC_M26
2.3.2.23	6.94878	-0.172436	122.252	2.61982e-10	4.21929e-08	NTC_M26
4.1.1.38	0.773692	5.46855	86.3234	2.99967e-10	4.58949e-08	NTC_M26
2.1.1.41	1.805	2.64373	85.1435	3.49291e-10	5.08967e-08	NTC_M26
3.1.1.72	7.05604	0.601275	114.477	4.77197e-10	6.60692e-08	NTC_M26
1.10.3.16	-7.33475	0.451015	113.976	4.96599e-10	6.60692e-08	B.napus_M26
1.2.1.63	6.62992	-0.607997	148.426	6.0542e-10	7.7191e-08	NTC_M26
2.3.1.204	-5.88124	-0.775513	110.291	6.68694e-10	8.18481e-08	B.napus_M26
1.3.8.9	5.77369	-0.409716	89.323	8.52738e-10	1.00361e-07	NTC_M26
2.1.3.1	-1.92214	4.08867	74.3049	1.53091e-09	1.73503e-07	B.napus_M26
3.4.21.101	-2.40579	4.36996	73.04	1.83759e-09	2.00822e-07	B.napus_M26
3.2.1.64	-6.21231	0.272942	78.7073	2.96481e-09	3.12838e-07	B.napus_M26
2.4.1.8	2.18284	1.91036	65.8802	5.40491e-09	5.51301e-07	NTC_M26
6.1.1.12	0.111598	10.0338	63.2754	8.16973e-09	8.06432e-07	NTC_M26
3.2.1.143	5.9581	0.972949	68.96	1.04883e-08	1.00294e-06	NTC_M26
6.2.1.12	6.49597	0.962513	78.9467	1.25913e-08	1.16755e-06	NTC_M26
2.6.1.105	-5.7941	-1.30353	141.872	1.66851e-08	1.43783e-06	B.napus_M26
1.13.11.20	2.5097	4.75922	58.8133	1.70554e-08	1.43783e-06	NTC_M26
1.1.99.28	0.731544	6.16557	58.7491	1.72418e-08	1.43783e-06	NTC_M26
3.6.1.57	5.57839	-0.142441	75.9985	1.73856e-08	1.43783e-06	NTC_M26
1.4.7.1	0.527685	8.17219	57.7721	2.03625e-08	1.63825e-06	NTC_M26
6.2.1.14	-6.41177	-0.0886907	74.3643	2.08797e-08	1.63825e-06	B.napus_M26
2.7.1.137	6.18794	-0.52862	73.1975	2.38429e-08	1.82398e-06	NTC_M26
2.6.1.110	-6.29055	-0.815733	132.691	2.51574e-08	1.8776e-06	B.napus_M26
2.3.2.27	7.11099	2.07674	62.3388	2.67541e-08	1.94923e-06	NTC_M26
1.8.3.1	1.22663	3.83501	55.3679	3.09174e-08	2.20017e-06	NTC_M26
3.1.4.50	-2.12402	4.86105	53.9221	3.9979e-08	2.74646e-06	B.napus_M26
1.1.1.370	1.82622	3.45421	53.8652	4.03891e-08	2.74646e-06	NTC_M26
2.1.3.2	-0.111191	9.73784	53.4712	4.33563e-08	2.88414e-06	B.napus_M26
3.9.1.2	-5.31472	-0.96095	78.2603	4.47203e-08	2.91158e-06	B.napus_M26
2.8.3.22	1.19557	3.45495	52.217	5.44573e-08	3.47165e-06	NTC_M26
2.1.1.192	0.126345	9.82931	52.071	5.59355e-08	3.49311e-06	NTC_M26
1.1.1.388	1.52462	2.12758	51.8551	5.8199e-08	3.56178e-06	NTC_M26
3.2.1.96	-3.29052	2.66917	51.7092	5.97843e-08	3.58706e-06	B.napus_M26
2.6.1.77	-6.15966	0.158379	64.967	6.39247e-08	3.71967e-06	B.napus_M26
1.1.1.251	-5.67899	-1.26689	113.015	6.67185e-08	3.71967e-06	B.napus_M26
2.6.1.100	6.12476	-1.10776	112.976	6.68569e-08	3.71967e-06	NTC_M26
2.6.1.101	6.12476	-1.10776	112.976	6.68569e-08	3.71967e-06	NTC_M26
3.1.6.14	-1.1869	4.042	50.7076	7.19944e-08	3.8665e-06	B.napus_M26
2.8.4.4	0.183014	9.26538	50.7055	7.20231e-08	3.8665e-06	NTC_M26
3.6.1.17	-6.2117	1.87945	63.5958	7.604e-08	4.01176e-06	B.napus_M26
4.2.1.158	5.98618	1.03711	55.1552	8.0471e-08	4.17358e-06	NTC_M26
3.1.7.8	6.76745	-0.603269	62.5954	8.64607e-08	4.33721e-06	NTC_M26
3.1.7.9	6.76745	-0.603269	62.5954	8.64607e-08	4.33721e-06	NTC_M26
3.1.1.1	-0.355546	7.21645	49.6062	8.85649e-08	4.3711e-06	B.napus_M26
1.17.1.10	1.84979	3.59646	48.9352	1.00625e-07	4.88749e-06	NTC_M26
5.4.4.1	1.51706	3.74771	48.7125	1.05005e-07	5.02057e-06	NTC_M26
1.1.1.91	-0.515443	6.77661	48.5004	1.09369e-07	5.14875e-06	B.napus_M26
2.7.1.190	2.12966	1.13874	48.3822	1.11884e-07	5.18734e-06	NTC_M26
3.4.24.56	1.59142	1.71876	48.0639	1.18968e-07	5.43347e-06	NTC_M26
3.4.21.61	5.35745	1.74863	52.9347	1.30197e-07	5.85887e-06	NTC_M26
5.3.1.33	-0.998049	3.11904	46.2703	1.68973e-07	7.49357e-06	B.napus_M26
2.4.1.291	5.30529	-0.90028	124.435	1.88082e-07	8.22188e-06	NTC_M26
6.2.1.45	5.60525	-0.238361	67.293	2.19896e-07	9.47722e-06	NTC_M26
1.1.1.311	-5.156	1.1462	54.757	2.50503e-07	1.06464e-05	B.napus_M26
2.3.1.21	-5.14276	-1.35272	100.101	2.56328e-07	1.07447e-05	B.napus_M26
2.7.11.22	6.5991	-0.118026	54.1086	2.74903e-07	1.1315e-05	NTC_M26
1.1.1.367	0.895458	4.12054	43.7484	2.80872e-07	1.1315e-05	NTC_M26
6.-.-.-	5.51002	-0.0553342	53.9558	2.81027e-07	1.1315e-05	NTC_M26
1.6.2.2	1.42016	2.15881	43.5994	2.89596e-07	1.15086e-05	NTC_M26
3.6.3.25	0.167784	9.18422	43.0877	3.2183e-07	1.26256e-05	NTC_M26
1.1.1.2	-1.08976	4.00667	42.9308	3.32465e-07	1.28778e-05	B.napus_M26
1.1.99.18	1.69168	-0.000780199	62.9987	3.47836e-07	1.33047e-05	NTC_M26
4.1.1.97	0.29925	7.53365	42.5653	3.58729e-07	1.3552e-05	NTC_M26
4.2.1.164	5.24632	-0.763573	78.7001	3.69456e-07	1.3787e-05	NTC_M26
1.3.4.1	0.848391	4.21843	42.071	3.97826e-07	1.46051e-05	NTC_M26
2.1.1.304	-7.10804	-0.033976	51.5337	4.00925e-07	1.46051e-05	B.napus_M26
1.1.1.22	0.105647	10.1613	41.4501	4.53512e-07	1.63264e-05	NTC_M26
3.2.2.19	5.46459	-1.18693	60.2712	4.71595e-07	1.65624e-05	NTC_M26
1.8.3.6	-6.02608	0.169011	44.802	4.76306e-07	1.65624e-05	B.napus_M26
1.8.3.5	-6.02608	0.169011	44.802	4.76306e-07	1.65624e-05	B.napus_M26
6.4.1.6	-1.55066	3.22532	41.119	4.86561e-07	1.67289e-05	B.napus_M26
6.3.4.10	5.42208	-1.00462	59.2319	5.31116e-07	1.76654e-05	NTC_M26
6.3.4.9	5.42208	-1.00462	59.2319	5.31116e-07	1.76654e-05	NTC_M26
6.3.4.11	5.42208	-1.00462	59.2319	5.31116e-07	1.76654e-05	NTC_M26
1.8.2.1	-6.43206	0.716647	44.0411	5.48512e-07	1.80478e-05	B.napus_M26
3.6.3.-	0.0792888	12.5783	40.3789	5.70118e-07	1.85592e-05	NTC_M26
3.5.1.82	1.35199	2.76424	40.2782	5.82629e-07	1.87668e-05	NTC_M26
2.8.3.20	0.979197	4.47824	40.1259	6.02095e-07	1.91918e-05	NTC_M26
3.5.1.47	-5.04875	-0.717356	71.8159	6.41491e-07	2.02052e-05	B.napus_M26
2.7.7.58	0.728143	5.00898	39.7933	6.47096e-07	2.02052e-05	NTC_M26
3.2.1.178	2.40969	-0.142277	42.9253	6.76619e-07	2.09137e-05	NTC_M26
3.4.21.116	-5.0377	-1.08077	64.9173	6.97356e-07	2.13391e-05	B.napus_M26
2.7.1.55	-5.22316	0.249504	42.5833	7.22091e-07	2.18772e-05	B.napus_M26
2.5.1.132	0.902043	4.89084	39.1423	7.45887e-07	2.23766e-05	NTC_M26
3.1.26.8	-5.03012	-1.04326	67.8437	7.581e-07	2.25222e-05	B.napus_M26
2.4.1.135	-2.33179	0.257997	38.35	8.88404e-07	2.61396e-05	B.napus_M26
2.6.1.83	0.3142	7.91945	38.2126	9.15938e-07	2.65268e-05	NTC_M26
2.8.3.18	-1.44664	4.00115	38.1981	9.18902e-07	2.65268e-05	B.napus_M26
1.11.1.11	6.4209	0.273901	46.0282	9.42538e-07	2.69548e-05	NTC_M26
3.4.17.-	0.321815	7.50311	37.8446	9.94322e-07	2.81724e-05	NTC_M26
3.6.3.3	0.392444	7.45278	37.4793	1.07927e-06	3.00232e-05	NTC_M26
3.6.3.5	0.392444	7.45278	37.4793	1.07927e-06	3.00232e-05	NTC_M26
1.13.11.80	1.42531	5.21736	37.395	1.09994e-06	3.03226e-05	NTC_M26
2.6.1.109	0.53933	5.39625	37.0583	1.18686e-06	3.24266e-05	NTC_M26
1.8.5.3	5.31213	4.19973	44.0423	1.30586e-06	3.5224e-05	NTC_M26
6.5.1.3	0.287243	9.02238	36.6164	1.31227e-06	3.5224e-05	NTC_M26
1.2.1.18	-0.131609	9.60176	36.4887	1.35109e-06	3.56409e-05	B.napus_M26
1.2.1.27	-0.131609	9.60176	36.4887	1.35109e-06	3.56409e-05	B.napus_M26
2.1.2.9	0.112741	10.1973	36.2526	1.42614e-06	3.72991e-05	NTC_M26
1.12.99.-	-2.60623	-0.697369	43.3562	1.46503e-06	3.79914e-05	B.napus_M26
2.5.1.57	0.931696	4.85181	35.9571	1.52641e-06	3.92506e-05	NTC_M26
2.6.1.17	0.0973853	10.1071	35.7582	1.59811e-06	4.07519e-05	NTC_M26
1.1.1.108	-0.771486	5.53353	35.5324	1.68395e-06	4.25859e-05	B.napus_M26
1.3.1.33	5.73639	0.593295	42.3792	1.72949e-06	4.33789e-05	NTC_M26
1.1.1.350	0.62648	4.58299	35.0871	1.86795e-06	4.64708e-05	NTC_M26
1.16.3.2	0.659778	4.92703	35.0394	1.88888e-06	4.66127e-05	NTC_M26
3.4.24.75	6.20469	2.85409	37.543	1.96259e-06	4.80443e-05	NTC_M26
4.2.1.35	0.0936688	11.107	34.2938	2.25119e-06	5.46717e-05	NTC_M26
4.2.1.33	0.0927083	11.1163	34.2255	2.28788e-06	5.51252e-05	NTC_M26
2.1.1.144	-0.263482	8.27321	34.0723	2.37263e-06	5.67206e-05	B.napus_M26
2.5.1.72	0.118016	9.26778	34.0054	2.41064e-06	5.71827e-05	NTC_M26
4.2.3.90	-5.94318	-0.461352	40.1318	2.55935e-06	6.02431e-05	B.napus_M26
2.7.1.64	1.97072	0.168146	35.8866	2.77618e-06	6.48403e-05	NTC_M26
3.4.23.48	5.01802	0.823298	45.8344	2.82054e-06	6.48403e-05	NTC_M26
2.7.1.200	-5.75463	-0.121005	59.236	2.83455e-06	6.48403e-05	B.napus_M26
3.7.1.3	-0.150441	9.02156	33.3211	2.83941e-06	6.48403e-05	B.napus_M26
4.3.99.4	-4.87562	-1.01814	58.3926	2.89247e-06	6.50806e-05	B.napus_M26
1.97.1.-	-4.87562	-1.18613	73.0785	2.89247e-06	6.50806e-05	B.napus_M26
2.6.1.11	0.0823529	9.83922	33.1005	2.99456e-06	6.68857e-05	NTC_M26
2.7.2.7	-2.1044	0.34575	32.9607	3.09748e-06	6.86832e-05	B.napus_M26
2.4.1.290	6.19237	-0.604239	38.9555	3.16075e-06	6.95821e-05	NTC_M26
2.3.1.180	0.108531	10.4529	32.6754	3.31953e-06	7.25554e-05	NTC_M26
1.15.1.1	0.0983595	10.4988	32.5299	3.43919e-06	7.46377e-05	NTC_M26
2.1.1.156	5.4366	-0.843937	43.6125	3.98827e-06	8.59445e-05	NTC_M26
4.1.1.25	-1.59076	1.50126	31.8671	4.04622e-06	8.65834e-05	B.napus_M26
2.7.7.61	-5.31202	-1.65143	89.8258	4.11876e-06	8.69258e-05	B.napus_M26
1.13.11.66	-5.99128	0.707197	34.0572	4.11903e-06	8.69258e-05	B.napus_M26
4.3.1.3	-0.124113	9.57519	31.6801	4.23746e-06	8.77076e-05	B.napus_M26
5.4.1.3	-0.424182	5.82276	31.6765	4.24121e-06	8.77076e-05	B.napus_M26
3.2.1.165	-0.507872	6.90069	31.6757	4.24207e-06	8.77076e-05	B.napus_M26
1.5.1.25	5.94404	4.90737	36.9795	4.5499e-06	9.34409e-05	NTC_M26
1.3.1.93	6.17183	-0.759694	36.8787	4.63688e-06	9.45923e-05	NTC_M26
2.7.7.98	1.82769	1.2475	31.1276	4.8613e-06	9.85138e-05	NTC_M26
2.3.-.-	-1.29854	2.08625	31.0825	4.9164e-06	9.89749e-05	B.napus_M26
2.7.1.15	-0.191193	8.70042	31.007	5.01009e-06	9.99919e-05	B.napus_M26
4.6.1.1	0.0965364	11.4515	30.9893	5.03227e-06	9.99919e-05	NTC_M26
3.1.25.-	-4.80607	-1.52879	53.2287	5.20568e-06	0.00010269	B.napus_M26
3.4.21.34	4.91815	-1.5062	66.236	5.2352e-06	0.00010269	NTC_M26
3.1.1.74	1.2328	2.21996	30.7949	5.2838e-06	0.000102984	NTC_M26
1.1.1.170	4.92351	0.431236	43.0422	5.56962e-06	0.000107532	NTC_M26
3.2.1.169	1.10338	2.49885	30.5729	5.58746e-06	0.000107532	NTC_M26
4.1.1.4	-0.332489	7.33923	29.9256	6.58438e-06	0.000125926	B.napus_M26
3.1.2.22	-1.85592	-0.0494318	29.6546	7.05676e-06	0.000133633	B.napus_M26
5.4.99.25	0.0919455	9.80993	29.6233	7.11377e-06	0.000133633	NTC_M26
2.5.1.97	1.75637	0.598104	29.6208	7.11834e-06	0.000133633	NTC_M26
1.3.1.84	1.34594	3.13442	29.5829	7.18778e-06	0.000134114	NTC_M26
3.5.3.6	-0.357253	7.28407	29.4652	7.40842e-06	0.000137242	B.napus_M26
2.1.1.296	6.12313	-0.597535	34.4144	7.44515e-06	0.000137242	NTC_M26
1.2.1.76	0.60688	3.64698	29.2144	7.90335e-06	0.000144816	NTC_M26
2.7.7.83	0.470246	5.07024	29.1374	8.06219e-06	0.000146847	NTC_M26
3.2.1.22	-0.182767	9.50501	29.0088	8.33539e-06	0.000150925	B.napus_M26
3.6.1.18	2.55396	0.313304	30.8842	8.42284e-06	0.000151611	NTC_M26
1.8.-.-	0.206267	8.3423	28.8286	8.73463e-06	0.000156235	NTC_M26
2.4.1.320	0.723768	2.71896	28.7857	8.83292e-06	0.000156235	NTC_M26
2.4.1.319	0.723768	2.71896	28.7857	8.83292e-06	0.000156235	NTC_M26
3.10.1.1	-1.15211	4.01605	28.676	9.08895e-06	0.00015984	B.napus_M26
4.2.1.5	1.06717	3.54304	28.4871	9.549e-06	0.000166971	NTC_M26
6.2.1.42	-0.541869	7.53638	28.4439	9.65763e-06	0.000167911	B.napus_M26
3.5.1.5	0.188761	9.88504	28.2909	1.00531e-05	0.000173799	NTC_M26
1.1.1.271	0.135852	9.01269	28.1882	1.03286e-05	0.000177558	NTC_M26
2.4.1.14	-0.931291	2.5824	28.0539	1.07007e-05	0.000182927	B.napus_M26
6.3.1.14	1.38645	2.8388	28.0279	1.07741e-05	0.00018316	NTC_M26
2.7.8.46	-1.04538	3.95748	27.9547	1.09848e-05	0.00018571	B.napus_M26
1.13.11.11	-0.156683	8.71636	27.8897	1.11753e-05	0.000187892	B.napus_M26
2.5.1.89	1.96027	2.56266	27.7968	1.14538e-05	0.000191522	NTC_M26
2.1.1.317	1.04025	3.02985	27.7316	1.16534e-05	0.000193399	NTC_M26
4.1.1.70	4.81677	-1.10203	52.9704	1.17229e-05	0.000193399	NTC_M26
2.4.99.17	0.128374	9.80548	27.6987	1.17556e-05	0.000193399	NTC_M26
5.99.1.3	0.0724156	11.4301	27.6589	1.18806e-05	0.000194409	NTC_M26
5.1.1.13	-0.214641	8.64949	27.5569	1.22077e-05	0.0001987	B.napus_M26
2.4.1.231	5.22866	0.198244	29.0904	1.2862e-05	0.000208242	NTC_M26
3.1.1.27	-1.07254	3.00118	27.3224	1.29959e-05	0.000209303	B.napus_M26
3.1.1.98	2.51546	-0.52442	35.7047	1.36942e-05	0.000219394	NTC_M26
2.4.2.48	1.50086	3.18527	27.0576	1.39527e-05	0.000222371	NTC_M26
1.1.1.403	-2.13422	1.8963	26.8332	1.4822e-05	0.000235002	B.napus_M26
1.3.7.8	1.29652	3.91964	26.7293	1.52442e-05	0.000240449	NTC_M26
1.1.1.377	-0.627563	4.72846	26.632	1.56509e-05	0.000243106	B.napus_M26
1.1.1.173	-0.627563	4.72846	26.632	1.56509e-05	0.000243106	B.napus_M26
1.1.1.378	-0.627563	4.72846	26.632	1.56509e-05	0.000243106	B.napus_M26
3.5.4.21	4.7756	-1.70562	65.187	1.59953e-05	0.000247201	NTC_M26
2.3.1.48	1.01994	3.91333	26.5254	1.61101e-05	0.000247723	NTC_M26
3.6.3.54	0.103751	10.1127	26.4448	1.64671e-05	0.000251947	NTC_M26
1.13.11.49	1.26263	2.82037	26.4008	1.66653e-05	0.000252109	NTC_M26
1.12.1.2	-0.57702	6.25847	26.3967	1.66839e-05	0.000252109	B.napus_M26
1.2.1.24	-0.995321	2.94633	26.3771	1.67731e-05	0.000252109	B.napus_M26
1.3.7.2	-5.14739	-1.6872	64.3626	1.68236e-05	0.000252109	B.napus_M26
1.1.1.206	-0.926871	5.17962	26.3248	1.7014e-05	0.000252109	B.napus_M26
1.1.3.17	4.7542	-0.577239	33.4519	1.70219e-05	0.000252109	NTC_M26
3.5.1.28	0.112678	10.1558	26.3161	1.70545e-05	0.000252109	NTC_M26
6.3.3.2	-0.23541	8.18095	26.2425	1.74005e-05	0.000255988	B.napus_M26
4.3.1.17	-0.335437	8.78225	26.1452	1.78691e-05	0.000261617	B.napus_M26
2.5.1.62	1.19134	1.50599	26.1105	1.80396e-05	0.000261617	NTC_M26
2.5.1.133	1.19134	1.50599	26.1105	1.80396e-05	0.000261617	NTC_M26
3.6.1.22	-0.206451	8.55452	26.0616	1.82831e-05	0.000263898	B.napus_M26
3.2.1.60	-6.00367	0.276376	33.6851	1.93467e-05	0.000277393	B.napus_M26
4.4.1.21	2.3805	-0.023367	27.4065	1.93994e-05	0.000277393	NTC_M26
2.7.1.60	0.771927	2.76613	25.7767	1.97716e-05	0.0002814	NTC_M26
1.7.2.6	1.27153	2.79803	25.6741	2.03389e-05	0.000288134	NTC_M26
1.1.3.49	4.73427	0.672054	46.2769	2.05161e-05	0.000289305	NTC_M26
3.5.1.41	-1.2903	2.61305	25.618	2.06565e-05	0.00028995	B.napus_M26
3.4.21.100	-0.807397	5.93941	25.5983	2.07692e-05	0.0002902	B.napus_M26
2.2.1.-	-5.24685	-1.66635	60.8383	2.12344e-05	0.000295351	B.napus_M26
3.6.3.24	-4.68122	-1.78098	59.7432	2.2883e-05	0.000316842	B.napus_M26
1.4.1.21	0.231171	7.17035	25.2027	2.31791e-05	0.000319495	NTC_M26
6.3.5.4	-0.178399	11.4169	25.1542	2.34947e-05	0.000321537	B.napus_M26
5.4.3.-	0.885111	4.58216	25.1413	2.35794e-05	0.000321537	NTC_M26
2.7.1.-	0.118452	10.5205	25.1317	2.36424e-05	0.000321537	NTC_M26
4.4.1.2	-1.36604	2.69862	24.9919	2.45844e-05	0.000330475	B.napus_M26
1.14.99.56	1.3587	1.83057	24.9907	2.45924e-05	0.000330475	NTC_M26
3.1.1.31	0.111463	9.8796	24.9723	2.47195e-05	0.000330475	NTC_M26
3.4.16.5	4.71961	-1.28845	44.2884	2.47316e-05	0.000330475	NTC_M26
1.5.1.36	-0.486002	4.46871	24.9474	2.48924e-05	0.000331177	B.napus_M26
2.4.1.10	-1.92258	0.18977	26.2807	2.5734e-05	0.000340891	B.napus_M26
2.7.1.162	5.25936	1.13376	26.1076	2.68923e-05	0.0003547	NTC_M26
2.3.1.133	7.26839	-0.182905	31.6692	2.77118e-05	0.000363138	NTC_M26
3.5.1.104	-0.156332	8.73656	24.5582	2.77694e-05	0.000363138	B.napus_M26
3.4.21.68	4.71171	-1.20063	40.9859	2.80154e-05	0.000364797	NTC_M26
4.3.1.14	-0.666419	4.5698	24.3917	2.91074e-05	0.000377336	B.napus_M26
3.4.16.-	6.85944	-0.90786	56.2799	2.9225e-05	0.000377336	NTC_M26
1.14.13.93	4.71421	-1.2437	38.1379	2.93855e-05	0.000377814	NTC_M26
2.4.1.221	4.70794	-0.853211	49.3249	2.98183e-05	0.000381773	NTC_M26
1.1.1.202	-4.55517	0.135157	28.2151	3.05944e-05	0.000390078	B.napus_M26
2.7.7.43	0.560036	6.03849	24.049	3.20832e-05	0.000407364	NTC_M26
3.5.1.54	0.325301	7.73228	24.0043	3.24954e-05	0.000410824	NTC_M26
1.10.3.3	-1.34022	2.25075	23.9904	3.26243e-05	0.000410824	B.napus_M26
2.7.1.63	-0.265279	8.31333	23.9036	3.3443e-05	0.000419409	B.napus_M26
1.3.5.5	1.33392	1.90468	23.8197	3.42557e-05	0.000427846	NTC_M26
3.2.2.30	-5.30725	-0.72555	30.3536	3.53301e-05	0.000439472	B.napus_M26
3.4.15.6	-0.262177	8.16044	23.6404	3.60634e-05	0.000446777	B.napus_M26
3.5.1.122	-4.69263	-1.77896	52.8224	3.78146e-05	0.000466583	B.napus_M26
2.7.1.177	4.63528	-0.176835	28.1782	3.82743e-05	0.000468654	NTC_M26
4.1.-.-	0.988362	4.62335	23.4249	3.83736e-05	0.000468654	NTC_M26
1.1.5.3	0.0796286	9.86428	23.4187	3.84419e-05	0.000468654	NTC_M26
2.3.1.174	-0.232544	7.41512	23.3886	3.87779e-05	0.000470874	B.napus_M26
1.4.99.5	6.10332	1.05796	26.5263	3.98205e-05	0.000481623	NTC_M26
3.2.1.202	-6.4576	-1.2807	52.0402	4.01654e-05	0.000483882	B.napus_M26
1.14.13.221	-0.618846	5.95764	23.0449	4.28401e-05	0.000511267	B.napus_M26
2.3.1.226	-4.50823	-1.09958	45.9644	4.29398e-05	0.000511267	B.napus_M26
6.3.3.6	-4.50821	-1.36364	36.3183	4.29398e-05	0.000511267	B.napus_M26
3.4.24.84	0.214725	8.37807	22.9466	4.40842e-05	0.000522859	NTC_M26
4.4.1.25	-0.738941	5.06252	22.9317	4.42759e-05	0.000523105	B.napus_M26
2.1.1.250	-0.367402	7.81536	22.8893	4.48268e-05	0.000527576	B.napus_M26
3.1.2.20	1.71313	1.06151	22.8319	4.55853e-05	0.000534448	NTC_M26
3.6.3.35	-4.54061	-1.80346	50.3013	4.60595e-05	0.000537946	B.napus_M26
2.4.1.90	-4.49295	-1.22183	77.389	4.67418e-05	0.000538143	B.napus_M26
2.4.1.22	-4.49295	-1.22183	77.389	4.67418e-05	0.000538143	B.napus_M26
2.4.1.38	-4.49295	-1.22183	77.389	4.67418e-05	0.000538143	B.napus_M26
3.1.22.4	-0.111748	9.41476	22.7434	4.67798e-05	0.000538143	B.napus_M26
1.8.4.9	6.63909	-0.0323158	28.7195	4.82454e-05	0.000552925	NTC_M26
5.1.1.18	1.02172	2.53305	22.491	5.03768e-05	0.000575198	NTC_M26
1.5.3.5	-1.40918	1.17304	22.4627	5.07985e-05	0.000577644	B.napus_M26
2.4.1.198	5.07318	-1.2215	28.4376	5.09686e-05	0.000577644	NTC_M26
2.7.4.6	0.0925566	9.57453	22.4203	5.14366e-05	0.00057912	NTC_M26
1.13.11.50	1.12115	0.828158	25.0866	5.16839e-05	0.00057912	NTC_M26
1.14.16.2	1.46207	0.594252	22.3739	5.21457e-05	0.00057912	NTC_M26
6.3.2.38	4.60113	-1.22528	45.049	5.23164e-05	0.00057912	NTC_M26
1.1.1.308	-0.234974	7.01296	22.3608	5.23469e-05	0.00057912	B.napus_M26
1.13.12.19	0.935487	1.4189	22.3559	5.24236e-05	0.00057912	NTC_M26
1.14.11.34	0.935487	1.4189	22.3559	5.24236e-05	0.00057912	NTC_M26
5.4.99.12	0.0832922	9.71545	22.3314	5.2804e-05	0.000581224	NTC_M26
2.1.1.180	1.09752	1.76501	22.2623	5.38934e-05	0.000591089	NTC_M26
4.2.3.2	4.6007	1.95361	34.7064	5.56945e-05	0.000608661	NTC_M26
3.1.4.46	0.153354	9.89044	22.1164	5.62729e-05	0.000612794	NTC_M26
2.3.1.245	0.378442	5.26231	22.0195	5.79148e-05	0.000628437	NTC_M26
3.4.21.9	-4.44397	-1.81794	52.8158	6.03038e-05	0.000651438	B.napus_M26
4.1.1.9	-0.204715	7.4335	21.875	6.04602e-05	0.000651438	B.napus_M26
1.5.99.-	-0.494339	5.84226	21.8361	6.11657e-05	0.000656726	B.napus_M26
5.1.3.18	-4.90355	-0.642281	24.6069	6.25762e-05	0.000667389	B.napus_M26
2.6.1.1	0.119718	9.99271	21.7587	6.2595e-05	0.000667389	NTC_M26
1.14.14.29	-5.56463	-1.58129	46.5142	6.29766e-05	0.000669127	B.napus_M26
2.1.1.4	-0.932408	3.36144	21.6302	6.505e-05	0.000688765	B.napus_M26
2.3.1.178	2.03788	1.10474	21.5481	6.6671e-05	0.000703494	NTC_M26
3.1.4.3	-0.305719	9.56095	21.5167	6.73032e-05	0.000707725	B.napus_M26
1.5.3.7	1.7396	4.21209	21.3852	7.00177e-05	0.000733747	NTC_M26
2.7.1.8	0.319709	6.83366	21.3658	7.04292e-05	0.00073554	NTC_M26
1.12.98.4	-4.42507	-1.64809	35.7668	7.14815e-05	0.000743991	B.napus_M26
4.2.1.137	-4.4045	-0.776755	44.6504	7.78298e-05	0.000807319	B.napus_M26
3.2.1.6	-5.77202	-0.523173	23.6306	7.93632e-05	0.000820444	B.napus_M26
2.4.1.122	4.519	-1.75624	49.3091	8.11076e-05	0.000835654	NTC_M26
4.-.-.-	-0.562025	4.95881	20.8797	8.1601e-05	0.000837916	B.napus_M26
1.3.1.48	4.9045	-1.21564	30.9428	8.24274e-05	0.000843572	NTC_M26
2.3.1.230	-4.39732	-1.58961	48.2312	8.47455e-05	0.000864404	B.napus_M26
2.4.1.333	-1.32916	0.56685	21.7881	8.51642e-05	0.000865789	B.napus_M26
2.7.1.157	1.08999	2.28698	20.6948	8.63389e-05	0.000872136	NTC_M26
2.3.1.237	4.51374	-1.75812	43.6314	8.63585e-05	0.000872136	NTC_M26
3.3.1.1	0.0736966	10.0028	20.6314	8.80306e-05	0.000886098	NTC_M26
4.1.1.1	-4.683	-1.40458	25.675	8.90191e-05	0.00089311	B.napus_M26
4.3.2.5	0.583931	5.16511	20.5743	8.95838e-05	0.000895838	NTC_M26
2.4.1.18	0.124771	9.95776	20.5555	9.01017e-05	0.000898082	NTC_M26
5.3.1.29	-1.90855	-0.558072	23.0678	9.12417e-05	0.000906174	B.napus_M26
2.7.1.193	-0.536938	6.29557	20.5041	9.15334e-05	0.000906174	B.napus_M26
1.2.1.78	4.52156	-0.675282	48.7723	9.19517e-05	0.000906174	NTC_M26
1.1.1.122	-0.215251	8.03132	20.4788	9.22484e-05	0.000906174	B.napus_M26
6.1.1.18	0.105658	9.08157	20.4736	9.23942e-05	0.000906174	NTC_M26
1.14.13.8	1.50029	2.56167	20.4197	9.3937e-05	0.000917283	NTC_M26
3.4.11.23	5.716	-1.44578	42.0061	9.41265e-05	0.000917283	NTC_M26
3.1.6.-	-0.513752	5.92796	20.3097	9.71751e-05	0.000943987	B.napus_M26
1.14.13.167	-1.35007	3.03313	20.2809	9.80407e-05	0.000948653	B.napus_M26
2.7.7.8	0.0742492	10.0727	20.2732	9.82755e-05	0.000948653	NTC_M26
2.5.1.134	1.36803	0.878374	20.234	9.94721e-05	0.000956267	NTC_M26
2.4.1.268	0.369525	6.18008	20.2269	9.96892e-05	0.000956267	NTC_M26
1.1.1.53	-0.314552	7.09148	20.2065	0.000100319	0.000956738	B.napus_M26
3.5.1.110	0.307829	6.63094	20.2051	0.000100364	0.000956738	NTC_M26
3.1.3.77	-0.29479	6.57681	20.1731	0.000101362	0.000962557	B.napus_M26
3.13.1.4	-0.56313	5.75815	20.1654	0.000101603	0.000962557	B.napus_M26
3.2.1.41	0.555166	3.82489	20.108	0.000103423	0.000975605	NTC_M26
2.4.1.337	1.25926	2.98888	20.0956	0.000103824	0.000975605	NTC_M26
2.6.1.50	-6.04067	-0.286251	22.5395	0.000104188	0.000975605	B.napus_M26
3.5.1.127	4.49144	-1.00864	40.1529	0.000104256	0.000975605	NTC_M26
1.1.1.258	4.51073	3.6606	22.4415	0.000106802	0.000996384	NTC_M26
3.4.14.13	-0.605	3.95596	19.9055	0.000110134	0.0010171	B.napus_M26
3.5.4.-	-4.35231	-1.83241	40.3166	0.000110455	0.0010171	B.napus_M26
2.4.1.251	4.53055	-1.57253	29.0676	0.000110972	0.0010171	NTC_M26
3.2.1.198	4.46283	-0.57983	25.4188	0.000111016	0.0010171	NTC_M26
2.4.1.40	4.48114	-0.776314	21.8609	0.000111016	0.0010171	NTC_M26
2.4.1.37	4.48114	-0.776314	21.8609	0.000111016	0.0010171	NTC_M26
2.1.1.5	0.969284	5.57914	19.8505	0.000112037	0.00102339	NTC_M26
2.7.7.60	-0.0760017	9.51572	19.8199	0.00011311	0.00102979	B.napus_M26
4.2.1.46	0.118438	10.2737	19.8113	0.000113412	0.00102979	NTC_M26
1.6.99.1	-0.79935	4.67048	19.7697	0.000114896	0.00104018	B.napus_M26
3.5.1.125	0.43077	5.56741	19.6267	0.000120147	0.00108451	NTC_M26
6.2.1.3	0.0761303	11.4184	19.6147	0.000120597	0.00108537	NTC_M26
1.14.13.141	-0.530239	5.86726	19.5295	0.000123863	0.0011115	B.napus_M26
3.5.1.56	-0.264442	6.68469	19.4827	0.000125697	0.00112311	B.napus_M26
3.4.24.16	4.45167	-0.363638	26.0442	0.000125891	0.00112311	NTC_M26
1.17.2.2	-4.41803	-0.974153	21.7801	0.000126457	0.00112488	B.napus_M26
1.2.1.36	-5.12258	-1.69643	38.8811	0.000127098	0.00112568	B.napus_M26
2.7.8.20	-0.651522	4.24431	19.4428	0.000127282	0.00112568	B.napus_M26
6.4.1.5	0.35936	7.3096	19.4224	0.000128098	0.00112963	NTC_M26
2.3.1.101	-0.277297	6.14758	19.0423	0.000144439	0.00127006	B.napus_M26
1.14.13.25	-1.03812	3.24878	19.011	0.000145883	0.00127909	B.napus_M26
2.4.2.18	-0.0642611	9.67893	18.9334	0.000149521	0.00130724	B.napus_M26
2.1.1.13	0.0541344	10.771	18.7484	0.000158602	0.00138023	NTC_M26
1.14.13.195	-0.965659	3.41907	18.7362	0.000159223	0.00138023	B.napus_M26
1.14.13.196	-0.965659	3.41907	18.7362	0.000159223	0.00138023	B.napus_M26
3.5.2.7	-0.0875871	9.31526	18.666	0.000162836	0.00140757	B.napus_M26
5.1.3.29	0.299702	6.4973	18.5885	0.000166929	0.0014342	NTC_M26
4.1.2.53	-4.27284	-1.84297	48.4925	0.000167731	0.0014342	B.napus_M26
3.6.1.59	-4.27806	-1.67234	41.0555	0.000167731	0.0014342	B.napus_M26
4.2.1.141	0.236367	7.00319	18.5692	0.000167964	0.0014342	NTC_M26
3.5.4.12	0.307142	6.65668	18.5637	0.00016826	0.0014342	NTC_M26
2.4.1.15	-0.105455	9.58819	18.5542	0.000168777	0.00143461	B.napus_M26
4.2.2.26	0.868019	2.72606	18.5366	0.000169733	0.00143874	NTC_M26
4.2.1.76	-1.14615	1.80119	18.4988	0.000171805	0.00145227	B.napus_M26
1.14.99.-	-0.322382	6.61324	18.4538	0.000174306	0.00146936	B.napus_M26
2.7.8.14	-1.37887	2.0582	18.3983	0.000177449	0.00148765	B.napus_M26
2.7.8.47	-1.37887	2.0582	18.3983	0.000177449	0.00148765	B.napus_M26
2.7.1.39	0.0690014	9.45661	18.3344	0.000181136	0.00151441	NTC_M26
2.4.2.2	0.188785	7.94463	18.3051	0.00018286	0.00152466	NTC_M26
6.3.2.-	0.255542	6.93916	18.2171	0.00018813	0.00156434	NTC_M26
3.5.1.16	-0.109031	9.67101	18.1631	0.000191441	0.00158756	B.napus_M26
3.4.14.10	5.489	1.80395	20.1721	0.000192947	0.00159549	NTC_M26
2.1.1.265	0.8724	2.45675	18.1278	0.000193644	0.00159549	NTC_M26
2.1.1.257	-1.0089	3.80488	18.1228	0.000193962	0.00159549	B.napus_M26
1.5.1.10	4.5836	0.257268	20.1328	0.00019499	0.00159965	NTC_M26
2.5.1.131	-0.558514	4.48973	18.0843	0.000196395	0.00160687	B.napus_M26
2.6.1.34	-4.242	-1.84719	51.1139	0.000199048	0.00162423	B.napus_M26
3.6.3.12	-0.121335	11.1914	18.0183	0.000200646	0.00163292	B.napus_M26
5.5.1.9	1.19801	0.48587	18.8144	0.000201597	0.0016363	NTC_M26
3.5.1.86	-5.75123	-0.664266	21.9073	0.000203016	0.00164346	B.napus_M26
1.13.11.-	0.115473	8.73237	17.9622	0.00020434	0.00164625	NTC_M26
3.2.1.170	-0.548557	4.20719	17.9607	0.000204436	0.00164625	B.napus_M26
2.7.1.35	-0.226185	7.08943	17.8538	0.000211684	0.00169631	B.napus_M26
2.5.1.39	0.0809113	9.54943	17.8526	0.000211762	0.00169631	NTC_M26
2.1.1.131	-0.389003	6.71137	17.843	0.00021243	0.00169722	B.napus_M26
3.1.3.82	0.138993	8.67225	17.8078	0.000214882	0.0017079	NTC_M26
3.1.3.83	0.138993	8.67225	17.8078	0.000214882	0.0017079	NTC_M26
2.3.1.129	0.11653	9.40573	17.7896	0.000216165	0.00171364	NTC_M26
1.17.1.8	0.0681429	9.60963	17.7561	0.00021854	0.00172799	NTC_M26
1.14.18.7	1.75059	0.284494	18.5195	0.000220336	0.0017377	NTC_M26
3.1.1.56	6.05959	0.888817	19.6245	0.000223707	0.00175524	NTC_M26
3.1.1.84	6.05959	0.888817	19.6245	0.000223707	0.00175524	NTC_M26
1.8.5.6	-0.313513	6.99334	17.6194	0.000228543	0.0017886	B.napus_M26
3.2.1.33	-4.20978	-1.37065	46.308	0.000236262	0.00184429	B.napus_M26
2.7.4.16	0.0751765	9.35466	17.4903	0.000238439	0.00185655	NTC_M26
2.1.1.184	-0.57608	4.26784	17.4694	0.000240086	0.00186463	B.napus_M26
5.5.1.16	1.829	0.151687	17.3562	0.000249207	0.00193057	NTC_M26
4.2.3.47	-4.59283	-0.447343	20.9074	0.00025626	0.00197423	B.napus_M26
1.14.13.106	-4.59283	-0.447343	20.9074	0.00025626	0.00197423	B.napus_M26
3.1.1.81	-0.196442	7.74326	17.2606	0.000257206	0.00197423	B.napus_M26
2.4.1.258	-4.18818	-1.85362	46.6632	0.000257424	0.00197423	B.napus_M26
3.4.-.-	0.0704852	10.5179	17.23	0.000259819	0.00198675	NTC_M26
2.4.2.47	-1.03954	1.22945	17.9653	0.000260858	0.00198675	B.napus_M26
6.1.1.2	0.0713567	9.92088	17.2163	0.000261005	0.00198675	NTC_M26
4.2.3.156	-0.310441	6.96888	17.1704	0.000265001	0.00201216	B.napus_M26
1.14.11.36	1.51702	0.342299	17.149	0.000266884	0.00202144	NTC_M26
1.8.4.14	-0.228679	8.24321	17.1325	0.000268351	0.00202483	B.napus_M26
2.5.1.55	0.127363	9.28842	17.1291	0.000268654	0.00202483	NTC_M26
2.4.-.-	0.10167	10.9251	16.9724	0.000283016	0.00212708	NTC_M26
1.1.1.102	-0.636219	4.02035	16.9661	0.00028361	0.00212708	B.napus_M26
2.4.1.175	4.32015	-1.29076	29.2628	0.000285843	0.00213337	NTC_M26
2.4.1.226	4.32015	-1.29076	29.2628	0.000285843	0.00213337	NTC_M26
1.14.11.45	-5.42622	-1.50541	23.5217	0.000291796	0.0021725	B.napus_M26
3.2.2.21	-0.0606235	10.8207	16.8513	0.000294682	0.00218693	B.napus_M26
3.4.21.19	-1.50688	0.327196	18.8941	0.000295164	0.00218693	B.napus_M26
6.3.4.5	0.0802507	9.90364	16.8313	0.000296654	0.00219266	NTC_M26
2.1.1.-	0.0666694	11.2261	16.79	0.000300779	0.00220828	NTC_M26
2.4.2.57	-2.10367	0.0514857	18.551	0.00030085	0.00220828	B.napus_M26
2.4.1.87	4.40522	-0.722542	18.5478	0.000301114	0.00220828	NTC_M26
3.4.11.18	0.0673488	10.1145	16.7814	0.000301653	0.00220828	NTC_M26
5.4.2.9	0.276632	6.4876	16.7622	0.00030359	0.00221715	NTC_M26
2.7.1.160	4.29328	-1.62395	53.9529	0.00030452	0.00221864	NTC_M26
2.4.1.311	-4.69642	-1.51391	23.0915	0.000316492	0.00229032	B.napus_M26
4.2.1.17	-0.0549027	11.5573	16.6375	0.000316548	0.00229032	B.napus_M26
4.2.99.-	0.224631	8.70109	16.637	0.000316604	0.00229032	NTC_M26
2.4.2.45	-0.483194	4.87418	16.6115	0.000319333	0.00230462	B.napus_M26
2.7.3.3	4.7024	-1.339	23.011	0.00032138	0.00231351	NTC_M26
3.5.1.44	0.160485	10.1692	16.586	0.000322076	0.00231351	NTC_M26
6.2.1.37	0.627211	4.2515	16.563	0.000324581	0.00232147	NTC_M26
3.7.1.20	-0.215051	8.13252	16.5619	0.000324702	0.00232147	B.napus_M26
3.5.4.10	0.0682653	9.9473	16.5104	0.00033037	0.00235101	NTC_M26
2.1.2.3	0.0682653	9.9473	16.5104	0.00033037	0.00235101	NTC_M26
1.14.13.133	-5.095	-1.70398	30.1534	0.000331301	0.00235216	B.napus_M26
1.4.1.18	0.562789	5.75545	16.4638	0.000335603	0.00237719	NTC_M26
2.8.3.15	0.470463	4.65683	16.3998	0.000342935	0.00242351	NTC_M26
3.6.3.40	-0.581727	4.38277	16.3749	0.000345828	0.00243833	B.napus_M26
2.7.2.4	0.0747879	10.3397	16.3541	0.00034827	0.0024499	NTC_M26
1.2.1.11	0.07498	10.0171	16.3024	0.000354416	0.00248741	NTC_M26
4.1.1.65	0.109191	9.40526	16.2613	0.000359375	0.00251644	NTC_M26
2.5.1.9	0.0630477	9.50433	16.2323	0.000362928	0.00253401	NTC_M26
1.1.1.105	-1.42088	0.740101	16.2273	0.00036354	0.00253401	B.napus_M26
5.4.4.3	-0.724647	2.66214	16.2079	0.000365943	0.00254497	B.napus_M26
2.7.8.8	0.114544	9.48402	16.183	0.00036905	0.00256076	NTC_M26
3.1.13.1	0.214205	8.23985	16.1582	0.000372171	0.00257657	NTC_M26
1.8.4.10	0.0805794	9.2286	16.1333	0.000375334	0.00258676	NTC_M26
1.8.4.8	0.0805794	9.2286	16.1333	0.000375334	0.00258676	NTC_M26
1.2.5.1	-0.194629	8.12126	16.1202	0.000377015	0.00259251	B.napus_M26
1.4.3.25	1.8642	-0.0250235	19.2446	0.000383089	0.00262837	NTC_M26
3.1.3.70	0.598946	4.42992	16.0554	0.000385415	0.00263841	NTC_M26
2.4.1.109	4.99658	1.23623	16.6866	0.000388677	0.00264345	NTC_M26
2.4.1.304	-4.57348	-0.645515	19.1856	0.000388735	0.00264345	B.napus_M26
1.13.11.52	0.503585	4.39943	16.0241	0.000389548	0.00264345	NTC_M26
3.2.1.80	0.363672	6.20416	16.0237	0.000389606	0.00264345	NTC_M26
2.4.1.21	0.097248	9.30652	15.9894	0.000394183	0.00266858	NTC_M26
2.1.1.56	-4.10994	-1.68734	37.8787	0.000395654	0.00267263	B.napus_M26
1.14.11.16	-0.636335	5.06908	15.9632	0.000397726	0.00267927	B.napus_M26
1.1.1.384	0.889955	1.93936	15.9583	0.000398388	0.00267927	NTC_M26
1.17.1.1	0.161246	8.32382	15.9497	0.000399563	0.00268128	NTC_M26
6.1.1.20	0.051309	10.9209	15.9412	0.000400727	0.00268321	NTC_M26
4.1.1.76	0.335763	5.35672	15.8389	0.000414986	0.00277262	NTC_M26
3.4.11.24	0.682091	3.8918	15.7838	0.000422905	0.00281936	NTC_M26
3.4.19.3	-0.252292	7.13041	15.7386	0.000429515	0.00285402	B.napus_M26
1.17.99.6	0.0815409	9.38	15.7355	0.000429968	0.00285402	NTC_M26
2.1.1.63	-0.0769511	10.5589	15.7191	0.000432396	0.00286392	B.napus_M26
2.4.1.213	-4.40992	-0.673755	17.2076	0.000441343	0.00291687	B.napus_M26
3.6.3.9	4.20984	1.19269	21.4254	0.000445502	0.00293801	NTC_M26
4.2.3.7	-5.0951	-1.29348	21.2923	0.000449628	0.00295884	B.napus_M26
3.6.4.-	0.0499001	11.9505	15.5803	0.000453544	0.0029782	NTC_M26
1.20.4.1	0.105405	9.71715	15.401	0.000482532	0.00316178	NTC_M26
2.7.11.23	5.05227	-1.15706	20.9058	0.000486076	0.00317819	NTC_M26
1.8.5.2	-0.266613	7.08407	15.3472	0.000491614	0.00320754	B.napus_M26
3.-.-.-	0.618867	4.55694	15.3163	0.000496904	0.00322845	NTC_M26
1.4.1.16	-1.03645	0.102728	15.9197	0.000496929	0.00322845	B.napus_M26
1.1.5.12	-0.676651	5.24523	15.2431	0.000509703	0.00330443	B.napus_M26
2.3.1.46	-0.481287	6.32699	15.1768	0.000521595	0.00337438	B.napus_M26
3.6.1.26	-0.727939	4.48826	15.0992	0.000535892	0.00345956	B.napus_M26
2.7.1.101	-0.500491	2.92721	15.038	0.00054748	0.00352693	B.napus_M26
2.5.1.49	-0.117621	9.40122	15.0013	0.000554533	0.00356482	B.napus_M26
1.14.14.-	-1.00938	0.712021	17.4862	0.000556857	0.00356482	B.napus_M26
1.14.14.15	-1.00925	0.525792	18.6373	0.000556857	0.00356482	B.napus_M26
1.10.3.14	-0.0712437	10.4093	14.9701	0.000560631	0.00357826	B.napus_M26
2.7.11.11	5.54477	-0.799745	17.7365	0.000561295	0.00357826	NTC_M26
1.14.13.84	-0.303571	6.8468	14.948	0.000564981	0.00359427	B.napus_M26
4.2.1.147	-0.276089	6.11033	14.9209	0.000570382	0.0036211	B.napus_M26
2.1.1.295	0.799551	2.2442	14.8894	0.000576705	0.00365192	NTC_M26
3.6.3.55	0.182832	7.41175	14.8849	0.000577624	0.00365192	NTC_M26
2.1.1.130	-0.346674	6.64954	14.8781	0.000579002	0.00365309	B.napus_M26
3.6.3.30	0.177826	9.42172	14.8568	0.000583348	0.00367293	NTC_M26
3.3.2.1	1.64524	0.493967	14.8331	0.000588214	0.00369596	NTC_M26
3.3.2.15	-1.12866	0.580135	14.8091	0.000593203	0.00371968	B.napus_M26
2.8.3.16	0.159887	9.525	14.7732	0.00060075	0.00375929	NTC_M26
2.7.2.8	0.0760929	9.70768	14.7508	0.000605494	0.00377953	NTC_M26
3.2.1.81	-0.482756	3.6536	14.7463	0.000606454	0.00377953	B.napus_M26
2.7.8.17	4.44366	-1.77555	25.4808	0.000608013	0.00378154	NTC_M26
3.5.4.6	4.13737	-0.830309	38.1416	0.000612319	0.00379291	NTC_M26
2.7.11.21	4.1491	-1.82069	32.8494	0.000612319	0.00379291	NTC_M26
1.3.99.27	-1.38654	1.60686	14.6582	0.000625595	0.00386732	B.napus_M26
2.3.1.247	-0.355696	5.76456	14.544	0.000651349	0.0040146	B.napus_M26
3.2.1.78	0.399462	6.88994	14.541	0.000652044	0.0040146	NTC_M26
1.16.8.1	0.886679	2.56499	14.5233	0.000656164	0.00402295	NTC_M26
2.6.1.108	5.30144	2.71478	15.0696	0.000656425	0.00402295	NTC_M26
3.5.4.43	5.35355	-1.55238	24.9234	0.000657345	0.00402295	NTC_M26
1.1.1.85	0.0595507	10.1035	14.49	0.000663944	0.00404833	NTC_M26
2.6.1.5	-3.99781	-1.87713	40.0144	0.000664137	0.00404833	B.napus_M26
1.1.1.43	-1.3338	2.15571	14.4558	0.000672054	0.00408844	B.napus_M26
1.1.1.205	0.0597716	10.0767	14.3721	0.000692329	0.00420343	NTC_M26
2.1.1.217	-1.2821	1.23244	14.3599	0.000695334	0.00420803	B.napus_M26
1.3.7.11	0.670448	4.63072	14.3523	0.000697213	0.00420803	NTC_M26
1.3.1.101	0.670448	4.63072	14.3523	0.000697213	0.00420803	NTC_M26
2.7.1.31	-0.430968	5.96187	14.3447	0.000699098	0.0042111	B.napus_M26
4.2.1.77	-0.645245	4.07658	14.3088	0.000708107	0.00425699	B.napus_M26
3.6.1.15	1.30535	1.93972	14.27	0.000717968	0.00430781	NTC_M26
1.11.1.7	-0.862219	2.74974	14.2477	0.000723687	0.00433363	B.napus_M26
6.3.1.1	-0.809915	3.95503	14.1893	0.000738942	0.00441633	B.napus_M26
2.5.1.6	0.0588489	9.9822	14.1376	0.000752721	0.00448991	NTC_M26
4.2.1.114	0.998923	3.64201	14.1246	0.000756223	0.00449743	NTC_M26
1.4.1.3	0.151175	9.2861	14.1221	0.00075692	0.00449743	NTC_M26
2.7.7.81	1.1727	1.57512	14.1029	0.000762127	0.00451959	NTC_M26
2.1.1.321	-0.996212	1.68002	14.088	0.000766224	0.0045351	B.napus_M26
2.4.1.259	-3.96023	-1.88145	40.2491	0.000789754	0.00465635	B.napus_M26
2.4.1.261	-3.96023	-1.88145	40.2491	0.000789754	0.00465635	B.napus_M26
1.14.13.114	-0.386444	5.34032	13.8856	0.000824006	0.00484896	B.napus_M26
3.1.3.26	-0.567612	4.51175	13.8765	0.000826724	0.00485562	B.napus_M26
1.20.4.3	0.986257	2.07319	13.8671	0.000829503	0.0048626	NTC_M26
3.4.17.14	-0.358349	6.25423	13.8394	0.000837856	0.00490218	B.napus_M26
2.8.3.19	0.252245	7.25361	13.8249	0.000842234	0.00491839	NTC_M26
1.17.5.3	-4.85221	1.40177	15.025	0.000849661	0.00495231	B.napus_M26
5.5.1.19	0.417105	5.48055	13.7511	0.000864984	0.00503204	NTC_M26
6.3.4.12	-0.346729	5.18299	13.6852	0.000885849	0.00514364	B.napus_M26
3.1.3.57	4.69536	-1.45815	18.0015	0.000901109	0.00522234	NTC_M26
1.3.1.28	0.56638	2.5508	13.5654	0.000925223	0.00535195	NTC_M26
2.5.1.46	0.167303	8.59474	13.4922	0.000950175	0.00548591	NTC_M26
3.2.1.184	0.352019	5.33276	13.4692	0.000958183	0.00551908	NTC_M26
2.6.1.97	1.4417	1.78702	13.4653	0.000959527	0.00551908	NTC_M26
2.4.1.19	1.38044	1.01777	17.889	0.000964793	0.00553896	NTC_M26
1.13.11.53	-0.299354	6.33989	13.3843	0.000988322	0.00565093	B.napus_M26
1.13.11.54	-0.299354	6.33989	13.3843	0.000988322	0.00565093	B.napus_M26
5.4.99.-	1.35082	3.0303	13.3801	0.000989836	0.00565093	NTC_M26
2.7.8.31	4.64511	-1.73263	22.0355	0.00100703	0.00573837	NTC_M26
3.4.22.34	4.02082	-0.800087	20.7618	0.00102071	0.00580555	NTC_M26
4.1.2.9	-0.153604	9.28649	13.2809	0.00102641	0.00581631	B.napus_M26
4.1.2.22	-0.153604	9.28649	13.2809	0.00102641	0.00581631	B.napus_M26
3.1.2.25	0.768858	2.18349	13.1702	0.00106891	0.0060348	NTC_M26
1.17.5.1	0.768858	2.18349	13.1702	0.00106891	0.0060348	NTC_M26
5.4.2.11	0.11369	8.80065	13.1596	0.0010731	0.00604135	NTC_M26
1.14.19.35	4.50653	-1.27956	15.3137	0.00107797	0.00604135	NTC_M26
1.14.19.36	4.50653	-1.27956	15.3137	0.00107797	0.00604135	NTC_M26
1.14.19.25	4.50653	-1.27956	15.3137	0.00107797	0.00604135	NTC_M26
2.6.1.16	0.0585848	10.5697	13.1292	0.00108514	0.00607045	NTC_M26
1.3.3.6	-0.463356	4.59684	13.0639	0.00111157	0.00620697	B.napus_M26
1.14.12.25	-0.319039	5.276	13.0504	0.00111708	0.0062202	B.napus_M26
5.3.3.8	0.90606	4.22079	13.0482	0.00111801	0.0062202	NTC_M26
1.1.98.3	-0.364003	5.18454	13.0381	0.00112217	0.00623204	B.napus_M26
3.4.24.17	5.7859	-1.09414	15.1318	0.00113449	0.00628901	NTC_M26
4.1.1.41	-0.773389	3.28383	12.9047	0.00117886	0.00652314	B.napus_M26
3.1.2.29	-0.279481	5.92285	12.8869	0.00118664	0.00654331	B.napus_M26
1.10.3.10	-0.377658	7.89544	12.8866	0.00118678	0.00654331	B.napus_M26
4.2.1.151	0.199323	7.88663	12.8696	0.00119428	0.00657286	NTC_M26
1.1.1.27	0.269266	6.61205	12.8531	0.00120158	0.00660114	NTC_M26
2.3.1.189	-0.431209	5.41732	12.8343	0.00121	0.00663546	B.napus_M26
2.1.1.6	1.14356	2.35908	12.8061	0.00122273	0.00669329	NTC_M26
4.1.1.64	-0.222463	5.91777	12.7572	0.00124514	0.00680378	B.napus_M26
1.3.1.13	1.39462	0.876221	13.1672	0.00125472	0.00684391	NTC_M26
4.4.1.17	-3.89663	-1.88802	20.6187	0.00126051	0.00686329	B.napus_M26
3.7.1.21	0.888482	2.09161	12.702	0.00127093	0.00690773	NTC_M26
2.4.1.142	0.445629	5.08756	12.6803	0.00128128	0.00694397	NTC_M26
4.1.1.79	0.329249	5.53787	12.6785	0.00128214	0.00694397	NTC_M26
6.1.1.22	0.162677	8.80627	12.6677	0.00128731	0.00695968	NTC_M26
2.3.1.23	4.32838	-1.79569	20.422	0.00130157	0.00702432	NTC_M26
3.1.12.1	0.967769	4.63406	12.6131	0.00131376	0.00707763	NTC_M26
4.3.99.3	0.104906	9.10534	12.5928	0.00132374	0.00711888	NTC_M26
2.3.3.8	0.668782	4.65747	12.5619	0.00133914	0.00718904	NTC_M26
2.4.1.16	1.49495	1.35899	12.9754	0.0013421	0.00719234	NTC_M26
2.7.7.23	0.0481335	9.73749	12.5407	0.00134976	0.00722073	NTC_M26
2.4.2.14	0.0502475	9.95234	12.5276	0.00135642	0.00724373	NTC_M26
5.3.1.28	0.143104	9.53738	12.5192	0.00136065	0.00725364	NTC_M26
4.2.1.85	-4.62866	-1.27592	16.2009	0.00136346	0.00725599	B.napus_M26
1.14.13.24	0.163043	7.14471	12.4726	0.00138462	0.00735578	NTC_M26
1.3.99.16	0.0909092	11.3307	12.4262	0.00140891	0.00747184	NTC_M26
4.1.2.25	-0.195026	7.95561	12.4061	0.00141957	0.00751537	B.napus_M26
2.1.1.2	1.52747	1.09791	12.4003	0.00142269	0.00751887	NTC_M26
3.2.1.166	5.17378	-0.690892	14.3323	0.00142572	0.00752191	NTC_M26
2.1.1.208	-0.574764	3.55252	12.3422	0.00145408	0.00763375	B.napus_M26
1.18.1.-	-0.263921	6.429	12.337	0.0014569	0.00763375	B.napus_M26
1.3.1.106	-0.325971	6.31382	12.3354	0.00145777	0.00763375	B.napus_M26
1.3.1.54	-0.325971	6.31382	12.3354	0.00145777	0.00763375	B.napus_M26
1.1.1.10	1.2426	0.714357	12.3325	0.00145939	0.00763375	NTC_M26
4.1.2.44	0.129399	8.30383	12.2954	0.0014799	0.00772783	NTC_M26
5.1.3.34	-0.92954	1.87275	12.263	0.00149807	0.00780785	B.napus_M26
1.2.1.31	3.95413	-1.36166	16.6517	0.00150033	0.00780785	NTC_M26
5.4.99.30	1.78543	1.66492	12.2541	0.00150309	0.00780891	NTC_M26
3.5.1.68	-0.320225	6.66516	12.2304	0.00151661	0.00786384	B.napus_M26
2.8.1.4	0.39163	6.22895	12.2234	0.00152062	0.00786384	NTC_M26
1.4.1.25	-1.3087	3.06849	12.2221	0.00152137	0.00786384	B.napus_M26
2.7.1.167	0.110318	8.97342	12.1358	0.00157177	0.00811065	NTC_M26
2.7.1.201	-1.74083	0.827656	12.4967	0.0015905	0.00817773	B.napus_M26
3.8.1.3	0.155352	8.37356	12.102	0.00159199	0.00817773	NTC_M26
2.1.1.287	4.08682	-1.6633	15.5541	0.00159279	0.00817773	NTC_M26
1.2.1.59	0.523517	4.73883	12.024	0.00163975	0.00840472	NTC_M26
4.1.3.34	-0.0747945	9.78128	11.9778	0.00166881	0.00853938	B.napus_M26
5.1.3.22	0.27863	6.81369	11.9609	0.00167956	0.00858004	NTC_M26
3.3.2.6	4.02821	2.47791	12.8909	0.00168452	0.00859103	NTC_M26
2.8.3.-	0.524955	4.72298	11.9274	0.00170106	0.00865221	NTC_M26
3.5.4.46	4.30364	-1.47748	15.2824	0.00170217	0.00865221	NTC_M26
3.6.5.5	3.92612	-0.72722	14.165	0.00170658	0.00866025	NTC_M26
4.1.1.32	0.0906769	9.13675	11.8995	0.00171921	0.00870989	NTC_M26
1.1.1.130	-0.388802	5.33311	11.8762	0.00173458	0.00877224	B.napus_M26
3.5.1.100	-1.12322	2.73844	11.8721	0.00173725	0.00877224	B.napus_M26
2.7.8.40	-0.533296	4.56652	11.866	0.00174134	0.00877842	B.napus_M26
2.7.1.95	-0.817716	3.80144	11.8512	0.00175119	0.00881356	B.napus_M26
3.11.1.2	0.227543	7.11919	11.845	0.00175533	0.00881986	NTC_M26
3.6.1.62	3.89105	-1.85632	35.7818	0.00182025	0.00909441	NTC_M26
1.14.12.11	-1.20259	1.49695	11.7479	0.00182166	0.00909441	B.napus_M26
1.14.12.3	-1.20259	1.49695	11.7479	0.00182166	0.00909441	B.napus_M26
3.5.2.19	1.13729	0.0952261	17.8207	0.00182264	0.00909441	NTC_M26
3.6.3.36	-0.405989	5.46078	11.7433	0.00182483	0.00909441	B.napus_M26
1.14.19.45	-0.198894	8.35743	11.7057	0.00185134	0.0091966	B.napus_M26
1.14.19.23	-0.198894	8.35743	11.7057	0.00185134	0.0091966	B.napus_M26
6.3.4.20	0.0783448	9.38753	11.6865	0.00186497	0.0092493	NTC_M26
5.4.99.27	0.219427	7.07802	11.6666	0.00187925	0.00930504	NTC_M26
6.1.1.11	0.0512449	9.83297	11.6345	0.00190258	0.00940531	NTC_M26
2.7.4.3	0.0610546	10.0521	11.6206	0.0019127	0.00944009	NTC_M26
2.1.1.209	1.87255	0.198578	11.5653	0.00195379	0.00962736	NTC_M26
1.1.5.-	0.186126	8.73489	11.5297	0.00198078	0.00974468	NTC_M26
4.1.1.99	1.41253	1.54736	11.5	0.00200354	0.00984083	NTC_M26
3.2.1.82	1.11373	1.04533	11.491	0.00201051	0.00985923	NTC_M26
4.1.3.32	0.212517	6.91588	11.4612	0.00203371	0.00995706	NTC_M26
5.1.99.7	-1.41809	1.03333	11.4538	0.00203952	0.00996956	B.napus_M26
1.1.1.57	-0.195399	7.17675	11.4477	0.00204439	0.00997742	B.napus_M26
2.1.3.3	-0.0824954	9.4236	11.4432	0.00204791	0.00997868	B.napus_M26
2.2.1.7	-0.07167	9.82528	11.3509	0.00212231	0.0103247	B.napus_M26
1.2.7.11	0.0559431	10.7014	11.3369	0.00213379	0.0103641	NTC_M26
2.7.4.31	4.74417	-1.71847	17.5428	0.00213812	0.0103687	NTC_M26
1.1.1.94	0.055995	9.73743	11.3253	0.00214347	0.0103721	NTC_M26
1.1.1.333	-0.477943	4.56327	11.3227	0.0021456	0.0103721	B.napus_M26
3.4.21.66	-0.379499	5.26795	11.2691	0.00219067	0.0105733	B.napus_M26
3.6.3.1	3.93443	0.775485	12.1051	0.00219413	0.0105733	NTC_M26
2.7.1.36	0.404989	4.74769	11.2076	0.00224365	0.0107949	NTC_M26
3.1.27.6	5.37721	-1.54388	17.2655	0.00224943	0.0108057	NTC_M26
3.5.1.103	0.352816	5.5011	11.1963	0.00225345	0.0108081	NTC_M26
1.8.5.7	-0.196429	7.66016	11.1321	0.00231053	0.0110602	B.napus_M26
1.14.13.83	-0.331489	6.06613	11.1291	0.00231325	0.0110602	B.napus_M26
6.4.1.1	0.150866	8.23965	11.087	0.00235146	0.0112254	NTC_M26
1.14.99.57	-0.374317	3.77921	11.0775	0.00236018	0.0112495	B.napus_M26
1.17.2.1	0.0995978	8.79265	11.0566	0.00237955	0.0113241	NTC_M26
3.5.1.116	0.372745	5.05476	11.0515	0.00238431	0.0113292	NTC_M26
4.2.1.130	-0.76745	1.31017	18.4082	0.00239991	0.0113856	B.napus_M26
2.6.1.81	-0.527146	4.30521	11.0177	0.00241604	0.0114444	B.napus_M26
3.6.1.1	0.0541865	10.8509	10.9974	0.0024353	0.0115178	NTC_M26
2.7.7.70	0.117368	8.91221	10.9134	0.00251675	0.0118847	NTC_M26
3.1.26.-	0.086689	9.06424	10.8962	0.00253382	0.0119468	NTC_M26
3.2.1.18	0.290455	6.01997	10.8829	0.00254704	0.0119907	NTC_M26
4.2.1.156	0.30528	6.07563	10.8493	0.0025809	0.0121314	NTC_M26
3.1.1.96	1.3445	1.98773	10.8351	0.00259527	0.0121802	NTC_M26
1.8.5.5	-0.621741	2.58322	10.8223	0.00260845	0.0122234	B.napus_M26
1.5.1.47	0.421658	3.20085	10.8047	0.00262658	0.0122895	NTC_M26
2.4.2.19	0.0637334	9.57649	10.797	0.00263447	0.0123076	NTC_M26
4.2.3.130	-1.49702	2.13062	10.7871	0.00264483	0.0123321	B.napus_M26
6.2.1.13	0.218192	7.13452	10.7843	0.00264777	0.0123321	NTC_M26
2.7.7.91	3.78328	-1.63141	22.0562	0.00268344	0.0124638	NTC_M26
3.2.1.21	-0.122556	11.1101	10.7445	0.00268951	0.0124638	B.napus_M26
1.1.1.69	0.101624	8.94299	10.7391	0.00269528	0.0124638	NTC_M26
2.1.1.216	1.0958	2.8615	10.738	0.00269641	0.0124638	NTC_M26
2.1.1.215	1.0958	2.8615	10.738	0.00269641	0.0124638	NTC_M26
3.4.24.32	5.41831	-1.53037	16.2287	0.00273324	0.012615	NTC_M26
1.2.7.10	0.726548	3.02822	10.6884	0.00274977	0.0126721	NTC_M26
1.8.5.4	-0.20772	7.68652	10.6843	0.00275428	0.0126738	B.napus_M26
1.8.2.3	0.664783	3.85777	10.6789	0.00276013	0.0126817	NTC_M26
5.1.1.22	-0.909878	1.21365	10.674	0.00276545	0.0126871	B.napus_M26
3.1.3.25	-0.0564578	10.3093	10.6	0.00284758	0.0130443	B.napus_M26
2.5.1.16	0.14935	9.17799	10.5923	0.00285626	0.0130645	NTC_M26
6.3.4.14	-0.0559551	10.4406	10.5448	0.00291065	0.0132934	B.napus_M26
1.14.15.11	-1.22678	0.50144	11.4199	0.0029172	0.0133035	B.napus_M26
6.3.4.22	1.22379	2.53587	10.4914	0.00297302	0.0135378	NTC_M26
1.14.15.20	-0.560873	3.10496	10.4701	0.00299822	0.0136323	B.napus_M26
4.1.99.12	0.0735005	9.91972	10.4043	0.00307776	0.0139732	NTC_M26
6.5.1.6	-0.0786665	9.49791	10.3648	0.00312668	0.0141533	B.napus_M26
6.5.1.7	-0.0786665	9.49791	10.3648	0.00312668	0.0141533	B.napus_M26
2.9.1.-	0.341671	6.59041	10.3287	0.00317203	0.0143374	NTC_M26
1.20.9.1	-0.481647	5.40591	10.3162	0.0031879	0.0143667	B.napus_M26
1.20.2.1	-0.481647	5.40591	10.3162	0.0031879	0.0143667	B.napus_M26
1.1.1.276	-0.510921	4.94923	10.307	0.00319964	0.0143984	B.napus_M26
5.1.99.1	-0.0902455	8.88491	10.2824	0.00323135	0.0145197	B.napus_M26
2.7.1.22	0.792087	1.18313	10.2759	0.00323972	0.014536	NTC_M26
3.1.3.5	0.0674919	10.1172	10.2574	0.00326377	0.0146224	NTC_M26
2.6.1.48	-1.32363	1.85076	10.2067	0.00333076	0.0148654	B.napus_M26
1.1.99.3	-0.191879	8.90237	10.2049	0.00333312	0.0148654	B.napus_M26
2.7.1.78	4.55528	-1.18985	11.5435	0.00333742	0.0148654	NTC_M26
3.1.3.32	4.55528	-1.18985	11.5435	0.00333742	0.0148654	NTC_M26
1.14.11.8	0.91895	1.77277	10.1472	0.00341132	0.0151724	NTC_M26
3.2.1.199	0.483752	2.71329	10.1418	0.00341866	0.015183	NTC_M26
3.4.21.83	-0.10098	8.83379	10.117	0.00345295	0.0153131	B.napus_M26
1.6.5.3	0.0349158	13.7776	10.0888	0.00349224	0.0154644	NTC_M26
4.1.2.21	-0.240981	7.13585	10.0853	0.00349718	0.0154644	B.napus_M26
2.1.1.61	0.39595	6.37393	10.0529	0.0035432	0.0156453	NTC_M26
3.5.3.17	-0.238889	5.66474	10.0279	0.003579	0.0157806	B.napus_M26
2.3.3.15	-0.26605	6.33788	10.0108	0.0036038	0.0158671	B.napus_M26
1.1.1.141	1.94778	0.0799043	9.9603	0.00367807	0.0161708	NTC_M26
2.4.1.65	-0.739654	0.721975	9.9502	0.00369312	0.0161904	B.napus_M26
2.4.1.152	-0.739654	0.721975	9.9502	0.00369312	0.0161904	B.napus_M26
1.4.4.2	0.039483	10.5687	9.91638	0.00374399	0.01639	NTC_M26
2.7.7.85	-0.254311	7.93871	9.90193	0.00376594	0.0164626	B.napus_M26
2.7.1.58	-0.212841	7.5507	9.89147	0.00378193	0.0164723	B.napus_M26
5.4.99.7	0.585717	4.10143	9.89049	0.00378343	0.0164723	NTC_M26
2.4.1.13	-0.887213	0.753163	9.88991	0.00378431	0.0164723	B.napus_M26
6.4.1.2	-0.0376391	11.5002	9.88553	0.00379103	0.0164781	B.napus_M26
3.6.3.44	1.40076	1.30342	10.1452	0.00380713	0.0165246	NTC_M26
1.1.1.329	5.49423	-1.04294	12.1383	0.00387617	0.0168004	NTC_M26
2.4.1.60	0.768558	2.07007	9.79446	0.00393373	0.0170257	NTC_M26
2.3.1.86	4.35398	-1.16384	12.0586	0.00396365	0.017131	NTC_M26
2.3.1.85	3.90966	-0.568915	10.988	0.00399784	0.0172544	NTC_M26
1.3.99.23	-0.492148	3.73583	9.74106	0.00402008	0.0172807	B.napus_M26
5.1.99.8	-0.179928	7.9071	9.74009	0.00402168	0.0172807	B.napus_M26
1.13.11.81	-0.179928	7.9071	9.74009	0.00402168	0.0172807	B.napus_M26
2.3.3.-	0.621736	3.66201	9.73643	0.00402768	0.0172807	NTC_M26
2.7.1.24	0.057886	9.43904	9.7337	0.00403216	0.0172807	NTC_M26
3.4.22.15	0.525959	3.39381	9.72037	0.00405409	0.017314	NTC_M26
1.2.1.39	-0.247321	7.575	9.71925	0.00405594	0.017314	B.napus_M26
3.5.1.115	-0.377982	5.87965	9.71866	0.00405692	0.017314	B.napus_M26
5.3.99.2	-0.764881	3.03257	9.70453	0.00408034	0.0173897	B.napus_M26
2.6.1.44	0.0855391	9.40112	9.6865	0.00411044	0.0174757	NTC_M26
3.5.1.53	0.0884998	8.87355	9.68561	0.00411193	0.0174757	NTC_M26
1.1.1.175	-0.17541	7.69782	9.67919	0.00412272	0.0174973	B.napus_M26
1.1.1.127	0.126797	8.40782	9.66969	0.00413872	0.0175408	NTC_M26
2.9.1.2	4.29514	-1.80173	14.1491	0.00414959	0.0175626	NTC_M26
2.5.1.108	1.11986	2.61023	9.65111	0.00417022	0.0175955	NTC_M26
4.2.1.53	-0.573811	4.79363	9.64871	0.00417431	0.0175955	B.napus_M26
5.4.3.6	1.16512	-0.410174	9.90745	0.00417462	0.0175955	NTC_M26
1.16.1.1	0.409255	4.03268	9.64347	0.00418324	0.0176076	NTC_M26
4.1.2.4	0.101305	8.9114	9.63699	0.00419434	0.0176131	NTC_M26
1.7.2.3	-0.325519	5.50862	9.63598	0.00419606	0.0176131	B.napus_M26
4.1.99.22	0.0484516	9.62858	9.6193	0.00422475	0.0177092	NTC_M26
3.2.1.130	0.991229	0.886066	10.3702	0.00430422	0.0180177	NTC_M26
1.14.11.39	1.04311	0.590512	9.79361	0.00436409	0.0182433	NTC_M26
3.5.4.16	-0.0491484	10.0005	9.4705	0.00449028	0.0187453	B.napus_M26
1.3.1.62	-0.966291	2.48819	9.71374	0.00450261	0.0187527	B.napus_M26
3.5.1.106	-0.618561	3.22687	9.4629	0.00450432	0.0187527	B.napus_M26
5.4.99.61	-0.28858	6.71271	9.45607	0.00451698	0.0187543	B.napus_M26
5.4.99.60	-0.28858	6.71271	9.45607	0.00451698	0.0187543	B.napus_M26
4.2.1.83	0.112792	8.02598	9.42779	0.00456979	0.0189479	NTC_M26
2.7.1.144	-0.305261	4.75568	9.40842	0.00460636	0.0190737	B.napus_M26
1.3.8.12	-0.154532	7.63444	9.40296	0.0046167	0.0190907	B.napus_M26
2.3.1.209	-0.78371	3.10856	9.3966	0.00462882	0.019115	B.napus_M26
1.4.1.11	-0.29131	4.95981	9.38274	0.0046553	0.0191984	B.napus_M26
1.3.1.49	-1.26912	0.489087	16.4298	0.00467281	0.0192419	B.napus_M26
3.1.1.97	4.11564	-1.82492	13.5859	0.00467841	0.0192419	NTC_M26
4.1.1.36	-0.0491887	9.76186	9.35421	0.00471035	0.0193472	B.napus_M26
2.7.7.9	-0.0621112	9.49524	9.34083	0.00473641	0.0194282	B.napus_M26
4.2.2.20	1.54578	1.58343	9.56048	0.00478207	0.019563	NTC_M26
4.2.2.21	1.54578	1.58343	9.56048	0.00478207	0.019563	NTC_M26
4.3.2.3	-0.198321	6.90288	9.28045	0.00485596	0.0198388	B.napus_M26
3.5.3.3	-0.618607	3.24838	9.25482	0.00490769	0.0200011	B.napus_M26
2.7.2.2	-0.181043	7.33318	9.25429	0.00490877	0.0200011	B.napus_M26
2.7.1.168	0.145286	8.40344	9.23491	0.00494829	0.0201353	NTC_M26
2.7.7.72	0.124479	8.68297	9.22506	0.0049685	0.0201907	NTC_M26
1.14.12.-	-0.457565	6.53175	9.22147	0.00497589	0.0201939	B.napus_M26
3.1.3.37	-0.194896	7.92994	9.17811	0.00506611	0.0205328	B.napus_M26
2.7.7.38	0.0936108	9.32403	9.14687	0.00513221	0.0207732	NTC_M26
5.4.99.62	0.516001	3.60344	9.12658	0.00517563	0.0209189	NTC_M26
2.3.3.10	0.554647	5.46215	9.12368	0.00518188	0.0209189	NTC_M26
2.1.1.86	0.912911	1.94159	9.11659	0.00519716	0.020953	NTC_M26
2.4.1.276	1.01976	2.6584	9.09674	0.00524023	0.0210988	NTC_M26
5.1.1.1	0.0527298	9.69992	9.09024	0.0052544	0.0211281	NTC_M26
4.1.1.77	-0.174197	6.82558	9.0757	0.00528628	0.0212284	B.napus_M26
3.4.24.26	1.09976	2.71519	9.06503	0.0053098	0.0212949	NTC_M26
2.3.1.128	-0.0807196	9.48734	9.02297	0.00540368	0.0216228	B.napus_M26
3.2.2.23	-0.0656007	10.2719	9.01996	0.00541045	0.0216228	B.napus_M26
2.1.1.151	-0.31022	6.42952	9.01894	0.00541276	0.0216228	B.napus_M26
2.7.8.15	1.0668	2.64142	9.00808	0.00543732	0.0216926	NTC_M26
2.1.1.178	-1.45437	1.53584	8.99573	0.0054654	0.0217762	B.napus_M26
2.5.1.86	0.866323	0.526025	8.96013	0.00554726	0.0220736	NTC_M26
6.3.2.14	0.352591	5.39861	8.94595	0.00558022	0.0221759	NTC_M26
2.5.1.90	0.0743722	9.39738	8.93983	0.00559451	0.0222039	NTC_M26
3.4.21.92	-0.0739642	10.1849	8.92625	0.00562639	0.0223015	B.napus_M26
3.5.4.33	0.0823962	9.00288	8.9072	0.00567139	0.0224508	NTC_M26
2.6.1.45	0.0991388	9.29992	8.87562	0.00574689	0.0226776	NTC_M26
2.6.1.51	0.0991388	9.29992	8.87562	0.00574689	0.0226776	NTC_M26
2.3.1.31	-0.113958	10.2885	8.87309	0.00575299	0.0226776	B.napus_M26
3.2.1.123	-0.34678	5.72098	8.87087	0.00575834	0.0226776	B.napus_M26
6.1.2.-	-4.69968	-0.0664823	9.07644	0.00579644	0.0227983	B.napus_M26
1.1.1.374	0.784111	4.21913	8.85176	0.00580466	0.0228014	NTC_M26
1.5.-.-	0.14161	8.71648	8.84391	0.00582381	0.0228472	NTC_M26
4.2.1.159	0.426751	3.1115	8.8334	0.00584953	0.0229188	NTC_M26
1.1.3.-	0.130911	8.00597	8.81581	0.0058929	0.0230592	NTC_M26
1.14.15.14	-0.30425	6.47723	8.81087	0.00590513	0.0230775	B.napus_M26
3.1.1.102	0.219303	6.94611	8.8059	0.00591747	0.0230963	NTC_M26
2.4.1.329	-0.639217	2.24221	8.78536	0.00596874	0.0232667	B.napus_M26
4.6.1.17	0.0532168	9.3536	8.76898	0.00600999	0.0233977	NTC_M26
1.1.1.107	-0.97933	2.07553	8.74652	0.00606704	0.023544	B.napus_M26
2.1.2.13	0.398665	4.62787	8.74511	0.00607066	0.023544	NTC_M26
1.1.1.305	0.398665	4.62787	8.74511	0.00607066	0.023544	NTC_M26
5.4.2.10	0.0547791	9.69464	8.73844	0.00608773	0.0235803	NTC_M26
1.13.11.75	0.423018	4.65768	8.72902	0.00611191	0.0236297	NTC_M26
3.2.1.28	-0.224937	7.10635	8.72746	0.00611593	0.0236297	B.napus_M26
1.1.1.405	0.521737	3.47189	8.71173	0.00615659	0.0237568	NTC_M26
3.5.4.27	-0.248075	5.62978	8.70119	0.00618399	0.0238325	B.napus_M26
1.1.1.409	0.153486	7.2571	8.69367	0.00620364	0.0238482	NTC_M26
1.1.1.408	0.153486	7.2571	8.69367	0.00620364	0.0238482	NTC_M26
3.4.17.19	0.153171	8.07326	8.67476	0.00625331	0.024009	NTC_M26
1.6.5.4	-1.10029	-0.0667496	8.62852	0.00637661	0.0244517	B.napus_M26
1.2.7.3	0.0501478	10.7251	8.6201	0.00639935	0.0244652	NTC_M26
2.5.1.15	-0.0530188	9.82528	8.61871	0.00640312	0.0244652	B.napus_M26
6.3.2.47	3.7916	-1.67889	10.4096	0.00640412	0.0244652	NTC_M26
5.4.99.26	-0.448101	5.18405	8.61085	0.00642441	0.0245121	B.napus_M26
6.2.1.36	1.01516	2.70306	8.60593	0.00643781	0.0245282	NTC_M26
1.1.1.65	-0.132069	8.77992	8.60341	0.00644467	0.0245282	B.napus_M26
2.7.2.1	-0.138758	9.34189	8.57877	0.00651222	0.0247545	B.napus_M26
2.1.1.22	4.31965	-1.50947	10.3393	0.00654185	0.0248363	NTC_M26
2.7.13.1	0.298855	6.53721	8.54561	0.00660434	0.0250415	NTC_M26
1.14.13.160	1.31482	1.13266	8.75001	0.00661226	0.0250415	NTC_M26
3.1.1.53	0.225364	7.95334	8.52807	0.00665363	0.0251442	NTC_M26
2.3.1.184	0.451902	5.01306	8.52729	0.00665583	0.0251442	NTC_M26
3.1.3.36	4.13206	-1.82465	11.9297	0.00678716	0.0256088	NTC_M26
2.6.1.30	-0.583636	3.14338	8.44782	0.0068843	0.0259433	B.napus_M26
4.2.1.103	-0.185854	6.86884	8.43866	0.00691116	0.0260125	B.napus_M26
2.7.4.29	2.15976	0.54254	8.62599	0.00695446	0.0261271	NTC_M26
1.4.1.23	-0.412064	4.54123	8.42256	0.00695869	0.0261271	B.napus_M26
3.6.3.2	-0.179731	8.5647	8.4162	0.00697757	0.0261659	B.napus_M26
1.3.1.10	-0.0630187	9.89075	8.40096	0.007023	0.026304	B.napus_M26
6.3.4.4	0.0546957	9.97144	8.37943	0.00708773	0.026514	NTC_M26
2.1.1.190	0.0573654	9.54648	8.3621	0.00714031	0.0266781	NTC_M26
3.4.22.-	1.11822	0.124567	11.2604	0.00724272	0.0270188	NTC_M26
1.7.2.4	-0.236018	6.43285	8.32666	0.00724916	0.0270188	B.napus_M26
1.13.11.57	0.227798	5.77577	8.32333	0.00725946	0.0270242	NTC_M26
1.3.1.32	-0.307416	5.63512	8.27928	0.00739748	0.0275046	B.napus_M26
4.1.2.-	0.512184	3.44939	8.26932	0.00742907	0.0275885	NTC_M26
3.5.1.25	-0.0844618	8.99027	8.25853	0.00746346	0.0276826	B.napus_M26
2.4.1.245	0.254423	7.07584	8.23333	0.00754448	0.0279493	NTC_M26
3.5.4.2	0.154343	8.10469	8.18817	0.00769204	0.0284615	NTC_M26
2.4.2.-	0.0592471	9.78135	8.16837	0.0077577	0.028668	NTC_M26
3.1.1.29	0.0480604	9.50928	8.16571	0.0077666	0.028668	NTC_M26
2.4.1.315	0.229071	6.88811	8.16136	0.00778111	0.028687	NTC_M26
2.5.1.60	0.398158	3.90359	8.14538	0.00783473	0.0288499	NTC_M26
6.5.1.4	0.24503	6.46942	8.13691	0.00786334	0.0289204	NTC_M26
2.7.8.39	1.04246	2.45487	8.10166	0.00798352	0.0292992	NTC_M26
2.4.2.21	-0.141821	7.7894	8.10109	0.00798548	0.0292992	B.napus_M26
1.1.1.284	-0.0752678	9.88946	8.07592	0.00807253	0.0295485	B.napus_M26
2.1.3.-	0.179327	9.6697	8.07424	0.00807838	0.0295485	NTC_M26
1.1.1.307	-0.746122	1.63472	8.07309	0.00808239	0.0295485	B.napus_M26
1.3.5.6	0.438706	5.58838	8.0662	0.00810644	0.0296011	NTC_M26
1.16.1.8	3.91898	-1.85401	11.1778	0.00812177	0.0296217	NTC_M26
1.7.3.3	0.182112	7.28386	8.03232	0.0082258	0.0299651	NTC_M26
3.4.21.88	-0.0496157	9.65284	8.02959	0.00823551	0.0299651	B.napus_M26
3.1.2.23	-0.167829	7.04199	8.02436	0.00825413	0.0299972	B.napus_M26
3.6.3.21	-0.116436	9.62414	8.00259	0.00833213	0.0302447	B.napus_M26
1.13.12.9	-1.28277	0.716463	7.96392	0.00847265	0.0307022	B.napus_M26
5.1.3.20	0.109783	8.01916	7.96224	0.00847882	0.0307022	NTC_M26
1.7.1.15	0.174283	9.04614	7.95967	0.00848826	0.0307022	NTC_M26
1.13.11.78	-0.320789	4.39536	7.93173	0.00859158	0.0310392	B.napus_M26
2.5.1.54	-0.0481198	10.3853	7.92068	0.00863284	0.0311515	B.napus_M26
1.3.99.12	0.355699	5.36114	7.9112	0.00866839	0.031243	NTC_M26
6.1.1.16	0.041759	9.87882	7.8825	0.00877701	0.0315972	NTC_M26
1.4.1.2	-0.110676	9.41487	7.87706	0.00879774	0.0316346	B.napus_M26
4.2.2.17	-0.687904	1.30028	8.04485	0.00883787	0.0317416	B.napus_M26
4.2.1.144	4.70439	0.493615	8.28787	0.00887712	0.0318244	NTC_M26
4.1.1.104	-0.194461	6.31407	7.85519	0.00888171	0.0318244	B.napus_M26
6.1.1.10	0.049085	10.0086	7.8356	0.00895767	0.032059	NTC_M26
3.6.-.-	0.0791011	9.37205	7.81789	0.00902697	0.0322242	NTC_M26
1.2.98.1	0.709702	2.47426	7.81497	0.00903844	0.0322242	NTC_M26
1.1.99.37	0.709702	2.47426	7.81497	0.00903844	0.0322242	NTC_M26
2.3.1.8	-0.157536	8.46252	7.81248	0.00904825	0.0322242	B.napus_M26
6.3.5.1	0.0670887	9.3332	7.80889	0.00906238	0.0322242	NTC_M26
3.1.4.16	-0.228522	6.9311	7.80505	0.00907754	0.0322242	B.napus_M26
3.1.3.6	-0.228522	6.9311	7.80505	0.00907754	0.0322242	B.napus_M26
2.3.1.194	-0.52345	1.88873	7.80002	0.00909742	0.032249	B.napus_M26
2.3.1.29	0.0865344	9.37454	7.79792	0.00910576	0.032249	NTC_M26
2.1.1.12	5.24306	0.972456	8.22061	0.00911624	0.032249	NTC_M26
5.4.2.3	3.96281	-1.65687	9.2702	0.00912667	0.032249	NTC_M26
2.6.1.84	-0.505285	5.20652	7.78281	0.00916589	0.0323257	B.napus_M26
3.4.11.3	4.13732	-1.82272	10.6862	0.00916951	0.0323257	NTC_M26
3.8.1.2	-0.0703029	9.56983	7.7723	0.00920797	0.0324239	B.napus_M26
5.2.1.8	0.0533624	12.0117	7.70763	0.00947155	0.0333137	NTC_M26
1.12.2.1	-0.95141	-0.59801	10.2564	0.00963914	0.0338643	B.napus_M26
5.3.1.4	-0.221679	7.21945	7.66303	0.00965807	0.0338919	B.napus_M26
6.2.1.48	-0.135844	8.3706	7.63089	0.00979497	0.0342851	B.napus_M26
3.5.4.9	-0.041324	9.86474	7.62965	0.00980032	0.0342851	B.napus_M26
1.5.1.5	-0.041324	9.86469	7.62885	0.00980373	0.0342851	B.napus_M26
2.1.1.230	1.29285	-0.955868	12.2679	0.00988852	0.0345421	NTC_M26
2.3.1.183	-0.0605939	9.51886	7.58071	0.0100129	0.0349336	B.napus_M26
1.5.99.5	-0.25085	7.47562	7.57833	0.0100234	0.0349336	B.napus_M26
1.13.11.27	-0.0872231	9.5	7.57393	0.0100428	0.0349613	B.napus_M26
1.14.13.29	0.446391	2.30936	7.56274	0.0100923	0.0350936	NTC_M26
5.1.3.15	0.208459	6.11661	7.55351	0.0101333	0.0351963	NTC_M26
5.1.1.20	-0.114075	8.89106	7.51865	0.0102898	0.0356995	B.napus_M26
1.14.11.43	-0.521696	3.37487	8.27291	0.0103023	0.0357023	B.napus_M26
1.1.1.406	4.61422	0.873848	7.90165	0.0103519	0.0358154	NTC_M26
1.1.1.49	-0.0741882	10.4389	7.50101	0.0103701	0.0358154	B.napus_M26
1.1.1.363	-0.0741882	10.4389	7.50101	0.0103701	0.0358154	B.napus_M26
3.2.1.52	-0.0505815	10.4234	7.48985	0.0104212	0.0359514	B.napus_M26
3.1.1.57	0.177806	6.75706	7.46214	0.0105493	0.0363522	NTC_M26
2.7.1.23	0.0440389	9.65008	7.44212	0.0106429	0.0366334	NTC_M26
1.14.19.20	0.548211	3.23415	7.4184	0.0107549	0.036941	NTC_M26
6.1.1.5	0.0375898	10.2496	7.41809	0.0107564	0.036941	NTC_M26
1.14.12.10	-0.429518	6.4212	7.41501	0.010771	0.0369499	B.napus_M26
6.2.1.34	0.194966	8.45537	7.40706	0.0108089	0.0370383	NTC_M26
2.1.1.200	-0.29502	6.61693	7.39956	0.0108448	0.0371198	B.napus_M26
2.1.1.223	0.421937	4.36755	7.37171	0.0109792	0.0375379	NTC_M26
4.1.1.8	0.141274	7.39058	7.36709	0.0110017	0.0375728	NTC_M26
2.4.1.346	-0.174745	7.25678	7.36161	0.0110284	0.037622	B.napus_M26
1.14.14.8	0.457849	4.03022	7.35752	0.0110484	0.0376483	NTC_M26
2.6.1.9	-0.0514129	10.3641	7.353	0.0110706	0.0376818	B.napus_M26
2.5.1.3	-0.055162	9.68813	7.32623	0.0112027	0.0380891	B.napus_M26
3.2.1.132	0.316701	5.1982	7.29636	0.011352	0.0385541	NTC_M26
3.1.1.24	-0.0780074	8.90411	7.29025	0.0113829	0.0385853	B.napus_M26
3.2.1.76	0.859435	-0.075993	9.69748	0.0113864	0.0385853	NTC_M26
4.2.1.119	0.389392	4.77698	7.28361	0.0114165	0.0386017	NTC_M26
4.2.1.107	0.389392	4.77698	7.28361	0.0114165	0.0386017	NTC_M26
6.3.2.43	0.577269	4.50485	7.25634	0.0115557	0.039029	NTC_M26
2.4.2.53	0.153858	7.82204	7.24997	0.0115884	0.0390831	NTC_M26
3.4.22.40	0.343953	4.17629	7.24827	0.0115972	0.0390831	NTC_M26
6.2.1.9	-0.40046	5.87993	7.22729	0.011706	0.0394062	B.napus_M26
2.8.1.11	0.0874471	8.4808	7.20156	0.0118408	0.0398164	NTC_M26
2.8.3.12	-0.128546	9.44607	7.19788	0.0118603	0.0398381	B.napus_M26
2.7.4.1	-0.0418675	10.1699	7.16547	0.0120329	0.0403735	B.napus_M26
2.7.1.156	-0.16398	7.44431	7.14853	0.0121242	0.0406354	B.napus_M26
1.2.4.4	0.0563678	10.6105	7.12815	0.0122351	0.040962	NTC_M26
5.1.3.2	0.0737375	11.32	7.09477	0.012419	0.0415324	NTC_M26
4.4.1.1	0.0938741	8.81954	7.08792	0.0124571	0.0416145	NTC_M26
3.5.3.15	0.639465	2.06345	7.08444	0.0124765	0.0416338	NTC_M26
1.1.1.90	-0.194149	6.28648	7.07663	0.0125202	0.0417342	B.napus_M26
2.7.7.59	-0.0655027	9.53963	7.07177	0.0125475	0.0417796	B.napus_M26
2.1.1.103	0.842109	1.88143	7.04493	0.0126993	0.042212	NTC_M26
5.1.2.7	0.259245	5.90219	7.0393	0.0127314	0.042212	NTC_M26
1.1.1.303	-0.185923	6.85983	7.03909	0.0127326	0.042212	B.napus_M26
1.1.1.4	-0.185923	6.85983	7.03909	0.0127326	0.042212	B.napus_M26
3.4.14.4	0.301907	7.00083	7.031	0.0127789	0.0423198	NTC_M26
2.5.1.94	5.20498	-0.346797	7.36699	0.0128626	0.0424837	NTC_M26
1.14.13.171	-0.642478	1.4973	7.41723	0.0128701	0.0424837	B.napus_M26
1.14.13.170	-0.642478	1.4973	7.41723	0.0128701	0.0424837	B.napus_M26
6.3.4.23	0.732502	4.17361	7.0001	0.0129573	0.0427256	NTC_M26
1.1.1.354	0.484432	4.69781	6.99446	0.0129902	0.042787	NTC_M26
4.1.3.44	0.894502	2.52159	6.99211	0.0130039	0.042787	NTC_M26
1.3.3.4	0.150916	8.09486	6.9835	0.0130543	0.0428202	NTC_M26
1.3.3.15	0.150916	8.09486	6.9835	0.0130543	0.0428202	NTC_M26
4.2.1.55	-0.167098	7.10173	6.98322	0.013056	0.0428202	B.napus_M26
2.4.1.312	4.21034	-1.81415	9.27636	0.0132387	0.0433732	NTC_M26
2.3.1.251	-0.501979	2.79556	6.94796	0.0132646	0.0434115	B.napus_M26
2.1.1.206	0.984668	2.82231	6.92607	0.013396	0.0437818	NTC_M26
3.2.1.45	-0.151931	8.01785	6.92434	0.0134064	0.0437818	B.napus_M26
3.2.2.-	0.066966	10.0698	6.91537	0.0134607	0.0439124	NTC_M26
4.4.1.15	-0.192304	7.58119	6.89068	0.0136114	0.0443565	B.napus_M26
4.6.1.16	0.935086	3.23489	6.88531	0.0136444	0.0443983	NTC_M26
3.2.2.1	-0.133721	7.67153	6.88388	0.0136532	0.0443983	B.napus_M26
2.3.1.42	-1.15692	2.52732	6.86654	0.0137604	0.0446536	B.napus_M26
3.1.1.85	-0.267692	6.15613	6.86647	0.0137609	0.0446536	B.napus_M26
6.2.1.4	0.96507	0.899389	6.84886	0.0138708	0.0449625	NTC_M26
4.1.3.3	-0.23931	4.95746	6.84544	0.0138922	0.0449843	B.napus_M26
4.2.1.57	0.344106	5.62218	6.83618	0.0139505	0.0450873	NTC_M26
4.1.99.20	0.721915	1.21235	9.76653	0.0139535	0.0450873	NTC_M26
5.4.99.1	0.555272	4.19807	6.78838	0.0142555	0.0460145	NTC_M26
2.1.1.307	0.867644	2.21448	6.73599	0.0145981	0.0470709	NTC_M26
2.6.1.33	-0.217435	5.37596	6.72831	0.0146492	0.0471857	B.napus_M26
5.3.1.27	-0.322556	4.45458	6.71858	0.014714	0.0473448	B.napus_M26
2.4.1.82	1.0918	0.455068	6.69973	0.0148406	0.0477018	NTC_M26
2.4.1.212	0.297956	5.30337	6.68472	0.0149423	0.0479783	NTC_M26
1.14.11.33	-0.134544	7.62555	6.66392	0.0150843	0.0483836	B.napus_M26
2.5.1.41	0.883708	3.0933	6.64889	0.0151879	0.048665	NTC_M26
1.14.13.70	0.335389	4.64111	6.64288	0.0152296	0.0487263	NTC_M26
5.1.3.5	-0.231183	6.53482	6.64067	0.0152449	0.0487263	B.napus_M26
6.3.4.13	0.043897	10.0156	6.63924	0.0152548	0.0487263	NTC_M26
6.2.1.27	0.212101	6.17696	6.63564	0.0152799	0.0487554	NTC_M26
4.1.99.5	-1.67861	0.0931263	6.94493	0.015326	0.0488049	B.napus_M26
5.4.99.5	0.0898843	8.77965	6.62884	0.0153273	0.0488049	NTC_M26
3.4.22.8	0.57824	0.782479	6.93932	0.015362	0.0488434	NTC_M26
3.2.1.50	-0.395948	5.22558	6.62255	0.0153713	0.0488434	B.napus_M26
2.4.2.49	-1.10919	-0.926229	7.70109	0.015407	0.048906	B.napus_M26
4.1.1.47	0.235145	6.06421	6.61048	0.0154562	0.0490113	NTC_M26
2.1.1.302	0.537489	3.5137	6.57292	0.0157235	0.0497885	Not_associated
5.1.2.3	0.0797374	9.22462	6.57149	0.0157338	0.0497885	Not_associated
1.8.1.15	-0.409481	3.75095	6.56807	0.0157584	0.0498149	Not_associated
2.4.2.4	-0.159003	7.50584	6.56435	0.0157852	0.0498481	Not_associated
3.1.11.3	1.81124	-0.657823	6.86707	0.0158355	0.0499554	Not_associated
1.14.12.19	-0.476098	4.33129	6.53591	0.0159919	0.0503968	Not_associated
6.3.5.5	0.0365529	11.2217	6.52937	0.0160398	0.0504958	Not_associated
6.3.2.2	0.0968601	9.0802	6.52455	0.0160753	0.0505555	Not_associated
3.5.3.9	0.131701	7.39092	6.51593	0.0161389	0.0507034	Not_associated
2.5.1.42	0.83662	1.89432	6.49401	0.0163018	0.0511627	Not_associated
2.4.1.180	-0.822304	1.38277	6.48602	0.0163616	0.0512977	Not_associated
1.14.11.30	-2.0903	-0.0503964	6.47761	0.0164249	0.0514434	Not_associated
2.5.1.129	0.0868792	8.90338	6.47351	0.0164558	0.0514874	Not_associated
1.11.2.4	-1.02318	2.60665	6.40064	0.0170162	0.0531866	Not_associated
3.7.1.22	-0.110559	8.00431	6.39251	0.01708	0.0532855	Not_associated
3.1.2.12	-0.263091	7.41248	6.39217	0.0170827	0.0532855	Not_associated
4.99.1.3	-0.165662	5.99147	6.36594	0.0172904	0.0538783	Not_associated
1.1.1.184	0.859634	1.89562	6.35829	0.0173515	0.0540138	Not_associated
2.7.7.40	0.478261	3.40125	6.35382	0.0173873	0.0540702	Not_associated
2.1.1.132	-0.206065	6.91122	6.35118	0.0174084	0.054081	Not_associated
3.1.2.28	-0.309758	5.90044	6.34241	0.017479	0.0542451	Not_associated
2.7.1.40	-0.0611774	9.96075	6.31429	0.0177074	0.0548984	Not_associated
1.3.8.6	-0.0643709	9.38751	6.28449	0.0179531	0.0556036	Not_associated
1.2.1.68	-0.214135	7.35835	6.2642	0.0181224	0.0560712	Not_associated
3.4.17.1	-1.0597	1.87515	6.25944	0.0181623	0.0561382	Not_associated
2.1.1.185	-0.0493846	9.34324	6.25176	0.0182271	0.0562816	Not_associated
5.1.3.11	-0.213831	5.75374	6.23418	0.0183762	0.0566845	Not_associated
2.7.1.92	-0.139333	7.67249	6.23033	0.018409	0.0566958	Not_associated
3.1.27.1	-0.199155	7.0315	6.22941	0.0184169	0.0566958	Not_associated
4.2.1.99	0.654418	5.49417	6.21663	0.0185264	0.0569245	Not_associated
2.7.7.73	-1.15434	0.0532834	6.21639	0.0185284	0.0569245	Not_associated
1.1.1.8	3.55414	-1.11424	6.74009	0.0185932	0.0570662	Not_associated
4.2.2.23	0.309675	6.24996	6.19575	0.0187067	0.0573574	Not_associated
4.4.1.8	0.074274	8.9992	6.19234	0.0187364	0.0573908	Not_associated
2.4.1.182	0.0615383	9.28066	6.16796	0.0189498	0.0579865	Not_associated
3.2.2.16	-0.694756	0.959299	6.1596	0.0190236	0.0581541	Not_associated
6.3.4.2	0.0431091	9.93454	6.15373	0.0190757	0.0582383	Not_associated
1.3.1.25	-0.354445	5.0568	6.1522	0.0190892	0.0582383	Not_associated
3.1.3.73	-0.359636	5.97577	6.13042	0.0192837	0.0587731	Not_associated
2.7.1.113	1.0302	0.27141	7.61479	0.0195616	0.0595451	Not_associated
1.14.13.148	0.361119	4.08838	6.09708	0.0195856	0.0595451	Not_associated
2.7.7.95	-1.4141	-0.662355	6.60956	0.0195954	0.0595451	Not_associated
1.3.1.70	0.419451	4.36006	6.0832	0.0197129	0.0598428	Not_associated
2.4.2.10	0.0542305	9.80292	6.07341	0.0198031	0.0600571	Not_associated
1.1.1.385	0.286673	4.31932	6.06788	0.0198544	0.0601078	Not_associated
1.21.98.1	0.145824	8.23382	6.06736	0.0198591	0.0601078	Not_associated
2.7.7.48	3.97145	-1.8476	7.83782	0.0199228	0.060241	Not_associated
1.1.3.46	0.10128	8.53046	6.0582	0.0199444	0.0602465	Not_associated
2.4.1.256	-0.550156	1.24497	6.54911	0.0200802	0.0605971	Not_associated
2.1.1.199	0.0434677	9.79444	6.0182	0.0203209	0.0612629	Not_associated
1.14.12.18	-0.621013	4.63297	6.00711	0.0204266	0.0615212	Not_associated
3.1.3.23	-0.25952	6.86381	5.99013	0.0205897	0.0619513	Not_associated
1.5.1.28	0.174613	6.44347	5.98235	0.0206649	0.0621165	Not_associated
3.1.1.47	1.04268	-0.426557	8.72465	0.0208492	0.062609	Not_associated
4.3.1.19	-0.0390474	11.1625	5.95254	0.0209558	0.0628675	Not_associated
1.7.2.5	-0.131999	8.10338	5.92693	0.0212093	0.0635657	Not_associated
2.2.1.1	0.0388864	11.1219	5.92036	0.0212749	0.0636999	Not_associated
1.3.1.45	-0.267159	7.71184	5.85325	0.0219577	0.06568	Not_associated
6.3.2.4	0.0442608	10.6121	5.84379	0.022056	0.0658448	Not_associated
4.3.1.28	4.44688	-0.933761	6.70067	0.0220638	0.0658448	Not_associated
1.14.-.-	0.123106	8.31709	5.84173	0.0220774	0.0658448	Not_associated
4.2.1.24	0.0352283	9.70761	5.83509	0.0221466	0.065987	Not_associated
6.3.5.3	-0.0324744	10.7862	5.83115	0.0221878	0.0660455	Not_associated
2.3.1.15	0.040646	10.5846	5.82834	0.0222172	0.0660688	Not_associated
1.1.-.-	-0.506786	3.77241	5.82446	0.022258	0.0661139	Not_associated
3.2.1.181	0.635034	0.80426	11.4021	0.0222756	0.0661139	Not_associated
3.5.99.7	-0.145374	6.21229	5.79443	0.0225759	0.0669403	Not_associated
4.2.1.117	-0.554861	4.93284	5.76491	0.0228934	0.0678158	Not_associated
2.1.1.196	0.908939	1.9756	5.76166	0.0229286	0.0678545	Not_associated
4.1.1.49	0.0753014	8.95766	5.75949	0.0229522	0.0678586	Not_associated
3.4.13.22	-0.0940873	8.22349	5.75475	0.0230037	0.0679454	Not_associated
3.5.1.87	0.0738319	9.37217	5.67388	0.0239035	0.0705294	Not_associated
3.1.3.2	-0.23786	7.19992	5.66797	0.0239708	0.0705294	Not_associated
2.3.1.75	3.99068	-1.84544	7.22933	0.0239708	0.0705294	Not_associated
2.3.1.76	3.99068	-1.84544	7.22933	0.0239708	0.0705294	Not_associated
2.4.1.255	-0.789224	1.8497	5.73847	0.0242802	0.0713713	Not_associated
3.6.3.32	-0.240709	6.85328	5.621	0.0245126	0.0719852	Not_associated
1.3.1.88	3.91411	-1.85409	7.15146	0.0245591	0.0720525	Not_associated
1.1.1.103	-0.0975209	8.63077	5.60508	0.0246993	0.0723945	Not_associated
2.6.1.-	0.0967798	10.0675	5.59158	0.0248589	0.0727925	Not_associated
1.4.3.10	-0.667533	1.46663	5.58108	0.0249838	0.0730407	Not_associated
4.2.1.153	0.130521	7.30057	5.57948	0.0250029	0.0730407	Not_associated
2.1.1.77	0.0519564	10.1237	5.57844	0.0250152	0.0730407	Not_associated
4.1.99.14	-0.465341	2.76791	5.57227	0.0250891	0.0731864	Not_associated
5.4.3.8	0.0670413	10.5662	5.56923	0.0251255	0.073223	Not_associated
1.21.4.2	0.41788	5.71687	5.56295	0.0252011	0.0733732	Not_associated
5.4.99.18	0.0462036	9.64217	5.55667	0.0252767	0.0735185	Not_associated
1.1.1.95	0.0341629	10.9676	5.55102	0.0253451	0.0735185	Not_associated
1.1.1.399	0.0341629	10.9676	5.55102	0.0253451	0.0735185	Not_associated
1.1.1.29	0.158144	6.67864	5.55086	0.0253471	0.0735185	Not_associated
2.3.1.234	-0.0454029	9.70908	5.54869	0.0253733	0.073525	Not_associated
1.13.11.61	-0.779307	0.125738	5.54078	0.0254695	0.0737338	Not_associated
2.7.1.28	-0.392365	4.78389	5.5335	0.0255583	0.0737815	Not_associated
2.7.1.29	-0.392365	4.78389	5.5335	0.0255583	0.0737815	Not_associated
4.6.1.15	-0.392365	4.78389	5.5335	0.0255583	0.0737815	Not_associated
4.2.1.36	-0.461974	5.41329	5.52683	0.0256401	0.0739478	Not_associated
1.2.1.72	-1.07115	1.61617	5.61605	0.0256964	0.0740404	Not_associated
5.4.3.3	-0.216998	6.03734	5.51463	0.0257903	0.074241	Not_associated
1.1.1.35	0.070765	10.5524	5.50806	0.0258714	0.0744047	Not_associated
1.14.11.17	-0.133312	10.3132	5.50097	0.0259595	0.0745847	Not_associated
1.11.1.5	0.152476	9.68148	5.49735	0.0260046	0.0745847	Not_associated
2.7.7.80	0.0481207	9.73916	5.49592	0.0260224	0.0745847	Not_associated
3.5.1.101	-0.263073	5.35953	5.49519	0.0260315	0.0745847	Not_associated
2.8.3.5	-0.110312	9.70045	5.49192	0.0260724	0.0746319	Not_associated
3.7.1.12	-0.345493	5.92992	5.48298	0.0261843	0.0748823	Not_associated
3.5.1.99	0.298273	4.49303	5.47539	0.0262799	0.0750251	Not_associated
1.14.99.48	0.806875	0.285043	5.56748	0.0262833	0.0750251	Not_associated
6.3.4.19	0.0500929	9.40012	5.45446	0.0265451	0.0756354	Not_associated
2.7.1.71	-0.0807861	9.17887	5.45435	0.0265465	0.0756354	Not_associated
2.1.1.186	-0.164883	6.69701	5.44664	0.0266451	0.0758455	Not_associated
5.2.1.13	0.350632	4.0596	5.437	0.0267688	0.0761269	Not_associated
1.2.1.32	-0.178498	6.84705	5.42944	0.0268663	0.0761972	Not_associated
1.2.1.85	-0.178498	6.84705	5.42944	0.0268663	0.0761972	Not_associated
4.2.1.149	-0.201101	7.34293	5.42929	0.0268682	0.0761972	Not_associated
1.14.14.27	-0.183339	5.77508	5.38731	0.0274166	0.0776803	Not_associated
3.2.-.-	0.206499	6.42368	5.37668	0.0275574	0.0779822	Not_associated
3.5.1.26	-0.153022	7.61783	5.37542	0.0275741	0.0779822	Not_associated
2.7.1.1	0.39402	3.7766	5.35633	0.027829	0.0786305	Not_associated
3.4.21.53	0.046784	10.9381	5.34679	0.0279575	0.0789207	Not_associated
1.8.1.2	-0.0859297	9.70293	5.3423	0.0280182	0.0790152	Not_associated
1.1.1.93	-0.0751194	8.74137	5.33668	0.0280943	0.0790152	Not_associated
4.1.1.73	-0.0751194	8.74137	5.33668	0.0280943	0.0790152	Not_associated
1.1.1.83	-0.0751194	8.74137	5.33668	0.0280943	0.0790152	Not_associated
2.7.4.-	0.126206	7.97529	5.32637	0.0282346	0.0793369	Not_associated
2.7.11.10	5.24738	-1.57377	6.7038	0.0283084	0.0794713	Not_associated
2.6.1.40	-0.286326	5.5531	5.31875	0.0283387	0.0794834	Not_associated
1.14.14.17	0.438907	3.69829	5.31503	0.0283897	0.0795535	Not_associated
1.7.2.2	0.335757	6.11238	5.30511	0.0285263	0.0798364	Not_associated
4.1.99.2	0.377694	3.80646	5.30264	0.0285604	0.0798364	Not_associated
1.17.8.1	-0.186399	7.0775	5.29786	0.0286265	0.0798364	Not_associated
1.2.1.5	0.426065	4.10251	5.29719	0.0286357	0.0798364	Not_associated
4.1.99.3	-0.102134	8.25705	5.29691	0.0286397	0.0798364	Not_associated
4.3.1.12	-0.124076	8.69633	5.29637	0.0286472	0.0798364	Not_associated
1.8.7.1	0.119347	7.58561	5.27531	0.0289406	0.0805809	Not_associated
2.7.11.-	0.126199	7.98096	5.26586	0.0290735	0.0808462	Not_associated
4.1.2.20	-0.132009	6.45491	5.26477	0.0290888	0.0808462	Not_associated
3.5.2.2	0.0810156	9.39785	5.26102	0.0291417	0.0808572	Not_associated
4.2.1.108	0.343656	3.62058	5.26075	0.0291456	0.0808572	Not_associated
2.4.1.7	0.247098	4.75249	5.25787	0.0291863	0.0808967	Not_associated
5.4.2.2	-0.0572998	9.90122	5.25463	0.0292322	0.0809507	Not_associated
4.2.1.41	0.181144	6.43342	5.24967	0.0293025	0.0810406	Not_associated
2.4.2.30	0.479269	2.69074	5.24861	0.0293176	0.0810406	Not_associated
2.4.2.22	-0.145398	6.87211	5.24525	0.0293655	0.0810723	Not_associated
3.5.3.11	0.0915099	8.9253	5.24408	0.0293821	0.0810723	Not_associated
1.3.98.3	0.88451	0.18938	5.23193	0.0295559	0.0814783	Not_associated
3.2.1.89	0.162817	6.42995	5.22808	0.0296112	0.0815573	Not_associated
2.3.1.12	0.0314666	10.2321	5.22533	0.0296508	0.0815929	Not_associated
1.6.5.9	1.00957	1.83159	5.21639	0.0297797	0.0818047	Not_associated
1.1.1.26	-0.0718343	9.33063	5.21629	0.0297812	0.0818047	Not_associated
3.4.24.21	-0.481804	1.55279	5.21227	0.0298393	0.0818909	Not_associated
2.4.2.9	0.0587084	9.83343	5.20825	0.0298978	0.0819777	Not_associated
5.1.3.7	0.177701	6.88735	5.20542	0.0299389	0.082017	Not_associated
2.3.1.30	0.0561209	9.27224	5.19704	0.030061	0.082278	Not_associated
2.5.1.56	0.0978949	8.3402	5.18535	0.0302326	0.0826689	Not_associated
1.2.1.84	0.56809	1.48657	5.18362	0.0302579	0.0826689	Not_associated
4.2.1.22	-0.0721248	9.02092	5.18034	0.0303063	0.0827273	Not_associated
3.4.19.5	0.0957115	8.39886	5.1631	0.0305617	0.0833501	Not_associated
3.1.1.76	-0.187596	5.3192	5.15925	0.0306191	0.0834323	Not_associated
2.6.1.22	0.0963117	8.55675	5.13135	0.0310383	0.0844994	Not_associated
2.4.1.345	-0.185986	7.68584	5.11928	0.0312218	0.0849232	Not_associated
2.3.1.4	1.05324	1.33526	5.19479	0.0313157	0.0851032	Not_associated
2.5.1.75	-0.0402016	9.59239	5.10456	0.0314469	0.0853838	Not_associated
2.7.7.41	-0.0320669	9.78058	5.09323	0.0316214	0.0857816	Not_associated
5.3.1.9	-0.0410873	10.4128	5.08743	0.0317113	0.0859194	Not_associated
4.2.1.51	0.0424876	9.58291	5.08632	0.0317284	0.0859194	Not_associated
2.7.1.191	-0.128279	8.02487	5.08183	0.0317981	0.0860321	Not_associated
3.1.1.-	-0.0908742	11.5608	5.07186	0.0319536	0.0863763	Not_associated
1.1.3.44	-1.14276	-0.395676	5.704	0.0322942	0.0870835	Not_associated
1.1.3.43	-1.14276	-0.395676	5.704	0.0322942	0.0870835	Not_associated
2.3.1.35	-0.0482639	9.40229	5.0498	0.0323006	0.0870835	Not_associated
3.4.11.21	-0.314514	5.17998	5.04285	0.0324108	0.0873037	Not_associated
4.1.3.45	-0.243439	5.8289	5.0353	0.0325308	0.0874184	Not_associated
4.4.1.-	-0.553211	2.7187	5.03502	0.0325353	0.0874184	Not_associated
3.1.2.-	-0.0542548	11.1036	5.03479	0.0325391	0.0874184	Not_associated
5.2.1.1	0.108931	8.2319	5.03237	0.0325776	0.0874451	Not_associated
3.4.23.51	-0.975868	2.33708	5.02116	0.0327572	0.0878501	Not_associated
3.5.4.13	-0.0443772	9.48626	5.01621	0.032837	0.0879869	Not_associated
3.5.3.12	0.0652242	8.68685	5.01399	0.0328727	0.0880056	Not_associated
6.3.3.3	-0.0829089	8.43786	5.00028	0.0330947	0.0884801	Not_associated
1.1.2.4	0.110846	8.50562	4.99947	0.0331078	0.0884801	Not_associated
3.1.1.101	0.627241	3.50538	4.99489	0.0331823	0.0886021	Not_associated
2.7.7.53	0.139668	8.22409	4.92879	0.0342792	0.0914511	Not_associated
1.2.3.3	0.146858	6.30058	4.92648	0.0343183	0.0914756	Not_associated
1.1.99.24	-0.268019	4.67963	4.91652	0.0344873	0.091846	Not_associated
1.10.2.2	-0.142052	8.36677	4.88619	0.0350073	0.0931499	Not_associated
1.13.11.5	-0.0787548	9.23146	4.8677	0.0353286	0.0939231	Not_associated
5.4.2.12	-0.0649939	10.424	4.8618	0.0354319	0.094116	Not_associated
2.7.1.50	-0.167214	6.13683	4.85286	0.035589	0.0944512	Not_associated
1.2.1.60	-0.149617	6.67032	4.84698	0.0356926	0.0946294	Not_associated
1.14.11.4	1.14467	-1.04625	14.1336	0.0357179	0.0946294	Not_associated
2.1.1.210	0.620032	0.750551	4.8406	0.0358056	0.0947794	Not_associated
1.4.9.1	-0.329374	6.93618	4.83175	0.0359628	0.0951135	Not_associated
2.4.1.52	-0.676756	2.67359	4.8167	0.036232	0.0956545	Not_associated
1.1.1.300	-0.273115	4.73393	4.81635	0.0362382	0.0956545	Not_associated
3.5.2.5	0.117732	8.22961	4.81507	0.0362612	0.0956545	Not_associated
3.5.2.6	-0.0808022	10.0793	4.80988	0.0363548	0.0958187	Not_associated
4.2.2.1	-0.483846	1.97595	5.41346	0.0364251	0.095888	Not_associated
1.1.1.262	0.0823698	9.15107	4.80495	0.0364437	0.095888	Not_associated
1.6.2.4	0.199166	5.69167	4.80061	0.0365222	0.095997	Not_associated
1.14.13.222	0.309631	4.8581	4.7992	0.0365479	0.095997	Not_associated
2.7.7.47	-0.42582	2.30028	4.78804	0.0367508	0.0964472	Not_associated
2.3.1.39	0.0380127	9.79611	4.78088	0.0368817	0.0967077	Not_associated
3.4.24.70	0.181814	7.79208	4.77898	0.0369166	0.0967164	Not_associated
1.1.1.302	0.622919	3.17328	4.7741	0.0370061	0.0967885	Not_associated
3.1.3.79	0.975822	1.36431	5.68501	0.0370074	0.0967885	Not_associated
5.3.1.5	0.118568	8.50442	4.77073	0.0370681	0.0968645	Not_associated
2.8.3.10	-0.438294	4.75387	4.7677	0.0371239	0.0969105	Not_associated
5.1.2.2	-0.102147	7.51548	4.76634	0.037149	0.0969105	Not_associated
1.1.1.145	0.752857	0.0494068	8.99488	0.0373013	0.0972248	Not_associated
6.3.2.36	0.878609	2.67511	4.74448	0.0375552	0.0977454	Not_associated
6.2.1.-	-0.0455504	11.5178	4.74396	0.0375649	0.0977454	Not_associated
2.7.1.166	-0.267385	6.31354	4.73873	0.0376627	0.0979165	Not_associated
1.4.99.6	-0.167272	7.4469	4.73208	0.0377876	0.098158	Not_associated
6.3.2.5	-0.0341945	9.73608	4.72772	0.0378697	0.0982878	Not_associated
1.1.1.136	0.134531	8.8488	4.71675	0.0380773	0.0987428	Not_associated
1.3.1.87	-0.703645	2.4388	4.71408	0.038128	0.0987739	Not_associated
3.6.3.22	0.311849	3.76801	4.71272	0.0381538	0.0987739	Not_associated
1.18.6.1	-1.05252	2.05907	4.69514	0.0384898	0.0995594	Not_associated
1.3.1.21	0.48594	2.3351	4.69313	0.0385284	0.099575	Not_associated
2.6.1.96	-0.145919	7.20612	4.67849	0.0388111	0.100221	Not_associated
5.3.1.25	0.313566	4.09816	4.66021	0.0391671	0.100886	Not_associated
5.3.1.3	0.313566	4.09816	4.66021	0.0391671	0.100886	Not_associated
2.1.1.98	0.777443	2.84848	4.66019	0.0391674	0.100886	Not_associated
1.1.1.193	0.0465027	9.66083	4.64509	0.0394643	0.101497	Not_associated
2.3.1.61	0.0594428	9.85718	4.64475	0.0394711	0.101497	Not_associated
4.1.1.15	-0.415251	6.16005	4.64134	0.0395384	0.101585	Not_associated
1.1.1.264	0.18787	6.21272	4.63296	0.0397047	0.101785	Not_associated
1.17.1.9	0.0626439	10.8041	4.63263	0.0397112	0.101785	Not_associated
1.2.1.99	-0.190064	6.52045	4.63238	0.0397161	0.101785	Not_associated
1.13.11.34	-1.14845	1.59135	4.61018	0.0401602	0.102833	Not_associated
2.1.1.43	1.84553	1.778	4.60837	0.0401967	0.102833	Not_associated
1.1.1.400	-0.844953	1.43374	10.4084	0.0402257	0.102833	Not_associated
3.4.13.21	-0.187304	7.27391	4.59446	0.040478	0.103294	Not_associated
1.3.1.53	0.590003	2.55769	4.59367	0.0404941	0.103294	Not_associated
3.1.3.39	0.803013	2.05198	4.59301	0.0405075	0.103294	Not_associated
6.1.1.15	0.0278397	10.0182	4.58976	0.0405736	0.103377	Not_associated
1.13.12.16	-0.0879024	10.0122	4.5782	0.0408097	0.103892	Not_associated
5.5.1.27	0.150093	6.62199	4.57415	0.0408928	0.104016	Not_associated
6.2.1.20	0.0705857	8.68602	4.56699	0.04104	0.104304	Not_associated
2.4.1.187	0.148635	7.99169	4.56306	0.0411212	0.104424	Not_associated
2.4.2.52	-0.228628	6.26591	4.56011	0.0411822	0.104492	Not_associated
2.4.2.43	-0.366079	4.54457	4.55793	0.0412273	0.10452	Not_associated
3.4.24.20	0.427765	3.80988	4.5451	0.041494	0.105109	Not_associated
3.5.3.7	-0.442705	5.08419	4.54034	0.0415936	0.105274	Not_associated
2.8.1.8	0.0346608	9.81819	4.52277	0.0419631	0.106122	Not_associated
3.1.3.71	0.158288	7.29547	4.49472	0.0425605	0.107483	Not_associated
2.1.1.74	0.0592763	9.08464	4.49341	0.0425887	0.107483	Not_associated
2.1.1.177	-0.0952378	8.71334	4.49256	0.0426069	0.107483	Not_associated
1.97.1.4	0.135157	8.25607	4.48131	0.0428494	0.108006	Not_associated
1.2.99.8	1.96193	0.920059	4.46496	0.0432046	0.108812	Not_associated
3.1.21.1	-0.786176	1.80815	4.46067	0.0432983	0.108958	Not_associated
3.5.4.40	0.143613	7.67027	4.45244	0.043479	0.109323	Not_associated
1.13.11.39	-0.524697	3.05114	4.43816	0.043794	0.110024	Not_associated
1.5.1.49	-0.502946	1.23895	4.42285	0.0441346	0.110638	Not_associated
2.3.2.15	0.444405	3.25159	4.4223	0.044147	0.110638	Not_associated
2.3.1.201	0.179911	7.39131	4.42216	0.0441502	0.110638	Not_associated
1.2.1.54	-0.311682	5.33097	4.42071	0.0441827	0.110638	Not_associated
3.1.2.1	-0.222926	5.35606	4.41369	0.0443399	0.11094	Not_associated
3.2.1.31	0.137424	6.53574	4.40851	0.0444565	0.111141	Not_associated
3.4.19.-	0.258349	4.92946	4.3651	0.0454467	0.113524	Not_associated
2.4.1.264	0.702502	2.61072	4.35772	0.0456175	0.113858	Not_associated
2.7.1.198	-0.631462	1.18324	4.35527	0.0456743	0.113907	Not_associated
2.7.1.189	-0.302243	4.50106	4.34598	0.0458905	0.114352	Not_associated
1.2.1.50	4.26031	-0.477439	4.47505	0.0462883	0.11525	Not_associated
2.7.8.26	-0.170431	7.18976	4.32271	0.0464372	0.115413	Not_associated
2.4.1.293	0.891026	-0.894266	4.8132	0.0464497	0.115413	Not_associated
2.7.6.1	-0.0397193	9.99329	4.32145	0.0464671	0.115413	Not_associated
4.1.1.86	-0.219938	6.00668	4.31706	0.046571	0.115578	Not_associated
3.2.1.196	-0.191458	6.02996	4.2856	0.0473241	0.117351	Not_associated
1.18.1.2	0.0845465	8.94005	4.27132	0.0476702	0.118114	Not_associated
3.1.31.1	-0.507233	4.41407	4.26359	0.047859	0.118486	Not_associated
3.4.25.1	0.192141	7.63524	4.25733	0.0480123	0.118769	Not_associated
2.7.-.-	-0.0553396	9.28804	4.25221	0.0481382	0.118985	Not_associated
1.12.7.2	-0.973171	0.725748	4.23588	0.048542	0.119886	Not_associated
3.5.1.1	-0.0935121	8.95052	4.23253	0.0486252	0.119994	Not_associated
3.6.1.55	-0.0719393	9.43125	4.22908	0.0487112	0.12011	Not_associated
1.1.1.306	-0.241438	6.10995	4.22723	0.0487574	0.120127	Not_associated
3.1.11.2	-0.0410023	10.3887	4.21183	0.0491437	0.120964	Not_associated
1.13.11.9	0.176757	6.52076	4.21054	0.0491762	0.120964	Not_associated
2.7.8.6	0.202601	5.23969	4.20561	0.0493006	0.121173	Not_associated
4.2.1.9	0.0422403	10.4714	4.20047	0.0494307	0.121395	Not_associated
3.1.3.-	0.0712512	9.84095	4.19329	0.049613	0.121745	Not_associated
2.3.1.117	-0.0444347	9.39375	4.19119	0.0496667	0.121779	Not_associated
2.8.1.13	-0.0391298	9.65068	4.18623	0.0497931	0.121991	Not_associated
2.7.8.43	0.255516	5.56271	4.18122	0.0499215	0.122208	Not_associated
2.1.1.11	-0.300238	3.89704	4.16738	0.0502775	0.122981	Not_associated
2.1.1.297	0.0355715	9.80744	4.16255	0.0504025	0.123188	Not_associated
1.10.3.-	-0.0522065	9.31427	4.14472	0.0508669	0.124224	Not_associated
2.5.1.101	0.198226	5.76367	4.11447	0.0516654	0.126074	Not_associated
3.2.2.28	-0.101152	7.74197	4.11135	0.0517488	0.126148	Not_associated
5.1.3.1	0.0386796	9.7662	4.11024	0.0517783	0.126148	Not_associated
4.2.1.59	-0.0517363	10.0325	4.10468	0.0519271	0.12641	Not_associated
4.1.3.40	-0.214952	6.11163	4.10242	0.0519875	0.126456	Not_associated
3.1.3.45	0.0969164	8.58422	4.09249	0.0522546	0.127005	Not_associated
1.3.1.64	0.157519	6.16955	4.08753	0.0523887	0.12723	Not_associated
1.14.13.7	-0.139204	5.9862	4.08181	0.0525437	0.127505	Not_associated
3.1.25.1	-0.72975	-0.717521	9.8553	0.0526384	0.127633	Not_associated
4.3.3.6	-0.134591	8.90969	4.06812	0.0529166	0.128207	Not_associated
2.1.1.260	0.753766	2.33676	4.05527	0.0532695	0.128882	Not_associated
1.19.1.1	0.0835738	8.93348	4.0549	0.0532796	0.128882	Not_associated
2.7.4.8	0.0334562	9.61998	4.04454	0.053566	0.129472	Not_associated
4.2.1.115	-0.208021	6.5891	4.03598	0.0538038	0.129944	Not_associated
3.5.2.3	0.0287538	10.7632	4.0248	0.0541166	0.130597	Not_associated
1.1.3.9	-0.34529	3.00072	4.0204	0.0542401	0.130792	Not_associated
4.1.1.-	0.353135	2.89407	4.01251	0.0544624	0.131224	Not_associated
6.1.1.3	0.0358142	10.0163	4.00177	0.0547668	0.131854	Not_associated
2.7.7.77	0.0823973	8.45921	3.99702	0.054902	0.132076	Not_associated
2.7.1.21	-0.0775347	8.21047	3.99184	0.0550497	0.132327	Not_associated
1.3.1.86	0.244885	5.50685	3.98909	0.0551284	0.132412	Not_associated
2.7.7.6	-0.0345718	12.21	3.98739	0.0551771	0.132425	Not_associated
1.14.99.44	-0.761026	0.335545	3.95333	0.0561633	0.134686	Not_associated
3.6.1.67	0.189769	6.39626	3.94719	0.0563429	0.135011	Not_associated
1.14.18.1	0.210879	7.06038	3.94369	0.0564456	0.135152	Not_associated
6.3.1.13	-0.199314	6.34761	3.92875	0.056887	0.136102	Not_associated
3.4.15.1	0.104887	8.26864	3.92541	0.0569861	0.136232	Not_associated
6.2.1.17	0.0903873	8.09053	3.91295	0.0573575	0.137013	Not_associated
3.1.26.11	-0.0814971	8.78542	3.89774	0.0578151	0.137998	Not_associated
4.1.1.103	-0.107209	6.79751	3.89434	0.0579177	0.138136	Not_associated
5.4.3.2	-0.0870299	8.69304	3.8826	0.0582741	0.138877	Not_associated
5.3.1.8	-0.0403477	9.65786	3.87932	0.0583742	0.139008	Not_associated
1.14.19.26	-0.135378	6.82415	3.86959	0.0586722	0.1395	Not_associated
1.14.19.11	-0.135378	6.82415	3.86959	0.0586722	0.1395	Not_associated
4.2.3.3	0.111414	6.17603	3.86579	0.058789	0.13967	Not_associated
6.2.1.32	0.0977519	7.79817	3.85923	0.0589911	0.140041	Not_associated
3.1.3.103	-1.33911	-0.0221274	3.85097	0.0592467	0.140539	Not_associated
6.3.4.24	0.363381	2.10312	3.84938	0.0592961	0.140547	Not_associated
3.4.19.12	-0.692056	-0.090099	4.98726	0.059867	0.14179	Not_associated
1.2.1.83	-1.1341	-1.42202	4.22313	0.0599291	0.141828	Not_associated
3.2.1.86	-0.188662	6.89278	3.81338	0.0604264	0.142891	Not_associated
1.8.4.11	0.032528	10.625	3.81195	0.060472	0.142891	Not_associated
2.5.1.68	-0.206461	5.62026	3.79224	0.0611016	0.144268	Not_associated
4.1.1.71	0.388682	3.02508	3.78801	0.0612377	0.144477	Not_associated
2.7.10.1	-0.228547	5.10712	3.78206	0.0614296	0.144764	Not_associated
2.7.7.62	-0.120951	7.47134	3.78131	0.0614538	0.144764	Not_associated
1.3.1.104	0.231269	6.21834	3.77349	0.0617073	0.14525	Not_associated
2.6.1.98	0.270236	5.21305	3.76769	0.0618959	0.145582	Not_associated
1.2.4.1	-0.029825	11.2847	3.76394	0.0620185	0.145758	Not_associated
4.1.1.17	-0.0896993	8.72512	3.75931	0.06217	0.146002	Not_associated
2.8.3.9	-0.208565	5.8715	3.75502	0.0623105	0.146219	Not_associated
2.3.1.176	-0.295529	3.69986	3.74788	0.0625458	0.146659	Not_associated
1.11.1.9	0.0750062	9.41666	3.74491	0.0626438	0.146776	Not_associated
1.5.3.-	-0.623617	2.99329	3.74137	0.0627608	0.146938	Not_associated
3.2.1.14	0.108703	7.8647	3.73983	0.0628118	0.146945	Not_associated
1.1.1.320	0.452559	2.90405	3.73318	0.0630327	0.147336	Not_associated
2.4.1.217	0.406553	2.32682	3.73189	0.0630754	0.147336	Not_associated
2.7.1.202	-0.409614	2.69979	3.72631	0.0632617	0.147555	Not_associated
3.6.3.4	-0.0702578	8.58964	3.7262	0.0632655	0.147555	Not_associated
2.1.1.107	0.0339686	10.1504	3.72191	0.0634087	0.147685	Not_associated
2.7.1.100	-0.217604	5.35065	3.72164	0.0634179	0.147685	Not_associated
2.4.1.229	-0.52518	1.43136	4.53984	0.0639199	0.14869	Not_associated
6.3.4.21	-0.0541592	8.87535	3.70593	0.0639464	0.14869	Not_associated
1.1.1.41	0.0882153	8.4603	3.69676	0.0642576	0.1493	Not_associated
2.1.1.171	-0.0824971	8.66559	3.695	0.0643173	0.149325	Not_associated
2.7.9.4	0.4053	1.39624	3.69326	0.0643768	0.14935	Not_associated
1.4.1.24	0.838996	2.98263	3.68698	0.0645911	0.149734	Not_associated
4.2.1.3	0.0315922	10.4754	3.68476	0.064667	0.149796	Not_associated
2.8.3.8	-0.200691	5.90037	3.6751	0.0649987	0.150373	Not_associated
4.3.1.23	0.61019	1.35694	3.67465	0.065014	0.150373	Not_associated
2.6.1.85	0.0634245	8.8457	3.67276	0.0650792	0.15041	Not_associated
1.5.5.-	0.397616	4.19433	3.66206	0.0654497	0.151091	Not_associated
2.1.1.133	-0.175209	6.74636	3.65997	0.0655221	0.151091	Not_associated
2.1.1.271	-0.175209	6.74636	3.65997	0.0655221	0.151091	Not_associated
1.21.4.1	1.04477	-0.215186	3.6559	0.0656636	0.151303	Not_associated
2.6.1.19	0.0831572	9.73146	3.65282	0.0657711	0.151437	Not_associated
1.7.7.2	0.250978	4.37478	3.64581	0.0660161	0.151887	Not_associated
1.1.1.61	0.142307	6.41136	3.6374	0.0663118	0.15231	Not_associated
4.2.2.-	0.0444607	10.8959	3.63309	0.0664639	0.15231	Not_associated
1.13.11.3	0.0647844	9.27866	3.63222	0.0664946	0.15231	Not_associated
1.23.1.3	0.553096	1.06605	3.63069	0.0665486	0.15231	Not_associated
1.23.1.2	0.553096	1.06605	3.63069	0.0665486	0.15231	Not_associated
1.23.1.1	0.553096	1.06605	3.63069	0.0665486	0.15231	Not_associated
1.23.1.4	0.553096	1.06605	3.63069	0.0665486	0.15231	Not_associated
1.3.1.72	0.546625	0.788502	3.62273	0.0668307	0.152841	Not_associated
3.6.1.56	-0.472624	1.52518	3.61836	0.0669862	0.153083	Not_associated
6.3.4.3	0.0673805	8.79579	3.60926	0.0673114	0.153711	Not_associated
2.7.8.41	-0.0595227	8.96992	3.59699	0.0677525	0.154453	Not_associated
4.1.1.28	-0.0965621	8.05544	3.59659	0.0677668	0.154453	Not_associated
2.7.1.43	0.189205	4.68804	3.59601	0.0677878	0.154453	Not_associated
6.4.1.3	-0.0491839	10.2705	3.59372	0.0678705	0.154527	Not_associated
4.1.2.27	-0.141545	6.56213	3.5875	0.0680957	0.154873	Not_associated
1.1.1.133	0.0396664	9.64594	3.58672	0.068124	0.154873	Not_associated
1.8.4.-	-0.106479	9.92388	3.58531	0.0681752	0.154875	Not_associated
3.2.2.29	1.3261	1.56707	3.58265	0.0682721	0.15498	Not_associated
1.1.99.2	0.248253	4.86657	3.58106	0.0683301	0.15498	Not_associated
3.4.21.121	0.422828	1.41531	3.57872	0.0684152	0.15498	Not_associated
1.3.7.1	0.197087	6.25738	3.57813	0.0684368	0.15498	Not_associated
1.2.1.8	-0.0829525	9.09544	3.57582	0.0685213	0.15498	Not_associated
1.3.8.4	-0.0974423	8.63981	3.5757	0.0685255	0.15498	Not_associated
2.1.1.187	0.194629	5.56163	3.5706	0.0687124	0.155288	Not_associated
4.99.1.7	0.51016	-0.385717	4.63439	0.0690303	0.155891	Not_associated
4.2.3.154	0.622016	0.580345	3.55751	0.0691942	0.156146	Not_associated
5.4.99.13	0.0966453	8.25516	3.55294	0.0693631	0.156412	Not_associated
3.5.1.6	0.0621842	9.83648	3.54368	0.0697073	0.157072	Not_associated
2.3.1.40	0.0633505	8.65986	3.53392	0.070072	0.157778	Not_associated
3.2.1.93	-0.959847	0.432665	3.56845	0.0703615	0.158301	Not_associated
2.1.1.166	-0.0972637	8.65231	3.52499	0.0704076	0.158301	Not_associated
1.3.5.4	0.0346441	11.5051	3.51899	0.0706342	0.158694	Not_associated
6.1.2.1	-0.338607	3.50494	3.50958	0.070991	0.159378	Not_associated
3.2.1.84	1.04843	-0.614683	5.52194	0.0727542	0.163217	Not_associated
4.1.3.25	-0.11706	7.25641	3.46138	0.0728511	0.163315	Not_associated
1.5.8.4	-0.22033	7.7719	3.45604	0.0730606	0.163664	Not_associated
1.14.11.35	-0.914812	-1.26148	7.19357	0.0733877	0.16426	Not_associated
5.1.3.23	0.147346	6.78916	3.44657	0.0734338	0.16426	Not_associated
3.2.1.3	-0.151486	8.30497	3.434	0.0739322	0.165254	Not_associated
1.1.1.261	0.17829	5.83183	3.4244	0.0743157	0.16599	Not_associated
3.6.3.8	-0.0864781	8.8079	3.42276	0.0743816	0.166016	Not_associated
4.1.1.19	0.0500399	9.47645	3.41438	0.0747183	0.166646	Not_associated
1.1.1.48	0.212398	6.51564	3.41096	0.0748564	0.166832	Not_associated
3.1.6.6	-0.0997914	7.16991	3.40654	0.075035	0.166891	Not_associated
1.1.1.203	-0.110011	7.26138	3.40627	0.075046	0.166891	Not_associated
2.5.1.103	-0.144698	7.04659	3.40626	0.0750465	0.166891	Not_associated
1.14.13.40	0.0853631	8.58411	3.39795	0.0753835	0.167519	Not_associated
2.4.1.153	0.666179	1.25924	4.47794	0.0761375	0.169072	Not_associated
1.14.13.179	-0.716923	-0.0187559	5.81497	0.0766053	0.169987	Not_associated
1.13.11.4	0.0778526	8.81521	3.35858	0.0770056	0.170752	Not_associated
2.1.1.179	-0.405332	2.25732	3.58527	0.0771128	0.170865	Not_associated
1.13.11.8	0.111108	8.56199	3.34819	0.0774402	0.171467	Not_associated
1.1.1.346	-0.171581	6.46576	3.3432	0.07765	0.171807	Not_associated
4.2.1.155	-0.11053	6.69953	3.33946	0.0778073	0.172031	Not_associated
1.1.1.47	-0.0970648	7.75461	3.32329	0.0784932	0.173422	Not_associated
6.3.2.39	0.861811	-0.944217	8.46198	0.0788185	0.174015	Not_associated
1.1.1.281	0.120933	7.42172	3.31404	0.0788885	0.174044	Not_associated
4.2.1.131	-0.45976	1.29191	3.30558	0.0792516	0.174719	Not_associated
2.7.1.59	-0.373886	2.59616	3.29492	0.0797126	0.175609	Not_associated
3.1.4.53	-0.0822083	8.14604	3.28945	0.07995	0.175924	Not_associated
1.1.1.291	0.308775	5.084	3.28897	0.0799709	0.175924	Not_associated
3.6.4.6	-0.462371	4.36353	3.28094	0.0803212	0.176568	Not_associated
2.3.1.223	-0.147588	5.62018	3.2754	0.0805641	0.176975	Not_associated
2.3.1.157	0.025474	9.67374	3.27104	0.0807554	0.177268	Not_associated
5.5.1.4	0.0765767	8.9407	3.26192	0.0811579	0.178024	Not_associated
6.2.1.18	-0.27665	4.8064	3.25463	0.0814813	0.178592	Not_associated
4.2.1.20	0.0239304	10.8251	3.25345	0.0815336	0.178592	Not_associated
3.5.1.108	0.0519082	9.24689	3.25098	0.0816438	0.178705	Not_associated
2.7.1.175	-0.228361	5.71418	3.24958	0.0817063	0.178714	Not_associated
2.5.1.1	0.0283864	9.88126	3.24468	0.0819248	0.178936	Not_associated
2.5.1.10	0.0283864	9.88126	3.24468	0.0819248	0.178936	Not_associated
2.4.1.80	-0.177636	8.26439	3.2375	0.0822466	0.179511	Not_associated
5.3.3.7	0.0660291	9.16282	3.22442	0.0828368	0.18067	Not_associated
3.1.2.6	-0.0624478	9.07372	3.22072	0.0830048	0.180908	Not_associated
2.7.1.197	0.321682	3.21045	3.20986	0.0834993	0.181856	Not_associated
2.7.7.97	0.461094	0.888651	3.20205	0.0838571	0.182324	Not_associated
3.4.24.55	0.923188	-1.32891	3.48767	0.0838709	0.182324	Not_associated
2.1.1.298	0.113859	7.69482	3.20041	0.0839326	0.182324	Not_associated
2.7.7.3	-0.0282539	9.51448	3.19997	0.0839526	0.182324	Not_associated
2.4.1.11	0.208146	5.95131	3.19683	0.0840972	0.182488	Not_associated
4.1.1.45	0.0528265	9.60447	3.19574	0.0841474	0.182488	Not_associated
4.2.3.153	0.341892	2.14655	3.18347	0.0847153	0.18359	Not_associated
2.4.1.-	0.0353574	11.231	3.18018	0.0848685	0.183792	Not_associated
1.5.1.33	0.100575	7.57896	3.17034	0.0853281	0.184656	Not_associated
3.6.1.23	-0.046321	9.27311	3.15902	0.0858598	0.185676	Not_associated
2.1.1.90	0.621804	-0.27115	3.52389	0.0859687	0.18578	Not_associated
2.3.1.82	0.0858367	7.35244	3.14781	0.0863908	0.186326	Not_associated
2.7.1.49	0.0402713	9.30038	3.14753	0.086404	0.186326	Not_associated
2.7.4.7	0.0402713	9.30038	3.14753	0.086404	0.186326	Not_associated
3.5.4.26	0.0389661	9.62151	3.13403	0.0870482	0.187583	Not_associated
1.5.1.39	-0.148236	5.78897	3.11193	0.0881148	0.189748	Not_associated
1.2.1.77	0.151626	5.87439	3.10862	0.0882758	0.189961	Not_associated
4.2.99.20	-0.171309	5.14955	3.10574	0.0884158	0.190128	Not_associated
2.7.7.39	0.405167	3.1477	3.09125	0.0891262	0.191521	Not_associated
1.3.3.3	0.0792489	8.79569	3.08923	0.0892256	0.1916	Not_associated
3.5.99.6	0.0755562	8.59842	3.08388	0.0894894	0.192032	Not_associated
2.4.99.-	-0.582578	0.0852226	3.10363	0.0901571	0.193329	Not_associated
2.7.7.92	-0.413892	2.65378	3.06261	0.0905484	0.193914	Not_associated
3.2.2.24	0.237549	5.06457	3.06245	0.0905566	0.193914	Not_associated
4.1.1.23	0.0305983	9.71377	3.05422	0.0909701	0.194663	Not_associated
3.6.3.41	0.042517	9.03356	3.04275	0.0915505	0.195768	Not_associated
2.1.1.173	-0.19212	6.68451	3.03668	0.0918592	0.19599	Not_associated
2.1.1.264	-0.19212	6.68451	3.03668	0.0918592	0.19599	Not_associated
2.4.1.339	-0.116687	6.74901	3.03567	0.0919102	0.19599	Not_associated
2.4.1.340	-0.116687	6.74901	3.03567	0.0919102	0.19599	Not_associated
2.5.1.84	-0.903164	-0.100514	3.06508	0.0920674	0.196052	Not_associated
2.5.1.85	-0.903164	-0.100514	3.06508	0.0920674	0.196052	Not_associated
4.1.2.57	0.303716	2.21158	3.02719	0.092344	0.196504	Not_associated
2.7.14.1	0.116291	6.78623	3.02519	0.0924467	0.196586	Not_associated
5.99.1.2	0.0278308	10.7923	3.01883	0.0927737	0.197144	Not_associated
1.11.1.15	0.0398736	10.4934	3.01408	0.0930186	0.197527	Not_associated
2.1.1.191	0.0590487	9.62558	3.00714	0.0933782	0.198139	Not_associated
2.7.7.24	0.0439601	9.79653	3.00603	0.093436	0.198139	Not_associated
4.2.1.136	0.0640102	9.08317	3.00158	0.0936674	0.198492	Not_associated
2.8.1.7	0.0255747	11.0584	2.99116	0.0942121	0.199508	Not_associated
1.2.1.4	-0.219621	3.9691	2.98151	0.0947198	0.200444	Not_associated
1.2.7.7	-0.220331	5.64874	2.97894	0.0948556	0.200593	Not_associated
3.5.1.11	0.0736096	9.44078	2.97587	0.0950178	0.200745	Not_associated
1.14.12.4	-0.369457	2.16594	4.16721	0.0950585	0.200745	Not_associated
5.1.99.4	0.0794484	8.06878	2.96604	0.0955401	0.201623	Not_associated
3.1.1.4	-0.306813	5.17493	2.95202	0.0962904	0.202934	Not_associated
2.5.1.88	-0.27397	3.0611	2.95134	0.0963271	0.202934	Not_associated
5.1.3.13	0.0380774	9.87267	2.95072	0.0963605	0.202934	Not_associated
5.1.3.38	0.214247	4.34514	2.94846	0.0964822	0.203051	Not_associated
6.6.1.2	-0.0813077	9.59291	2.94405	0.0967202	0.203411	Not_associated
5.3.1.1	-0.0253679	9.72072	2.93724	0.0970891	0.204047	Not_associated
3.5.4.25	0.0342787	10.2377	2.93572	0.0971715	0.20408	Not_associated
3.2.1.4	0.123271	9.35358	2.93083	0.0974378	0.204499	Not_associated
2.7.1.217	-0.108157	6.73286	2.92468	0.0977735	0.205026	Not_associated
4.1.1.98	0.0525863	9.46558	2.92363	0.097831	0.205026	Not_associated
2.7.7.66	-0.370028	4.60117	2.92253	0.0978913	0.205026	Not_associated
1.14.12.1	-0.111252	7.67225	2.92133	0.0979568	0.205026	Not_associated
1.14.13.22	-0.121708	7.62893	2.90925	0.0986218	0.206277	Not_associated
3.1.3.8	0.244335	5.57985	2.90523	0.0988446	0.206602	Not_associated
5.1.3.14	0.0666233	9.46802	2.90332	0.0989506	0.206682	Not_associated
2.4.1.4	0.215679	4.61619	2.90098	0.0990803	0.206811	Not_associated
4.2.3.12	0.0711076	9.14617	2.89905	0.0991877	0.206895	Not_associated
2.4.2.46	-0.651912	1.32094	2.89534	0.0993944	0.207184	Not_associated
1.3.1.58	0.531271	1.68087	2.89163	0.0996014	0.20738	Not_associated
3.1.3.10	0.104403	6.53377	2.89122	0.0996239	0.20738	Not_associated
1.3.99.8	-0.0995856	7.731	2.8825	0.100113	0.208257	Not_associated
3.4.11.5	-0.0584546	9.66217	2.88043	0.100229	0.208357	Not_associated
5.3.3.-	-0.202238	6.73365	2.87215	0.100697	0.209141	Not_associated
3.2.1.172	0.148006	6.89979	2.87134	0.100743	0.209141	Not_associated
1.1.1.34	0.154052	6.07744	2.86634	0.101027	0.209588	Not_associated
6.2.1.30	0.0873709	10.0669	2.86397	0.101161	0.209725	Not_associated
2.3.1.41	0.0967279	8.88236	2.85284	0.101797	0.210899	Not_associated
5.5.1.1	0.0839215	7.28908	2.84363	0.102326	0.211732	Not_associated
4.1.2.48	-0.0292473	9.77555	2.84344	0.102337	0.211732	Not_associated
4.3.1.24	0.187038	4.17887	2.83442	0.102858	0.212667	Not_associated
3.5.1.52	0.56446	-0.877641	5.64609	0.103497	0.213843	Not_associated
6.3.5.11	-0.130775	7.64022	2.81181	0.10418	0.214963	Not_associated
6.3.5.9	-0.130775	7.64022	2.81181	0.10418	0.214963	Not_associated
1.3.1.22	0.2763	4.44223	2.80976	0.1043	0.215067	Not_associated
1.14.13.227	-0.18979	5.84416	2.79016	0.105463	0.217234	Not_associated
4.2.1.18	0.0439204	8.96788	2.78965	0.105493	0.217234	Not_associated
3.6.1.3	-0.446844	2.37204	2.78476	0.105786	0.21769	Not_associated
2.8.3.6	-0.103869	7.77837	2.77035	0.106653	0.219326	Not_associated
6.3.4.18	-0.0592078	9.23512	2.75931	0.107323	0.220178	Not_associated
2.4.99.12	0.0515247	9.11283	2.75761	0.107427	0.220178	Not_associated
2.4.99.15	0.0515247	9.11283	2.75761	0.107427	0.220178	Not_associated
2.4.99.14	0.0515247	9.11283	2.75761	0.107427	0.220178	Not_associated
2.4.99.13	0.0515247	9.11283	2.75761	0.107427	0.220178	Not_associated
2.4.1.289	-0.231098	4.88608	2.74523	0.108184	0.221582	Not_associated
3.2.1.136	0.424039	4.3962	2.73532	0.108796	0.222686	Not_associated
4.1.2.50	0.0696716	9.13552	2.73376	0.108892	0.222733	Not_associated
2.7.1.130	0.049254	9.04299	2.72974	0.109141	0.223094	Not_associated
5.4.99.64	-0.198087	5.30995	2.72128	0.109668	0.224022	Not_associated
4.3.1.2	0.264694	3.33699	2.71504	0.110058	0.224669	Not_associated
2.8.2.1	-0.168422	6.9746	2.71124	0.110297	0.225006	Not_associated
1.13.11.16	-0.134889	6.39082	2.69656	0.111224	0.226746	Not_associated
1.5.99.6	-0.138508	7.8611	2.6942	0.111374	0.2269	Not_associated
5.-.-.-	0.11881	6.20072	2.68777	0.111784	0.227584	Not_associated
1.8.7.2	0.400052	3.89222	2.67958	0.112308	0.228467	Not_associated
4.1.1.46	-0.0919152	7.50557	2.67866	0.112367	0.228467	Not_associated
5.4.99.15	-0.0582568	9.0398	2.67176	0.112811	0.229218	Not_associated
2.7.7.2	0.027499	9.65203	2.66787	0.113062	0.229576	Not_associated
3.1.21.5	0.165191	7.35477	2.66181	0.113455	0.230115	Not_associated
2.5.1.99	0.0468968	8.99556	2.66029	0.113554	0.230115	Not_associated
2.5.1.32	0.0468968	8.99556	2.66029	0.113554	0.230115	Not_associated
6.2.1.31	0.141454	5.83289	2.64497	0.114555	0.23199	Not_associated
2.7.1.169	0.586745	1.86879	2.63921	0.114934	0.232604	Not_associated
3.4.13.9	-0.0526997	8.5926	2.60629	0.117127	0.236787	Not_associated
4.1.1.74	0.271539	5.02058	2.60563	0.117172	0.236787	Not_associated
3.5.1.84	0.146794	6.69241	2.60473	0.117233	0.236787	Not_associated
2.3.1.9	-0.0244022	11.6865	2.58956	0.118261	0.238706	Not_associated
5.4.2.8	-0.0403017	10.0983	2.57704	0.119118	0.240277	Not_associated
4.1.1.61	0.375813	1.11073	4.09317	0.119333	0.240496	Not_associated
2.8.3.1	0.119334	6.67882	2.57318	0.119383	0.240496	Not_associated
1.2.1.12	0.027198	10.0148	2.56503	0.119947	0.241471	Not_associated
4.1.2.45	0.228024	3.32227	2.5631	0.12008	0.241581	Not_associated
2.3.1.28	0.293762	4.17446	2.56006	0.120291	0.241847	Not_associated
4.1.3.39	-0.192151	6.6806	2.55588	0.120582	0.242273	Not_associated
3.2.1.17	-0.233257	5.51245	2.55001	0.120992	0.242936	Not_associated
1.5.1.7	-0.186008	5.2672	2.5478	0.121147	0.243088	Not_associated
5.1.1.7	0.0294882	9.46866	2.54562	0.121299	0.243235	Not_associated
4.1.2.19	0.375876	1.25493	3.43065	0.12156	0.243597	Not_associated
1.13.99.1	0.137254	5.9005	2.53773	0.121855	0.244028	Not_associated
3.2.1.177	-0.0845438	8.29878	2.51886	0.123194	0.246549	Not_associated
1.7.99.-	0.0578811	9.79215	2.51737	0.123301	0.246602	Not_associated
2.3.2.29	-0.0795473	8.43498	2.50144	0.124446	0.24873	Not_associated
2.1.1.228	0.0242227	9.68175	2.49242	0.1251	0.249752	Not_associated
1.3.1.56	-0.276771	4.04772	2.49214	0.125121	0.249752	Not_associated
5.1.3.40	-0.213493	3.10865	2.86254	0.125256	0.249858	Not_associated
2.7.1.90	0.0606528	9.73102	2.48682	0.125508	0.250199	Not_associated
4.1.2.56	-0.384765	1.67794	3.08954	0.12639	0.251793	Not_associated
4.2.1.11	0.0267402	10.1044	2.47148	0.126634	0.251972	Not_associated
2.3.1.233	0.602942	1.27265	2.47133	0.126645	0.251972	Not_associated
6.2.1.41	-0.150341	6.49728	2.45192	0.128087	0.254675	Not_associated
2.7.1.83	-0.19908	3.22078	2.45068	0.12818	0.254695	Not_associated
4.1.1.35	0.0543489	8.28336	2.444	0.12868	0.255492	Not_associated
3.4.21.89	0.0272394	10.3112	2.4431	0.128748	0.255492	Not_associated
1.8.2.2	0.0747145	7.02343	2.43304	0.129507	0.256832	Not_associated
5.3.99.11	-0.278678	4.50399	2.42648	0.130005	0.257653	Not_associated
1.1.5.9	0.183972	5.02047	2.42427	0.130173	0.257819	Not_associated
2.4.2.3	0.161572	5.74795	2.41489	0.130891	0.259072	Not_associated
1.10.3.1	-0.363066	2.40348	2.40374	0.131749	0.260506	Not_associated
1.14.14.1	0.137749	6.15888	2.40327	0.131785	0.260506	Not_associated
4.2.1.47	0.0415745	9.62032	2.40103	0.131958	0.260679	Not_associated
5.3.1.12	-0.0912063	8.01958	2.39989	0.132047	0.260686	Not_associated
4.3.2.2	0.0226339	9.90241	2.39672	0.132292	0.260998	Not_associated
2.3.1.37	-0.0939878	8.12158	2.39485	0.132437	0.260998	Not_associated
1.1.1.335	0.117897	6.66049	2.39455	0.132461	0.260998	Not_associated
2.1.1.100	0.651527	0.695396	2.40606	0.133244	0.262204	Not_associated
1.5.1.9	0.665986	0.0911699	2.38342	0.13333	0.262204	Not_associated
1.5.1.8	0.665986	0.0911699	2.38342	0.13333	0.262204	Not_associated
2.1.1.80	0.0759883	10.9145	2.37962	0.133628	0.262622	Not_associated
1.14.19.2	-0.106936	6.8393	2.37793	0.133761	0.262714	Not_associated
3.1.3.41	-0.124028	5.65301	2.37175	0.134248	0.263501	Not_associated
1.13.11.79	-0.173962	6.5346	2.36922	0.134448	0.263724	Not_associated
6.3.1.-	-0.110779	8.12349	2.36719	0.134608	0.26387	Not_associated
2.1.2.1	0.0226807	9.97709	2.36464	0.134811	0.264098	Not_associated
3.5.1.2	-0.155199	7.84828	2.36339	0.13491	0.264123	Not_associated
2.7.1.163	0.562081	1.35703	2.35573	0.13552	0.265148	Not_associated
3.7.1.14	-0.218364	4.86579	2.34867	0.136085	0.266083	Not_associated
4.2.1.104	0.110823	6.6241	2.33709	0.137019	0.267737	Not_associated
3.4.25.2	0.0424995	9.07504	2.33559	0.137139	0.267803	Not_associated
1.14.11.-	-0.085895	9.64556	2.32934	0.137647	0.268622	Not_associated
6.1.1.9	0.0210993	10.2628	2.32033	0.138382	0.269821	Not_associated
3.1.1.15	-0.152194	6.22857	2.31901	0.13849	0.269821	Not_associated
5.1.1.8	-0.108591	7.60619	2.31858	0.138526	0.269821	Not_associated
3.6.1.9	-0.104079	8.20416	2.31117	0.139134	0.270834	Not_associated
4.1.1.20	0.0250869	10.0606	2.30971	0.139254	0.270895	Not_associated
1.1.1.87	0.442307	0.822889	2.30397	0.139729	0.271646	Not_associated
1.10.3.11	-0.196742	4.44261	2.29408	0.14055	0.273069	Not_associated
4.2.1.113	-0.117057	7.86356	2.29059	0.140841	0.27346	Not_associated
1.2.1.87	-0.391621	4.03372	2.28764	0.141088	0.273766	Not_associated
1.21.98.3	0.148702	6.01276	2.28539	0.141277	0.273854	Not_associated
1.7.99.1	-0.278691	2.21551	2.28497	0.141312	0.273854	Not_associated
1.1.1.394	-0.329453	4.44977	2.28261	0.14151	0.273993	Not_associated
5.1.99.6	0.600518	1.95591	2.28198	0.141563	0.273993	Not_associated
3.1.13.5	-0.0562436	9.49417	2.27923	0.141794	0.274267	Not_associated
1.5.5.2	-0.0429801	9.29436	2.27533	0.142123	0.27473	Not_associated
3.2.1.55	-0.102699	9.37605	2.26384	0.143098	0.276439	Not_associated
3.6.5.-	-0.0234928	9.71512	2.26266	0.143198	0.276459	Not_associated
2.3.1.-	-0.0316019	11.2865	2.25106	0.144191	0.278027	Not_associated
4.1.3.41	-0.36264	2.88607	2.25104	0.144192	0.278027	Not_associated
3.1.11.5	-0.0814099	9.10761	2.23254	0.145792	0.280872	Not_associated
2.1.1.45	-0.0600197	8.88368	2.23186	0.145851	0.280872	Not_associated
1.1.1.159	-0.171186	5.64218	2.22516	0.146435	0.28178	Not_associated
1.4.1.4	0.105662	6.61722	2.22434	0.146507	0.28178	Not_associated
3.1.1.61	0.0685125	10.9268	2.22081	0.146817	0.282198	Not_associated
4.2.2.6	0.0899866	6.71364	2.20482	0.148228	0.284732	Not_associated
3.6.3.27	0.0335163	9.85651	2.20376	0.148322	0.284733	Not_associated
2.7.7.49	0.127168	8.20131	2.20018	0.14864	0.285125	Not_associated
1.3.99.-	-0.0479931	9.63289	2.19937	0.148712	0.285125	Not_associated
3.1.6.13	0.279478	3.35853	3.84571	0.150013	0.287439	Not_associated
3.6.3.14	-0.0213262	11.4968	2.17442	0.150955	0.289063	Not_associated
1.1.1.1	-0.0316348	11.1115	2.17124	0.151244	0.289435	Not_associated
3.4.15.5	-0.077089	9.07352	2.16942	0.151409	0.289571	Not_associated
1.14.14.12	0.0793901	7.41147	2.16172	0.152112	0.290615	Not_associated
3.4.13.-	0.26969	3.90263	2.15961	0.152306	0.290615	Not_associated
3.4.19.13	0.0270493	11.3239	2.15928	0.152335	0.290615	Not_associated
2.3.2.2	0.0270493	11.3239	2.15928	0.152335	0.290615	Not_associated
2.7.8.28	-0.0703808	8.11664	2.15567	0.152667	0.291066	Not_associated
2.5.1.44	-0.0938794	7.82186	2.15277	0.152934	0.291393	Not_associated
2.4.2.7	-0.0305721	9.16308	2.15114	0.153084	0.291498	Not_associated
3.5.5.7	-0.11095	6.93762	2.14887	0.153294	0.291701	Not_associated
1.1.98.2	0.154583	6.22984	2.14792	0.153381	0.291701	Not_associated
1.13.11.33	0.272698	4.24156	2.14173	0.153955	0.29261	Not_associated
1.1.1.402	-0.288491	4.17156	2.13943	0.154168	0.292834	Not_associated
3.5.4.29	0.572212	2.09493	2.13781	0.154318	0.292937	Not_associated
1.4.3.16	0.0321982	9.22384	2.13627	0.154462	0.293028	Not_associated
4.2.3.152	0.788342	2.68582	2.13379	0.154693	0.293285	Not_associated
6.1.1.24	0.178773	5.48676	2.13073	0.15498	0.293646	Not_associated
1.14.14.35	-0.111693	6.93619	2.12956	0.155089	0.293672	Not_associated
1.1.1.373	-0.243595	4.08659	2.12235	0.155766	0.29477	Not_associated
2.3.1.47	-0.0432048	9.10933	2.11743	0.156229	0.295465	Not_associated
2.4.2.29	-0.0267574	9.77711	2.1148	0.156479	0.295753	Not_associated
1.14.12.15	0.194421	4.76674	2.11304	0.156645	0.295885	Not_associated
2.3.1.210	0.946661	0.225904	2.12228	0.157427	0.297179	Not_associated
2.8.1.-	0.0560302	8.65826	2.09107	0.158744	0.299453	Not_associated
3.4.17.22	0.455441	0.158459	2.48403	0.158827	0.299453	Not_associated
2.7.10.-	-0.210414	6.41526	2.08142	0.159675	0.300866	Not_associated
2.6.1.102	0.0868106	8.26759	2.079	0.15991	0.301123	Not_associated
2.3.1.191	0.0474896	9.37354	2.07349	0.160447	0.301948	Not_associated
3.4.24.15	-0.110366	7.53409	2.06911	0.160875	0.302202	Not_associated
4.1.3.24	-0.103109	7.11182	2.06892	0.160893	0.302202	Not_associated
2.2.1.2	-0.0270862	10.5642	2.06855	0.160929	0.302202	Not_associated
4.2.1.101	-0.0873406	6.94551	2.06705	0.161076	0.302202	Not_associated
4.1.2.41	-0.0873406	6.94551	2.06705	0.161076	0.302202	Not_associated
1.14.12.17	-0.1563	6.13947	2.06514	0.161263	0.302367	Not_associated
5.1.3.9	-0.219643	3.53053	2.05866	0.1619	0.303377	Not_associated
1.1.99.1	-0.0587912	10.0673	2.05669	0.162095	0.303491	Not_associated
1.14.13.107	-0.105901	7.9664	2.05603	0.16216	0.303491	Not_associated
2.6.1.87	0.278804	4.08849	2.05274	0.162485	0.303914	Not_associated
3.1.26.3	-0.0275515	9.42783	2.05101	0.162657	0.30405	Not_associated
2.3.3.9	0.0509052	9.51501	2.04627	0.163127	0.304742	Not_associated
2.7.1.148	0.0316453	9.29639	2.0308	0.164673	0.307444	Not_associated
2.1.1.235	0.437449	2.8272	2.02783	0.164973	0.307815	Not_associated
5.99.1.-	0.0806596	9.95075	2.02622	0.165135	0.30793	Not_associated
2.4.1.144	-0.538422	2.20642	2.01901	0.165865	0.309103	Not_associated
4.1.99.17	-0.0334238	9.59229	2.01652	0.166117	0.309384	Not_associated
3.5.1.4	-0.0391283	10.9801	2.01395	0.166379	0.309684	Not_associated
1.11.1.19	0.43534	1.77165	2.00993	0.166789	0.310232	Not_associated
2.5.1.47	0.0343116	10.5807	2.0089	0.166893	0.310232	Not_associated
1.14.18.3	-0.30316	3.0949	2.00667	0.167122	0.310232	Not_associated
1.14.99.39	-0.30316	3.0949	2.00667	0.167122	0.310232	Not_associated
1.2.1.71	-0.166294	6.6172	2.0061	0.167181	0.310232	Not_associated
2.5.1.120	0.0657941	8.2303	2.00347	0.16745	0.310383	Not_associated
1.3.8.3	0.649913	-0.094602	7.8918	0.167465	0.310383	Not_associated
2.7.1.20	0.0753009	7.93141	2.00069	0.167736	0.310695	Not_associated
2.1.1.207	0.0531168	8.74647	1.99971	0.167836	0.310695	Not_associated
2.7.1.180	0.0478317	9.34636	1.99571	0.168248	0.31127	Not_associated
2.1.1.172	-0.202309	6.21307	1.99087	0.168748	0.311667	Not_associated
3.2.1.180	-0.118161	5.93288	1.99024	0.168814	0.311667	Not_associated
1.2.7.-	-0.0912037	8.2645	1.99022	0.168816	0.311667	Not_associated
3.1.3.11	-0.0258159	9.71785	1.98969	0.168871	0.311667	Not_associated
2.7.1.16	-0.0912469	7.50395	1.98265	0.169603	0.312829	Not_associated
1.1.1.132	0.127437	7.73801	1.97706	0.170186	0.313716	Not_associated
2.7.1.161	0.502097	2.72286	1.97059	0.170864	0.314777	Not_associated
5.3.3.2	0.106184	7.12366	1.96757	0.171182	0.315173	Not_associated
1.13.12.3	-0.249183	4.32319	1.95607	0.172399	0.317222	Not_associated
1.1.1.31	0.0309015	10.3308	1.9524	0.172789	0.31758	Not_associated
1.4.3.4	0.0576007	9.41681	1.95229	0.172801	0.31758	Not_associated
2.4.1.288	-0.265912	3.69712	1.93727	0.174411	0.320346	Not_associated
1.14.19.42	-0.525949	2.52224	1.93567	0.174583	0.32047	Not_associated
1.1.1.40	-0.0705976	9.60045	1.92559	0.175674	0.322116	Not_associated
4.4.1.19	0.12268	6.48198	1.92544	0.17569	0.322116	Not_associated
3.5.3.26	0.114631	6.09177	1.92166	0.176102	0.322678	Not_associated
4.1.1.11	-0.0869692	7.40399	1.91635	0.176682	0.323547	Not_associated
6.5.1.2	-0.02016	9.98342	1.91454	0.17688	0.323715	Not_associated
1.3.1.-	-0.0930131	7.98765	1.90948	0.177435	0.324538	Not_associated
2.4.2.17	0.0204742	9.47359	1.89968	0.178517	0.326321	Not_associated
1.1.5.8	0.423279	4.14973	1.89721	0.178792	0.326628	Not_associated
1.14.15.3	0.145758	6.38075	1.89118	0.179462	0.327658	Not_associated
3.1.3.64	-0.164525	6.50041	1.88409	0.180255	0.328908	Not_associated
6.3.2.1	0.0294371	9.50957	1.8806	0.180647	0.329268	Not_associated
2.4.2.12	0.230545	5.4572	1.88042	0.180667	0.329268	Not_associated
3.6.3.34	0.0415085	9.64688	1.87556	0.181215	0.33007	Not_associated
5.3.99.3	-1.01116	-1.45893	1.93118	0.182166	0.331605	Not_associated
4.2.3.4	0.0273528	9.7555	1.86516	0.182392	0.331819	Not_associated
1.13.11.25	-0.212732	4.5669	1.85935	0.183055	0.332827	Not_associated
4.2.3.22	-0.748616	3.67814	1.8531	0.18377	0.333533	Not_associated
4.2.3.75	-0.748616	3.67814	1.8531	0.18377	0.333533	Not_associated
4.1.99.16	-0.748616	3.67814	1.8531	0.18377	0.333533	Not_associated
1.1.1.36	-0.0731177	8.85613	1.85041	0.184079	0.333896	Not_associated
2.7.7.7	0.018368	13.1313	1.84543	0.184652	0.334459	Not_associated
1.1.3.47	0.0976595	6.85064	1.84494	0.184709	0.334459	Not_associated
1.3.1.9	-0.0323623	10.3048	1.84487	0.184717	0.334459	Not_associated
1.8.4.12	-0.0270804	10.3695	1.84067	0.185203	0.33514	Not_associated
5.1.3.10	0.0770839	8.06529	1.839	0.185397	0.335292	Not_associated
4.2.2.2	0.24933	6.42313	1.83383	0.185997	0.335815	Not_associated
4.2.1.126	0.055182	8.42163	1.83373	0.18601	0.335815	Not_associated
3.6.1.31	-0.052483	8.84875	1.83285	0.186111	0.335815	Not_associated
2.1.1.341	0.105842	6.47824	1.83274	0.186125	0.335815	Not_associated
2.1.1.319	0.160324	5.7792	1.82917	0.186541	0.336368	Not_associated
6.2.1.7	-0.106884	6.54488	1.827	0.186795	0.336627	Not_associated
2.8.1.6	0.0457971	8.92647	1.82107	0.18749	0.337681	Not_associated
4.1.99.19	-0.199057	5.2281	1.81335	0.188401	0.339122	Not_associated
3.1.7.2	0.0861706	8.15695	1.80806	0.189028	0.34005	Not_associated
2.1.1.334	-0.0738733	8.46548	1.80269	0.189666	0.340865	Not_associated
4.1.1.2	-0.0807637	6.58298	1.80238	0.189704	0.340865	Not_associated
3.4.11.14	-0.263607	6.97466	1.79926	0.190076	0.341334	Not_associated
1.14.13.92	0.40367	0.429101	2.94705	0.190337	0.341601	Not_associated
5.4.99.63	-0.0953187	7.75924	1.79102	0.191065	0.342708	Not_associated
1.14.99.1	0.203684	3.07512	1.78897	0.191311	0.342948	Not_associated
3.1.21.3	0.0807025	9.56019	1.76769	0.193896	0.34733	Not_associated
1.3.99.31	0.0841642	6.54285	1.76372	0.194384	0.34733	Not_associated
1.3.99.26	0.0841642	6.54285	1.76372	0.194384	0.34733	Not_associated
1.3.99.28	0.0841642	6.54285	1.76372	0.194384	0.34733	Not_associated
1.3.99.29	0.0841642	6.54285	1.76372	0.194384	0.34733	Not_associated
5.3.1.17	-0.131961	6.50427	1.76329	0.194437	0.34733	Not_associated
5.2.1.4	-0.0681481	8.06471	1.75561	0.195383	0.348817	Not_associated
2.1.1.289	0.51927	2.42349	1.75232	0.195791	0.349341	Not_associated
3.2.1.11	0.366485	3.15077	1.74455	0.196756	0.350859	Not_associated
3.5.4.44	0.152244	5.16926	1.74288	0.196965	0.350879	Not_associated
3.4.24.-	0.0271939	12.8422	1.74262	0.196997	0.350879	Not_associated
4.2.99.21	0.193433	4.3553	1.73463	0.197998	0.352458	Not_associated
2.5.1.29	0.0564668	9.11287	1.72518	0.199189	0.354372	Not_associated
4.2.1.56	0.13651	4.63454	1.72427	0.199305	0.354372	Not_associated
1.1.3.8	-0.179331	5.20829	1.71102	0.200992	0.357164	Not_associated
2.4.1.287	0.241578	2.93687	1.70474	0.201797	0.358387	Not_associated
1.1.1.371	-0.203281	4.40698	1.70145	0.202222	0.358933	Not_associated
2.6.1.42	0.0231485	10.6214	1.69445	0.203126	0.360329	Not_associated
2.7.13.3	-0.0161834	13.368	1.68902	0.203833	0.361372	Not_associated
1.1.1.169	-0.0303013	10.2568	1.68418	0.204464	0.362281	Not_associated
1.6.5.8	0.314242	2.25716	1.67712	0.20539	0.363711	Not_associated
3.1.3.104	-0.155733	6.00589	1.67367	0.205843	0.364303	Not_associated
3.1.11.1	-0.194057	5.80968	1.65592	0.2082	0.368261	Not_associated
3.6.3.20	-0.0690954	7.61414	1.64666	0.209441	0.370243	Not_associated
5.4.4.2	-0.101696	6.46876	1.64236	0.210021	0.371054	Not_associated
1.2.1.19	-0.142588	6.47174	1.64082	0.21023	0.371094	Not_associated
1.14.13.1	0.0588808	8.80924	1.6404	0.210286	0.371094	Not_associated
2.7.1.19	-0.119463	6.69849	1.63822	0.210582	0.371401	Not_associated
2.1.1.95	0.160157	4.94385	1.62742	0.212052	0.373779	Not_associated
1.17.7.4	0.0224443	9.89229	1.62635	0.212198	0.37382	Not_associated
3.5.99.10	0.0506449	8.94919	1.61947	0.213142	0.375267	Not_associated
2.1.1.242	0.354487	3.59425	1.61746	0.213418	0.375501	Not_associated
2.1.3.9	-0.113925	6.85914	1.61672	0.21352	0.375501	Not_associated
3.4.22.70	-0.0826053	7.72198	1.61495	0.213764	0.375714	Not_associated
2.3.1.51	-0.0238016	10.3166	1.61089	0.214326	0.376485	Not_associated
2.6.1.113	0.125516	6.64499	1.60892	0.214599	0.376577	Not_associated
4.1.1.39	-0.103439	7.79733	1.60874	0.214624	0.376577	Not_associated
4.1.1.5	-0.167221	4.85618	1.59902	0.215979	0.378737	Not_associated
1.13.11.73	-0.597828	-1.27175	3.14224	0.216451	0.379348	Not_associated
1.5.1.1	0.260876	2.48852	1.59178	0.216995	0.380082	Not_associated
1.3.5.1	0.0175547	11.3225	1.58727	0.21763	0.380978	Not_associated
3.1.1.75	-0.0746449	8.22351	1.58395	0.218099	0.38158	Not_associated
3.4.17.18	-0.185245	6.00704	1.57964	0.218711	0.382431	Not_associated
2.3.1.79	-0.108582	6.73487	1.57515	0.219349	0.383287	Not_associated
1.3.1.71	0.285451	0.883253	1.64338	0.21945	0.383287	Not_associated
2.3.1.122	0.255845	2.4369	1.56559	0.220718	0.385281	Not_associated
1.1.1.396	-0.25684	1.38548	1.56375	0.220982	0.385521	Not_associated
3.2.1.107	-0.330602	1.92795	1.56122	0.221347	0.385938	Not_associated
2.1.1.176	0.0298992	10.0976	1.55384	0.222415	0.387512	Not_associated
3.1.4.52	-0.200802	4.80761	1.55323	0.222503	0.387512	Not_associated
1.1.1.25	0.0175292	10.1137	1.54351	0.223918	0.389649	Not_associated
3.5.99.5	-0.124068	6.19342	1.54306	0.223984	0.389649	Not_associated
3.5.4.4	0.0338891	9.06178	1.54008	0.224421	0.390186	Not_associated
2.5.1.61	-0.0229665	9.57474	1.53627	0.224981	0.390938	Not_associated
6.3.2.32	0.330833	2.58567	1.52626	0.22646	0.393072	Not_associated
4.1.1.55	0.042	9.30516	1.52622	0.226466	0.393072	Not_associated
3.1.3.96	-0.271233	2.87794	1.52127	0.227202	0.394126	Not_associated
5.3.2.8	0.149102	6.17977	1.51602	0.227985	0.39526	Not_associated
1.1.1.42	0.0237032	10.0051	1.51307	0.228427	0.395802	Not_associated
2.4.1.281	0.203098	4.50661	1.51033	0.228838	0.396291	Not_associated
3.5.1.77	-0.178165	5.18985	1.98082	0.229175	0.396429	Not_associated
1.14.11.55	0.0892753	7.29371	1.50808	0.229178	0.396429	Not_associated
2.3.1.81	0.151538	6.1484	1.50636	0.229436	0.396652	Not_associated
1.3.8.8	-0.226754	2.81104	1.50492	0.229654	0.396805	Not_associated
4.1.2.60	0.248157	2.095	2.07685	0.230304	0.397704	Not_associated
2.3.1.109	-0.101514	7.0293	1.49578	0.231038	0.398659	Not_associated
1.1.1.23	-0.0214338	9.61967	1.49511	0.23114	0.398659	Not_associated
2.10.1.1	0.0210256	10.1101	1.49332	0.231413	0.398659	Not_associated
1.14.13.154	0.336196	0.71941	1.621	0.231508	0.398659	Not_associated
2.4.1.46	-0.172962	6.00644	1.49269	0.231509	0.398659	Not_associated
1.2.1.10	-0.0936283	7.34705	1.48496	0.232693	0.400472	Not_associated
3.5.99.2	0.0890663	6.34569	1.48296	0.233	0.400775	Not_associated
2.7.7.67	0.131329	4.31802	1.47516	0.234203	0.402613	Not_associated
1.17.7.3	-0.0221775	9.67169	1.47348	0.234463	0.402613	Not_associated
1.17.7.1	-0.0221775	9.67169	1.47348	0.234463	0.402613	Not_associated
6.3.2.11	0.272649	1.79011	1.4685	0.235235	0.403713	Not_associated
3.2.1.58	-0.131045	4.32266	1.46506	0.235772	0.404407	Not_associated
1.5.3.1	-0.0546892	10.1655	1.46283	0.236121	0.404779	Not_associated
3.2.1.8	-0.114077	8.54527	1.46023	0.236528	0.405249	Not_associated
2.5.1.76	-0.349605	3.08791	1.45802	0.236873	0.405614	Not_associated
2.1.1.182	-0.0180942	9.64802	1.45547	0.237274	0.406073	Not_associated
1.13.11.41	-0.211741	4.05606	1.4514	0.237916	0.406723	Not_associated
3.5.1.32	-0.165759	5.38269	1.45137	0.23792	0.406723	Not_associated
2.1.-.-	0.341401	3.36464	1.44772	0.238498	0.407483	Not_associated
5.1.3.3	-0.0408314	9.37453	1.44378	0.239122	0.408321	Not_associated
4.1.2.17	0.0385705	8.65642	1.44202	0.239402	0.408573	Not_associated
3.4.17.15	-0.314389	1.04404	1.4394	0.239819	0.40876	Not_associated
3.2.1.133	0.14342	5.53877	1.43882	0.239913	0.40876	Not_associated
3.2.1.54	0.14342	5.53877	1.43882	0.239913	0.40876	Not_associated
6.3.2.45	0.0428861	8.53463	1.4364	0.240298	0.409188	Not_associated
1.14.12.22	0.383317	1.40989	1.43412	0.240664	0.409583	Not_associated
2.7.1.13	-0.579709	1.36404	1.44072	0.241104	0.410104	Not_associated
2.9.1.1	-0.0529979	9.10793	1.42851	0.241563	0.410657	Not_associated
4.4.1.22	-0.111208	7.05087	1.42172	0.24266	0.412292	Not_associated
5.2.1.2	0.0729205	6.93098	1.42034	0.242882	0.412442	Not_associated
1.12.98.1	-0.140964	5.57317	1.41927	0.243057	0.412509	Not_associated
2.7.4.9	0.0271766	9.88266	1.41821	0.243228	0.412571	Not_associated
1.14.13.127	0.0504098	8.48444	1.41401	0.243911	0.4135	Not_associated
3.4.21.7	0.600151	-0.659921	3.92948	0.244577	0.414399	Not_associated
6.1.1.23	-0.182842	5.25151	1.40897	0.244734	0.414436	Not_associated
2.4.1.336	0.283185	2.13522	1.40746	0.244981	0.414625	Not_associated
6.3.5.6	-0.014637	11.7201	1.40525	0.245343	0.415009	Not_associated
5.1.-.-	0.663828	1.78332	1.40297	0.245718	0.415413	Not_associated
3.2.1.135	0.0903674	6.77535	1.39909	0.246357	0.416122	Not_associated
2.1.1.243	-0.878957	1.70361	1.39877	0.246409	0.416122	Not_associated
1.14.13.111	0.13389	4.77793	1.39645	0.246793	0.416541	Not_associated
3.5.4.19	0.0274754	9.25149	1.39254	0.24744	0.417402	Not_associated
3.11.1.3	-0.441248	0.57406	1.40807	0.248391	0.418775	Not_associated
1.14.13.81	-0.298538	0.948094	1.38477	0.248734	0.419123	Not_associated
6.1.1.21	0.0198313	9.84161	1.38382	0.248892	0.419158	Not_associated
2.7.8.24	0.0723895	7.01738	1.37994	0.249542	0.420021	Not_associated
2.3.1.227	-0.564493	0.206122	1.37522	0.250336	0.421126	Not_associated
1.13.11.38	0.225666	4.6375	1.37428	0.250494	0.421161	Not_associated
1.17.4.1	0.0284625	10.9932	1.36695	0.251732	0.423009	Not_associated
2.1.1.72	0.0504639	10.608	1.36586	0.251917	0.423088	Not_associated
4.99.1.5	0.220828	4.17933	1.36031	0.252862	0.424442	Not_associated
4.1.3.38	0.0586853	7.72588	1.35936	0.253024	0.424481	Not_associated
2.3.1.207	0.212779	5.92385	1.35673	0.253473	0.424972	Not_associated
3.5.3.13	-0.0909314	7.32434	1.35602	0.253594	0.424972	Not_associated
3.1.3.7	0.0296556	9.60699	1.35486	0.253794	0.425073	Not_associated
2.7.7.82	0.224159	2.93769	1.35292	0.254126	0.425398	Not_associated
3.2.1.20	-0.0339122	9.83137	1.35014	0.254604	0.425964	Not_associated
1.3.7.15	-0.331518	2.36897	1.34737	0.255081	0.426297	Not_associated
1.3.7.14	-0.331518	2.36897	1.34737	0.255081	0.426297	Not_associated
5.3.3.17	0.0539634	8.49075	1.3377	0.256755	0.428859	Not_associated
3.4.24.64	-0.388291	0.507491	2.38853	0.257984	0.430618	Not_associated
1.3.3.5	-0.162734	3.75139	1.3299	0.258116	0.430618	Not_associated
3.11.1.1	-0.181396	4.83916	1.32925	0.25823	0.430618	Not_associated
4.1.1.81	0.123832	4.90202	1.32096	0.259688	0.43276	Not_associated
3.6.3.15	0.197252	4.90007	1.32034	0.259798	0.43276	Not_associated
1.14.99.29	0.536384	1.53527	1.31819	0.260178	0.432947	Not_associated
1.5.1.3	0.0512405	8.55902	1.31739	0.260318	0.432947	Not_associated
3.1.3.102	-0.139272	5.99593	1.31608	0.26055	0.432947	Not_associated
3.5.1.124	0.0452031	8.85308	1.31578	0.260603	0.432947	Not_associated
1.14.12.7	-0.0999404	5.69078	1.31571	0.260617	0.432947	Not_associated
3.6.1.66	-0.0195278	9.73048	1.3109	0.261471	0.434129	Not_associated
1.1.1.267	-0.0221601	9.63181	1.31003	0.261626	0.434151	Not_associated
4.1.3.30	0.0443672	8.09013	1.30908	0.261796	0.434198	Not_associated
1.1.1.336	-0.0513033	7.44335	1.30383	0.262733	0.435516	Not_associated
1.8.98.1	-0.237355	5.1076	1.30127	0.263192	0.436042	Not_associated
3.5.1.23	-0.208535	4.19933	1.29525	0.264276	0.4376	Not_associated
3.5.3.4	0.090762	7.60313	1.29223	0.264821	0.438265	Not_associated
2.7.1.30	-0.019163	9.97523	1.291	0.265045	0.438347	Not_associated
1.14.19.5	-0.373711	0.212387	1.74302	0.265157	0.438347	Not_associated
3.1.4.4	-0.241658	2.38227	1.28383	0.266348	0.440016	Not_associated
3.1.21.2	0.0697303	8.52301	1.2832	0.266463	0.440016	Not_associated
1.3.8.-	0.0703822	7.69717	1.28246	0.266598	0.440016	Not_associated
1.1.1.16	-0.21419	2.48116	1.27872	0.267281	0.440906	Not_associated
2.6.1.55	0.0597561	7.91491	1.27645	0.267696	0.441353	Not_associated
2.6.1.18	-0.0524946	8.54977	1.27431	0.26809	0.441628	Not_associated
3.1.1.89	0.437875	0.234053	1.29257	0.268152	0.441628	Not_associated
2.-.-.-	0.0260892	9.65961	1.27032	0.268825	0.442499	Not_associated
1.6.1.1	0.0566594	8.58335	1.2686	0.269144	0.442785	Not_associated
5.3.1.-	-0.0809981	7.81207	1.26735	0.269374	0.442925	Not_associated
3.4.23.43	-0.0206117	9.44288	1.26428	0.269942	0.443621	Not_associated
3.1.1.83	0.0663612	7.56323	1.25974	0.270786	0.44477	Not_associated
6.1.1.7	-0.016389	10.3517	1.24901	0.272795	0.447828	Not_associated
1.4.2.-	0.321058	2.55614	1.24595	0.273371	0.448534	Not_associated
3.5.1.18	-0.0281597	9.58895	1.24391	0.273755	0.44885	Not_associated
1.14.19.49	0.1124	6.53649	1.24338	0.273857	0.44885	Not_associated
2.3.1.182	0.206381	4.012	1.23867	0.274748	0.450069	Not_associated
3.1.3.15	-0.0562813	8.54176	1.23122	0.276166	0.45215	Not_associated
2.7.1.182	0.241435	2.88452	1.22923	0.276548	0.452532	Not_associated
2.1.3.6	0.537089	0.141908	1.23339	0.277157	0.453287	Not_associated
2.7.1.107	0.0556817	7.50053	1.22506	0.277348	0.453357	Not_associated
2.5.1.18	-0.0629239	12.1126	1.22311	0.277722	0.453726	Not_associated
2.1.1.79	-0.0427136	10.1504	1.2212	0.278091	0.454087	Not_associated
2.6.1.86	-0.172712	3.75485	1.21951	0.278418	0.454282	Not_associated
2.7.3.9	0.0290202	9.53642	1.21904	0.278508	0.454282	Not_associated
3.7.1.17	-0.163479	5.34116	1.21543	0.279207	0.45518	Not_associated
2.1.1.198	0.0189097	9.76663	1.21309	0.279659	0.455573	Not_associated
1.14.13.151	0.236114	1.64667	1.47697	0.279745	0.455573	Not_associated
4.4.1.5	-0.0344378	9.22262	1.20692	0.280862	0.457148	Not_associated
3.4.11.6	-0.261356	2.61181	1.20545	0.281149	0.457372	Not_associated
1.4.3.19	0.0479907	8.36628	1.20012	0.282195	0.458829	Not_associated
3.6.3.16	0.0758174	7.58386	1.19274	0.28365	0.460949	Not_associated
1.14.99.50	0.0864852	7.43496	1.19142	0.283911	0.461129	Not_associated
3.4.17.21	-0.0648632	8.77905	1.18729	0.284731	0.462215	Not_associated
2.5.1.-	0.0132288	10.7396	1.18384	0.285418	0.463085	Not_associated
2.7.1.46	0.209066	5.72086	1.17872	0.286443	0.464502	Not_associated
4.3.1.7	0.0589289	8.26504	1.17747	0.286693	0.464661	Not_associated
2.1.1.35	-0.259367	3.04192	1.17146	0.287903	0.466375	Not_associated
1.1.1.135	-0.197729	3.67953	1.17003	0.288191	0.4664	Not_associated
3.1.4.-	0.0309176	9.48537	1.16987	0.288223	0.4664	Not_associated
3.2.1.197	0.112533	4.60812	1.16897	0.288406	0.466449	Not_associated
5.3.1.22	0.033903	8.55926	1.15826	0.290582	0.46972	Not_associated
2.6.1.36	-0.13314	5.72184	1.15464	0.291323	0.47067	Not_associated
2.1.1.320	-0.140345	3.51616	1.15203	0.29186	0.471288	Not_associated
1.3.7.7	0.299575	2.3067	1.14943	0.292394	0.471578	Not_associated
1.1.1.37	0.0200997	9.76737	1.14889	0.292506	0.471578	Not_associated
3.1.3.93	-0.143927	4.59141	1.14851	0.292583	0.471578	Not_associated
1.1.1.342	0.537125	-1.42579	2.89066	0.292656	0.471578	Not_associated
2.6.99.2	0.0339264	9.18479	1.14519	0.29327	0.472319	Not_associated
2.3.1.16	-0.0353581	9.7051	1.1443	0.293453	0.472364	Not_associated
1.14.13.168	-0.239772	4.52367	1.14261	0.293802	0.472679	Not_associated
3.4.24.77	-0.289446	1.24352	1.13929	0.294492	0.473539	Not_associated
1.5.1.20	0.0163659	10.1894	1.13432	0.295528	0.474956	Not_associated
2.4.1.252	0.154042	3.7012	1.13354	0.295692	0.47497	Not_associated
2.4.1.64	-0.115043	6.41325	1.13182	0.296051	0.475297	Not_associated
3.5.4.3	0.0502031	7.74647	1.12539	0.297402	0.477215	Not_associated
3.5.1.96	-0.207674	3.81246	1.12322	0.297859	0.477699	Not_associated
3.1.1.5	-0.0317549	9.41392	1.11704	0.299167	0.47919	Not_associated
2.5.1.19	-0.0168549	9.85199	1.11672	0.299235	0.47919	Not_associated
2.5.1.31	-0.0237963	9.83431	1.11661	0.299259	0.47919	Not_associated
2.4.2.28	0.0341185	9.09366	1.11152	0.300343	0.480675	Not_associated
1.14.15.7	-0.047206	8.21416	1.10849	0.30099	0.481457	Not_associated
2.8.2.37	0.138543	4.65062	1.10746	0.30121	0.481558	Not_associated
2.1.1.37	-0.0746228	8.66566	1.10637	0.301445	0.481683	Not_associated
3.4.11.2	0.0321232	9.72185	1.10387	0.301981	0.482287	Not_associated
2.7.1.25	-0.0433996	9.71021	1.10064	0.302677	0.483006	Not_associated
3.5.1.107	-0.104077	5.20717	1.10031	0.302747	0.483006	Not_associated
3.6.1.7	0.136016	4.51597	1.0969	0.303486	0.483933	Not_associated
2.7.4.26	0.352115	2.45206	1.09365	0.304191	0.484804	Not_associated
1.14.13.50	0.227114	2.91928	1.09269	0.304398	0.484883	Not_associated
5.4.99.17	-0.0445347	9.26036	1.08937	0.305122	0.485529	Not_associated
4.2.1.129	-0.0445347	9.26036	1.08937	0.305122	0.485529	Not_associated
1.14.13.113	-0.19779	2.48447	1.08669	0.305705	0.486006	Not_associated
2.7.1.45	-0.0279191	8.92692	1.08654	0.305739	0.486006	Not_associated
3.6.1.54	0.0733891	7.64	1.08388	0.306321	0.486678	Not_associated
5.3.2.6	0.151624	4.78671	1.08217	0.306696	0.487022	Not_associated
1.3.5.3	-0.0902334	5.94803	1.0767	0.3079	0.488679	Not_associated
2.3.1.5	0.38528	-0.335507	3.2044	0.308374	0.489177	Not_associated
1.14.13.20	-0.175911	5.1655	1.07335	0.308639	0.489346	Not_associated
2.8.4.5	0.0288629	8.65204	1.07121	0.309115	0.489621	Not_associated
5.3.1.6	-0.0180328	9.99438	1.07112	0.309133	0.489621	Not_associated
1.1.1.275	0.325791	1.08632	1.64883	0.30959	0.490091	Not_associated
1.1.2.7	-0.341355	3.80523	1.06745	0.309951	0.490408	Not_associated
5.3.3.6	0.25698	3.3907	1.06581	0.310314	0.490729	Not_associated
3.2.2.26	0.108052	5.5706	1.06488	0.310524	0.490807	Not_associated
6.1.1.1	0.0157529	9.88811	1.06156	0.311264	0.491724	Not_associated
1.3.8.1	0.0622809	8.60422	1.06022	0.311565	0.491944	Not_associated
3.2.1.26	0.0835642	5.97706	1.04617	0.314738	0.496698	Not_associated
2.1.1.281	-0.511752	-0.766188	1.47073	0.317287	0.500263	Not_associated
3.1.13.3	0.0597736	8.48301	1.03433	0.317443	0.500263	Not_associated
1.1.1.76	0.0855574	6.99501	1.03264	0.317833	0.500263	Not_associated
1.1.1.304	0.0855574	6.99501	1.03264	0.317833	0.500263	Not_associated
6.2.1.44	-0.0605242	7.80659	1.03214	0.317947	0.500263	Not_associated
2.7.7.18	0.0193267	9.39358	1.03201	0.317977	0.500263	Not_associated
1.1.1.328	-0.129872	4.56404	1.02634	0.319287	0.502065	Not_associated
1.1.1.163	-0.787667	1.87837	1.02474	0.319659	0.502392	Not_associated
2.7.1.5	-0.0786012	7.29866	1.02342	0.319967	0.502459	Not_associated
1.1.1.387	-0.461794	0.288721	1.08368	0.32003	0.502459	Not_associated
1.1.99.21	-0.193871	4.20125	1.02029	0.320694	0.503244	Not_associated
1.2.1.88	-0.0163784	10.0902	1.01762	0.321319	0.503713	Not_associated
3.6.1.41	0.0682694	7.40478	1.01633	0.321619	0.503713	Not_associated
1.14.13.208	0.0471389	8.59148	1.01632	0.321623	0.503713	Not_associated
2.8.2.22	-0.168155	4.25974	1.01619	0.321652	0.503713	Not_associated
6.3.1.5	0.0350565	8.9216	1.01389	0.322192	0.504065	Not_associated
1.3.99.5	0.215083	4.43015	1.01329	0.322332	0.504065	Not_associated
3.5.1.14	-0.539328	-0.592113	1.01861	0.322371	0.504065	Not_associated
3.5.3.18	-0.0731334	7.64932	1.01151	0.32275	0.50417	Not_associated
3.1.1.17	0.0314467	10.4089	1.01144	0.322768	0.50417	Not_associated
2.7.8.13	-0.0151561	9.77283	1.00945	0.323235	0.504643	Not_associated
2.7.2.-	0.151115	5.29098	1.00723	0.323761	0.505205	Not_associated
2.1.1.213	0.408725	2.37865	1.00696	0.3251	0.507037	Not_associated
2.1.2.11	0.0194034	9.70947	0.999559	0.325578	0.507524	Not_associated
4.2.1.171	0.104371	5.94673	0.994997	0.326667	0.508745	Not_associated
1.14.99.49	-0.330641	1.51623	0.994883	0.326694	0.508745	Not_associated
5.4.99.2	-0.0280329	10.8383	0.993677	0.326982	0.508935	Not_associated
5.1.3.32	-0.0542928	7.53251	0.99182	0.327427	0.509369	Not_associated
4.2.1.96	0.0393904	8.28179	0.984867	0.329101	0.511712	Not_associated
2.4.99.16	-0.0375381	8.72326	0.981448	0.329928	0.512718	Not_associated
3.1.26.5	-0.0783167	6.7159	0.980809	0.330083	0.512718	Not_associated
2.1.1.220	-0.110647	6.51128	0.975661	0.331335	0.514046	Not_associated
2.1.1.219	-0.110647	6.51128	0.975661	0.331335	0.514046	Not_associated
2.1.1.193	0.0248931	9.21639	0.974585	0.331598	0.514046	Not_associated
4.2.1.90	-0.0742395	5.50452	0.974536	0.33161	0.514046	Not_associated
1.2.7.5	0.122327	6.92298	0.972037	0.33222	0.514731	Not_associated
3.4.21.107	0.0242112	10.8413	0.967493	0.333335	0.516197	Not_associated
4.6.1.12	-0.0168928	9.57644	0.959417	0.335329	0.519022	Not_associated
1.2.1.41	0.0182654	9.19744	0.956628	0.336021	0.51983	Not_associated
1.2.1.3	-0.0324917	10.5914	0.955223	0.33637	0.520015	Not_associated
4.2.3.5	-0.0161548	9.68498	0.954781	0.33648	0.520015	Not_associated
1.14.11.27	0.329974	3.05967	0.953175	0.336881	0.520302	Not_associated
1.14.13.82	0.143196	3.89461	0.952673	0.337006	0.520302	Not_associated
4.2.1.116	0.288189	4.73753	0.950798	0.337474	0.520762	Not_associated
1.14.13.200	-0.403647	2.49369	0.953446	0.338056	0.521397	Not_associated
1.1.1.100	0.0158977	12.4363	0.94691	0.338449	0.52174	Not_associated
2.7.1.26	0.0163721	9.62281	0.942287	0.339612	0.523207	Not_associated
5.1.3.33	0.104241	5.04305	0.941771	0.339742	0.523207	Not_associated
3.4.11.1	-0.0230661	10.2118	0.940251	0.340126	0.523535	Not_associated
6.4.1.4	0.0297246	10.1409	0.935326	0.341375	0.525192	Not_associated
2.3.1.54	-0.202926	7.05518	0.931215	0.342421	0.526538	Not_associated
5.3.1.35	-0.0473395	7.28141	0.920381	0.345202	0.530294	Not_associated
3.5.5.1	0.0520972	7.75652	0.920345	0.345211	0.530294	Not_associated
1.7.7.1	0.0704804	7.40725	0.91585	0.346374	0.531531	Not_associated
5.1.3.4	-0.0680532	7.19801	0.915439	0.34648	0.531531	Not_associated
5.3.3.10	0.0973169	6.17833	0.914566	0.346707	0.531531	Not_associated
2.1.1.226	-0.0268878	8.99175	0.913881	0.346885	0.531531	Not_associated
2.1.1.227	-0.0268878	8.99175	0.913881	0.346885	0.531531	Not_associated
1.14.19.17	-0.0824037	5.72796	0.908352	0.348326	0.532866	Not_associated
[truncated: 1,062 more rows]

## Sheet: KO_B.napus_M26_NTC_M26
DA was deterimend using the EdgeR pacakge in R.	logFC - log2 Fold change.	logCPM - logarithm of counts per million reads.	F - the F-statistic from the quasi-likelihood F-test.
KEGG Orthology	logFC	logCPM	F	PValue	FDR	association
K18783	3.45458	0.540359	189.882	1.93238e-14	1.13756e-10	NTC_M26
K09892	8.09991	0.0714127	291.486	4.56585e-14	1.13756e-10	NTC_M26
K17053	8.13608	1.27397	214.214	5.57047e-14	1.13756e-10	NTC_M26
K14683	7.66806	-0.229389	213.215	5.87888e-14	1.13756e-10	NTC_M26
K19978	7.98231	1.01852	240.95	3.10453e-13	4.80581e-10	NTC_M26
K06296	-8.54715	0.548392	232.553	4.42355e-13	5.70638e-10	B.napus_M26
K03942	-3.41092	0.65345	173.882	6.00314e-13	6.63776e-10	B.napus_M26
K01050	6.95554	0.0170303	217.325	8.67188e-13	8.39004e-10	NTC_M26
K02970	2.15312	3.36695	137.549	1.12862e-12	9.70615e-10	NTC_M26
K19335	6.855	0.122004	145.352	4.41128e-12	3.37471e-09	NTC_M26
K10530	-1.38712	2.88776	122.132	4.79609e-12	3.37471e-09	B.napus_M26
K10673	6.78758	-0.489287	180.429	5.3972e-12	3.48119e-09	NTC_M26
K02827	-6.84373	-0.551588	176.661	6.62732e-12	3.9458e-09	B.napus_M26
K08724	-6.43154	-0.86296	173.475	7.90803e-12	4.34678e-09	B.napus_M26
K16302	-6.32683	2.3091	137.009	8.424e-12	4.34678e-09	B.napus_M26
K00590	1.39399	4.8619	113.802	1.11628e-11	5.40002e-09	NTC_M26
K19967	-1.75666	3.06518	112.878	1.22966e-11	5.59857e-09	B.napus_M26
K11251	8.73555	0.211892	155.718	2.24002e-11	9.63208e-09	NTC_M26
K02292	-6.45157	0.575197	124.523	2.3681e-11	9.64689e-09	B.napus_M26
K15578	0.800487	7.26207	105.804	2.63532e-11	9.98648e-09	NTC_M26
K07677	-1.7556	2.25522	105.203	2.81681e-11	9.98648e-09	B.napus_M26
K17235	-6.55953	1.22583	122.411	2.84474e-11	9.98648e-09	B.napus_M26
K14292	6.34487	-0.681804	151.206	2.96756e-11	9.98648e-09	NTC_M26
K13085	-6.00777	-0.767364	149.158	3.38005e-11	1.09007e-08	B.napus_M26
K15020	3.38581	0.87085	102.909	3.64268e-11	1.12777e-08	NTC_M26
K11254	8.8815	0.0998126	200.044	4.34336e-11	1.28637e-08	NTC_M26
K02929	8.2737	0.188934	117.059	4.58211e-11	1.28637e-08	NTC_M26
K10211	-6.39366	0.168056	116.83	4.6785e-11	1.28637e-08	B.napus_M26
K07719	-6.39853	-1.05211	143.211	4.97689e-11	1.28637e-08	B.napus_M26
K19285	6.47955	-0.829373	115.649	5.21098e-11	1.28637e-08	NTC_M26
K05881	-8.27455	0.704983	142.501	5.21707e-11	1.28637e-08	B.napus_M26
K19955	-6.25115	-1.07863	142.213	5.31834e-11	1.28637e-08	B.napus_M26
K21935	-6.31776	-1.18773	140.263	6.06111e-11	1.4216e-08	B.napus_M26
K21561	-6.75751	0.434484	139.584	6.34553e-11	1.44454e-08	B.napus_M26
K00198	-6.23277	-1.02861	138.196	6.9743e-11	1.53199e-08	B.napus_M26
K07717	-6.72326	-0.852087	137.882	7.12551e-11	1.53199e-08	B.napus_M26
K11959	0.314274	8.01752	96.2991	7.83997e-11	1.64004e-08	NTC_M26
K06012	-6.02299	-1.23869	133.116	9.92478e-11	1.99376e-08	B.napus_M26
K02826	-6.12637	-1.29438	132.944	1.00461e-10	1.99376e-08	B.napus_M26
K02828	-5.77885	-1.2921	135.198	1.09329e-10	2.11551e-08	B.napus_M26
K19005	-7.18474	0.334962	131.356	1.12454e-10	2.12292e-08	B.napus_M26
K09685	-6.7224	-0.840497	130.935	1.1589e-10	2.13569e-08	B.napus_M26
K13311	-6.30492	-0.467284	129.766	1.26054e-10	2.23279e-08	B.napus_M26
K16697	-6.37525	0.379232	106.192	1.27851e-10	2.23279e-08	B.napus_M26
K06286	-5.85951	-1.01001	129.359	1.29814e-10	2.23279e-08	B.napus_M26
K11614	-6.44523	-0.918223	128.606	1.37105e-10	2.26264e-08	B.napus_M26
K05822	-5.80533	-0.496798	128.577	1.37396e-10	2.26264e-08	B.napus_M26
K05517	-7.40127	-0.693034	104.511	1.50994e-10	2.38624e-08	B.napus_M26
K00360	-2.13876	2.06117	90.7245	1.54566e-10	2.38624e-08	B.napus_M26
K20370	0.785208	5.03485	90.6407	1.56191e-10	2.38624e-08	NTC_M26
K02904	7.29151	0.402	126.734	1.57233e-10	2.38624e-08	NTC_M26
K18166	-5.76132	-1.17214	103.783	1.62373e-10	2.41686e-08	B.napus_M26
K07055	8.43059	0.511799	168.761	1.72669e-10	2.52162e-08	NTC_M26
K13941	6.35846	0.55481	102.797	1.79299e-10	2.56996e-08	NTC_M26
K14297	5.95888	-0.22699	102.614	1.82638e-10	2.57022e-08	NTC_M26
K06382	-5.80388	-1.05	123.746	1.96384e-10	2.71431e-08	B.napus_M26
K08869	2.16297	2.15111	88.4886	2.04768e-10	2.74634e-08	NTC_M26
K19620	1.41087	2.77617	88.4491	2.05798e-10	2.74634e-08	NTC_M26
K16124	-6.28483	0.339613	100.738	2.21088e-10	2.90038e-08	B.napus_M26
K11130	-7.99353	1.73991	98.5794	2.76427e-10	3.56591e-08	B.napus_M26
K19242	-6.37215	-0.985259	118.868	2.85183e-10	3.60855e-08	B.napus_M26
K05972	7.05553	0.147839	118.695	2.89057e-10	3.60855e-08	NTC_M26
K20262	-7.32324	0.010195	117.834	3.09176e-10	3.79845e-08	B.napus_M26
K10413	6.38677	0.483341	96.8621	3.31123e-10	4.00452e-08	NTC_M26
K01449	-6.38794	-0.359699	115.738	3.64856e-10	4.34459e-08	B.napus_M26
K10706	4.54819	1.1079	114.675	3.97185e-10	4.65789e-08	NTC_M26
K03487	-5.98302	-1.07087	114.139	4.14682e-10	4.7905e-08	B.napus_M26
K07821	2.74023	0.435848	82.9177	4.22751e-10	4.8119e-08	NTC_M26
K13919	2.1496	1.04234	82.5552	4.43727e-10	4.97746e-08	NTC_M26
K00559	1.81354	2.20113	82.3418	4.56591e-10	5.04859e-08	NTC_M26
K10036	-2.33103	0.147107	82.0766	4.73138e-10	5.15787e-08	B.napus_M26
K21465	-6.42843	-0.675923	112.194	4.85558e-10	5.21975e-08	B.napus_M26
K19962	6.62988	-1.04233	147.929	4.95918e-10	5.25809e-08	NTC_M26
K09483	2.01012	1.03704	81.5017	5.11242e-10	5.34731e-08	NTC_M26
K16869	-5.87141	-1.2135	111.282	5.23258e-10	5.37749e-08	B.napus_M26
K04484	8.39605	0.589331	146.622	5.32172e-10	5.37749e-08	NTC_M26
K07697	-3.683	-0.0966773	111.013	5.3497e-10	5.37749e-08	B.napus_M26
K12940	7.1953	0.0289342	109.26	6.18779e-10	6.03103e-08	NTC_M26
K21118	5.80133	-0.557527	116.109	6.2063e-10	6.03103e-08	NTC_M26
K02079	-6.47095	0.278352	109.172	6.23362e-10	6.03103e-08	B.napus_M26
K17489	-1.98781	2.94059	79.7024	6.53226e-10	6.24194e-08	B.napus_M26
K02133	6.07082	-0.82032	108.041	6.85469e-10	6.46168e-08	NTC_M26
K06383	-5.88225	-1.06029	107.879	6.94928e-10	6.46168e-08	B.napus_M26
K09479	5.77264	-0.849106	90.8707	7.01268e-10	6.46168e-08	NTC_M26
K11252	8.51538	-0.0971023	140.863	7.31322e-10	6.60588e-08	NTC_M26
K17472	-5.8637	-1.40012	107.134	7.40217e-10	6.60588e-08	B.napus_M26
K06948	-5.70557	-1.11919	107.097	7.42522e-10	6.60588e-08	B.napus_M26
K18692	-5.76978	-1.01436	105.485	8.5233e-10	7.49663e-08	B.napus_M26
K09640	2.53183	0.114915	77.2284	9.21187e-10	8.01122e-08	NTC_M26
K05999	-2.39211	3.91071	76.6411	1.00068e-09	8.60588e-08	B.napus_M26
K02250	-5.79264	-1.38329	103.287	1.03152e-09	8.68112e-08	B.napus_M26
K04786	-6.59052	0.239302	86.588	1.03186e-09	8.68112e-08	B.napus_M26
K14052	-7.00404	-0.0398199	103.028	1.05522e-09	8.78218e-08	B.napus_M26
K10215	-1.8171	0.978505	75.2895	1.21287e-09	9.98678e-08	B.napus_M26
K11253	4.20046	0.389536	101.14	1.2471e-09	1.01323e-07	NTC_M26
K18775	-6.20242	-0.165597	84.8969	1.25672e-09	1.01323e-07	B.napus_M26
K09490	5.7412	-0.802683	102.237	1.29199e-09	1.03093e-07	NTC_M26
K16249	-6.72322	-1.21271	200.221	1.43762e-09	1.13542e-07	B.napus_M26
K04766	-5.85732	-1.17439	99.4054	1.45724e-09	1.1393e-07	B.napus_M26
K02908	3.14099	-0.207834	83.5179	1.47925e-09	1.14494e-07	NTC_M26
K19609	-8.78531	1.02187	82.8455	1.60287e-09	1.22834e-07	B.napus_M26
K06689	6.12367	-1.20439	97.4871	1.73576e-09	1.31714e-07	NTC_M26
K04769	-5.86887	-1.10285	96.4858	1.90385e-09	1.43066e-07	B.napus_M26
K06580	-6.19112	-0.209232	95.7938	2.03038e-09	1.51107e-07	B.napus_M26
K03480	-5.77059	-1.38472	94.6645	2.25703e-09	1.66375e-07	B.napus_M26
K14571	-5.65381	-1.28653	121.22	2.3778e-09	1.73624e-07	B.napus_M26
K03113	0.707891	5.04109	70.4891	2.45205e-09	1.77373e-07	NTC_M26
K21562	-5.69217	-1.61786	119.758	2.61316e-09	1.87277e-07	B.napus_M26
K15670	-6.05528	0.347472	78.3825	2.76651e-09	1.96447e-07	B.napus_M26
K21468	-5.8155	-1.19489	91.8499	2.95175e-09	2.07696e-07	B.napus_M26
K01904	6.49492	0.514614	91.5346	3.04309e-09	2.11144e-07	NTC_M26
K16434	-6.1047	-1.37508	178.04	3.05531e-09	2.11144e-07	B.napus_M26
K10854	-2.71444	1.34403	77.2654	3.18327e-09	2.1804e-07	B.napus_M26
K12599	5.82727	0.728677	90.7524	3.28334e-09	2.22922e-07	NTC_M26
K15237	-6.49583	-0.536319	114.724	3.64528e-09	2.45344e-07	B.napus_M26
K00691	2.19551	1.46518	67.5436	3.84224e-09	2.5637e-07	NTC_M26
K03706	-5.8474	-1.07283	88.7196	4.01027e-09	2.65295e-07	B.napus_M26
K16270	-6.27993	-0.150099	88.546	4.08006e-09	2.67624e-07	B.napus_M26
K15255	2.48159	3.29273	67.0713	4.13447e-09	2.68914e-07	NTC_M26
K06209	-5.84938	-0.941438	88.2556	4.19981e-09	2.70391e-07	B.napus_M26
K19976	-5.96419	-0.456191	75.0449	4.22705e-09	2.70391e-07	B.napus_M26
K18918	-6.35463	-0.857342	111.898	4.4191e-09	2.80359e-07	B.napus_M26
K21021	-1.25106	2.46877	66.4173	4.5789e-09	2.88136e-07	B.napus_M26
K03763	1.87692	2.48567	65.8019	5.04393e-09	3.14839e-07	NTC_M26
K11145	-6.00247	-1.10213	85.2772	5.6758e-09	3.51445e-07	B.napus_M26
K08176	6.34705	-0.890518	107.56	5.98865e-09	3.67874e-07	NTC_M26
K03056	3.43064	-0.26246	64.3317	6.37181e-09	3.88329e-07	NTC_M26
K20895	-5.77241	-1.12551	83.1241	7.0941e-09	4.28971e-07	B.napus_M26
K01448	0.158808	9.29369	63.136	7.72679e-09	4.63607e-07	NTC_M26
K08195	-0.323562	7.92747	63.0199	7.87387e-09	4.68798e-07	B.napus_M26
K14672	-2.34448	3.28954	62.7796	8.18786e-09	4.83771e-07	B.napus_M26
K02503	0.16046	8.95539	62.5488	8.50212e-09	4.98533e-07	NTC_M26
K05564	-1.39969	2.97977	61.8244	9.57479e-09	5.57209e-07	B.napus_M26
K00456	2.51962	4.2915	61.6015	9.93328e-09	5.73758e-07	NTC_M26
K03346	-5.80971	-1.05749	79.6861	1.0229e-08	5.86464e-07	B.napus_M26
K19343	-5.97639	-1.71736	146.68	1.04626e-08	5.929e-07	B.napus_M26
K00118	0.743743	5.71838	61.2693	1.04945e-08	5.929e-07	NTC_M26
K15576	0.667739	7.30762	61.097	1.07987e-08	6.05666e-07	NTC_M26
K11541	5.7146	0.512644	67.9475	1.09408e-08	6.06423e-07	NTC_M26
K11687	5.95916	0.315452	67.929	1.09689e-08	6.06423e-07	NTC_M26
K02122	3.73038	-0.028028	78.8204	1.12387e-08	6.16935e-07	NTC_M26
K06314	-5.87101	-1.34213	98.7743	1.14656e-08	6.24955e-07	B.napus_M26
K01906	-6.40194	-0.526218	78.0747	1.21962e-08	6.60128e-07	B.napus_M26
K18289	1.33244	2.92661	60.1861	1.25718e-08	6.75732e-07	NTC_M26
K15063	6.89652	0.0132331	96.6724	1.34916e-08	7.18635e-07	NTC_M26
K15897	5.57928	-0.584023	77.119	1.35557e-08	7.18635e-07	NTC_M26
K19563	-5.78395	-1.73918	140.308	1.38373e-08	7.28579e-07	B.napus_M26
K16331	-5.61695	-1.10571	76.617	1.43353e-08	7.4802e-07	B.napus_M26
K22044	-0.248428	7.97636	59.3805	1.43999e-08	7.4802e-07	B.napus_M26
K03236	2.51955	-0.308522	59.2857	1.4633e-08	7.55061e-07	NTC_M26
K10938	-6.44338	-1.48522	94.6868	1.57774e-08	8.08721e-07	B.napus_M26
K03042	8.17467	0.930882	65.16	1.62194e-08	8.2591e-07	NTC_M26
K13727	-5.39661	-0.71924	118.653	1.64333e-08	8.3133e-07	B.napus_M26
K00914	6.18728	-0.970497	75.1412	1.69257e-08	8.50684e-07	NTC_M26
K21138	-1.89688	0.99201	58.3195	1.72525e-08	8.6151e-07	B.napus_M26
K18148	1.01342	3.9779	57.9903	1.82557e-08	9.05765e-07	NTC_M26
K21866	6.7089	-1.09643	133.476	1.8924e-08	9.32941e-07	NTC_M26
K18611	5.50805	3.53325	79.5437	1.91231e-08	9.36792e-07	NTC_M26
K20022	5.98738	0.59347	63.4062	2.09111e-08	1.01794e-06	NTC_M26
K01429	0.356186	7.32799	57.1326	2.11746e-08	1.02432e-06	NTC_M26
K13329	-6.28031	-1.24643	130.823	2.14547e-08	1.03143e-06	B.napus_M26
K12818	5.61289	-1.15009	90.1751	2.27568e-08	1.08727e-06	NTC_M26
K04770	5.94895	-1.0515	72.4116	2.31721e-08	1.10032e-06	NTC_M26
K02490	-6.0179	-1.29807	89.5369	2.39968e-08	1.13253e-06	B.napus_M26
K15577	0.593574	7.0573	56.2985	2.44952e-08	1.14905e-06	NTC_M26
K15663	5.75552	0.677253	61.9373	2.59723e-08	1.211e-06	NTC_M26
K16342	-2.46726	2.05984	55.9242	2.61622e-08	1.21255e-06	B.napus_M26
K22249	1.93267	0.915268	55.5752	2.78262e-08	1.28199e-06	NTC_M26
K21696	-6.37565	0.830629	61.1776	2.90954e-08	1.33254e-06	B.napus_M26
K00387	1.24074	3.39365	55.1906	2.97916e-08	1.34691e-06	NTC_M26
K02626	0.814714	5.81354	55.174	2.98793e-08	1.34691e-06	NTC_M26
K01227	-3.27718	2.21523	55.1643	2.99312e-08	1.34691e-06	B.napus_M26
K00638	-6.1191	-1.67791	122.971	3.15482e-08	1.40745e-06	B.napus_M26
K21755	-5.7775	-1.58035	86.2722	3.16404e-08	1.40745e-06	B.napus_M26
K16268	-6.05584	0.40186	69.5787	3.2424e-08	1.43407e-06	B.napus_M26
K01518	-6.20026	1.42711	69.4784	3.28184e-08	1.44327e-06	B.napus_M26
K13820	6.19853	2.10095	59.8827	3.53925e-08	1.54767e-06	NTC_M26
K18324	6.1655	-1.32841	84.7923	3.597e-08	1.56409e-06	NTC_M26
K08955	-5.56874	-0.635994	59.6879	3.64609e-08	1.57658e-06	B.napus_M26
K15383	2.59945	0.327079	59.5958	3.69777e-08	1.59004e-06	NTC_M26
K16043	1.8358	3.00017	53.8725	3.77336e-08	1.61358e-06	NTC_M26
K05789	-5.5927	-1.61499	84.1692	3.79874e-08	1.61551e-06	B.napus_M26
K14749	-5.6945	0.469686	68.0906	3.88472e-08	1.64305e-06	B.napus_M26
K03263	2.25293	1.13431	53.6712	3.9133e-08	1.64614e-06	NTC_M26
K02518	-0.51786	6.43975	53.3864	4.12092e-08	1.7241e-06	B.napus_M26
K00713	6.81263	-1.01955	117.438	4.19645e-08	1.74626e-06	NTC_M26
K01127	-2.11437	4.4216	52.9494	4.46268e-08	1.84712e-06	B.napus_M26
K00284	0.539218	7.7365	52.9048	4.49924e-08	1.85234e-06	NTC_M26
K03851	-6.15	-0.280719	66.5199	4.7169e-08	1.93168e-06	B.napus_M26
K20201	-5.30483	-1.39965	79.4249	4.80557e-08	1.95764e-06	B.napus_M26
K14051	-1.59552	1.82275	52.4706	4.87211e-08	1.97435e-06	B.napus_M26
K22087	-0.816336	3.50497	52.3134	5.01516e-08	2.02174e-06	B.napus_M26
K21393	0.825942	5.09441	52.0431	5.27177e-08	2.11417e-06	NTC_M26
K06283	-5.4178	-1.2395	65.4531	5.39249e-08	2.15144e-06	B.napus_M26
K14445	0.880862	5.41429	51.6589	5.66083e-08	2.24692e-06	NTC_M26
K15711	5.42174	-1.29586	84.5593	5.77806e-08	2.28175e-06	NTC_M26
K07683	5.44654	0.224755	56.6919	5.81182e-08	2.28343e-06	NTC_M26
K11161	6.31925	2.05603	56.5593	5.93533e-08	2.31779e-06	NTC_M26
K00094	-5.66943	-1.7058	110.946	5.95918e-08	2.31779e-06	B.napus_M26
K03922	2.09387	0.0703246	51.2938	6.05903e-08	2.34485e-06	NTC_M26
K13001	6.06844	-1.44022	78.7212	6.21292e-08	2.38169e-06	NTC_M26
K01865	1.52906	3.28309	51.1571	6.21579e-08	2.38169e-06	NTC_M26
K13547	6.12321	-1.54321	110.008	6.27856e-08	2.39389e-06	NTC_M26
K15911	6.76713	-1.03747	64.205	6.32009e-08	2.39792e-06	NTC_M26
K19174	6.34758	-1.4152	109.132	6.59432e-08	2.48976e-06	NTC_M26
K18976	6.90175	-1.21054	108.555	6.81257e-08	2.5594e-06	NTC_M26
K06347	-5.72299	-1.35913	77.6837	6.84492e-08	2.5594e-06	B.napus_M26
K12685	-1.46777	2.19832	50.6056	6.89342e-08	2.56515e-06	B.napus_M26
K12500	1.55328	2.29332	50.3733	7.20206e-08	2.66717e-06	NTC_M26
K03772	0.351648	7.75918	50.1652	7.49102e-08	2.76098e-06	NTC_M26
K06249	-5.69785	-1.36054	76.6235	7.56558e-08	2.77524e-06	B.napus_M26
K07753	3.11667	0.286488	54.8983	7.74756e-08	2.82859e-06	NTC_M26
K19243	1.53669	1.685	49.8495	7.95357e-08	2.89017e-06	NTC_M26
K21478	5.59908	-1.77773	104.779	8.46191e-08	3.06052e-06	NTC_M26
K02840	-5.95537	-0.419686	75.4007	8.50364e-08	3.06131e-06	B.napus_M26
K07271	-2.28768	0.0550168	49.2843	8.85934e-08	3.1746e-06	B.napus_M26
K03435	-0.897361	3.22206	49.0083	9.34107e-08	3.33179e-06	B.napus_M26
K05299	1.85709	3.04542	48.7823	9.75636e-08	3.44903e-06	NTC_M26
K17910	2.13759	0.690444	48.781	9.75889e-08	3.44903e-06	NTC_M26
K11414	-5.385	-1.41067	60.6969	1.00018e-07	3.51883e-06	B.napus_M26
K16159	-2.21825	-0.0261459	48.5538	1.01964e-07	3.56424e-06	B.napus_M26
K03416	-1.82579	2.06791	48.5275	1.02484e-07	3.56424e-06	B.napus_M26
K14659	-6.17409	-0.576774	53.1792	1.02691e-07	3.56424e-06	B.napus_M26
K19072	5.37476	0.870212	65.037	1.06908e-07	3.69404e-06	NTC_M26
K01905	5.39364	-0.805192	59.6826	1.1464e-07	3.94361e-06	NTC_M26
K01137	-1.17839	3.57718	47.8882	1.16035e-07	3.97394e-06	B.napus_M26
K01408	1.60319	1.27963	47.6795	1.20863e-07	4.10487e-06	NTC_M26
K01341	5.35978	1.29923	57.0503	1.20919e-07	4.10487e-06	NTC_M26
K11743	-7.7017	0.654401	59.1133	1.23858e-07	4.18628e-06	B.napus_M26
K06902	0.270736	8.20136	47.3699	1.28425e-07	4.32177e-06	NTC_M26
K22161	-5.20184	-1.91645	99.1452	1.29645e-07	4.34396e-06	B.napus_M26
K03928	-0.354966	6.76323	47.1221	1.3484e-07	4.48326e-06	B.napus_M26
K03740	-5.71863	0.231605	58.4861	1.34961e-07	4.48326e-06	B.napus_M26
K03178	5.60715	-0.6847	69.9724	1.45689e-07	4.81893e-06	NTC_M26
K11787	1.18746	2.69175	46.5331	1.51506e-07	4.99003e-06	NTC_M26
K07723	-5.19379	-1.42508	78.7236	1.52995e-07	4.99908e-06	B.napus_M26
K11955	2.8413	0.481839	57.5751	1.53073e-07	4.99908e-06	NTC_M26
K02099	1.54765	1.82846	46.438	1.54398e-07	5.02118e-06	NTC_M26
K16243	-1.52401	2.27517	46.4088	1.55298e-07	5.0293e-06	B.napus_M26
K11144	-5.8096	-1.26795	68.8563	1.63425e-07	5.27047e-06	B.napus_M26
K04564	0.135682	9.62508	46.0468	1.66924e-07	5.36097e-06	NTC_M26
K04798	2.76086	0.536612	46.0255	1.67635e-07	5.36156e-06	NTC_M26
K10901	6.85813	-0.839659	68.5015	1.69558e-07	5.40074e-06	NTC_M26
K20271	2.11069	-0.125105	50.1864	1.70301e-07	5.40217e-06	NTC_M26
K17248	5.30521	-1.33436	123.347	1.74999e-07	5.52853e-06	NTC_M26
K12540	5.94109	-1.65668	91.8356	1.88324e-07	5.92531e-06	NTC_M26
[truncated: 7,494 more rows]

## Sheet: EC_B.napus_G210_NTC_G210
DA was deterimend using the EdgeR pacakge in R.	logFC - log2 Fold change.	logCPM - logarithm of counts per million reads.	F - the F-statistic from the quasi-likelihood F-test.
[truncated: 3,061 more rows]

[truncated: 5 more sheets: KO_B.napus_G210_NTC_G210, EC_B.napus_M26_BjSa_M26, KO_B.napus_M26_BjSa_M26, EC_B.napus_G210_BjSa_G210, KO_B.napus_G210_BjSa_G210]
