# Supplementary material for: A framework for the targeted recruitment of crop-beneficial soil taxa based on network analysis of metagenomics data
Source: Microbiome. 2023 Jan 12;11:8. doi: 10.1186/s40168-022-01438-1 (PMC9835355; doi:10.1186/s40168-022-01438-1)
Supplement: Supplementary file 6 — Additional file 5. Lists of taxa-dominated enzymes. Analysis is based on samples from treatments with G210 apple rootstocks. [file 40168_2022_1438_MOESM5_ESM.xlsx]

## Sheet: Genus_BjSa
Taxonomy	EC number
Bradyrhizobium	4.6.1.2	1.1.-.-	1.5.1.28	4.2.1.116	4.4.1.25	5.3.3.10	1.14.13.7	5.4.4.1	4.2.1.91	1.3.7.7	3.5.1.82	2.6.1.106	1.3.1.22	3.7.1.8	4.1.1.74	2.3.2.-	4.2.1.53	4.7.1.1	2.8.3.9	1.6.2.4	1.1.3.47	2.7.1.47	1.14.13.114	2.7.1.100	2.1.1.210	3.5.4.32	1.5.1.39	3.6.3.55	4.2.1.104	1.2.1.77	1.1.1.406	6.2.1.27	1.8.99.2	2.3.3.15	1.14.13.226	1.13.11.9	4.1.1.61	2.4.1.255	2.4.1.264	2.1.1.11	1.10.3.3	1.14.14.46	1.13.11.34	2.7.1.119	1.13.12.9	2.8.3.8	1.14.12.22	1.3.1.58	1.18.6.1
Actinoplanes	4.1.2.56	1.1.3.9	2.1.1.208	1.11.2.4	1.14.14.47	3.3.2.15	6.1.2.1	1.14.99.56	2.7.1.187	2.5.1.42	1.20.4.3	4.1.1.22	1.14.15.20	1.14.13.113	2.7.1.147	3.3.2.1	2.7.7.98	2.1.4.2	4.3.3.2	4.1.99.20	2.4.2.47	2.7.1.146	2.3.1.194	3.2.1.82	1.1.1.403	2.5.1.88	1.14.11.39	2.3.1.246	2.4.1.217	3.5.2.19	1.10.3.16	2.1.1.106
Candidatus_Koribacter	1.12.1.2	5.-.-.-	3.4.23.51	2.8.3.10	2.5.1.76	4.2.1.100	1.7.2.2	4.1.1.41	3.4.24.71	1.3.5.6	2.4.1.268	4.2.1.36	2.1.1.5	2.3.3.14	6.3.1.1	1.2.99.8	4.2.2.7	1.14.19.42	1.13.11.20	2.3.1.20	2.2.1.10	3.2.2.29	2.3.3.-	1.2.7.7	4.4.1.2	3.1.3.70	4.2.2.8	2.5.1.94
Bacillus	2.3.1.204	5.3.2.5	2.3.1.89	3.5.1.47	1.14.99.48	3.4.24.78	4.4.1.21	1.10.3.12	2.1.1.272	2.7.2.7	1.2.7.4	4.3.99.4	2.1.1.217	3.9.1.2	4.1.2.29	1.13.11.39	2.5.1.134	2.7.1.196	2.7.1.205	2.7.1.113	3.4.21.116	2.3.1.264	4.2.1.137	3.1.3.87	3.4.19.11	3.1.26.8	3.1.3.90
Nitrososphaera	4.6.1.16	4.1.3.44	2.5.1.41	1.14.99.29	2.4.2.48	2.7.8.39	2.5.1.108	6.3.2.36	2.1.1.196	2.7.1.161	2.7.4.26	1.12.98.3	6.3.4.23	2.1.1.260	1.4.1.24	5.4.99.-	6.3.1.14	2.7.8.15	2.1.1.98	2.1.1.215	3.1.1.96	2.7.1.169	2.1.1.216	5.1.99.6	3.5.4.29
Streptomyces	1.13.11.24	1.1.1.384	2.3.1.235	1.14.99.49	1.14.13.209	4.2.1.144	1.13.11.61	1.14.14.8	1.14.13.92	2.3.1.260	1.14.14.30	3.7.1.5	2.5.1.66	4.2.1.164	2.3.1.178	4.2.3.37	2.7.1.177	2.4.1.117	4.1.2.60	4.6.1.-	2.1.1.281	5.1.3.-	4.2.3.146	3.2.1.64	1.14.15.11
Sphingomonas	1.2.1.71	2.3.1.109	1.14.11.2	1.14.19.9	2.1.1.95	2.6.1.57	1.14.12.18	1.14.99.-	1.1.3.5	1.1.1.276	3.5.3.23	2.3.2.5	1.3.8.8	2.7.8.40	3.2.1.113	1.14.13.162	1.13.11.82	2.7.3.2	1.1.1.376	1.1.1.178
Gemmatimonas	3.4.14.10	1.8.3.1	4.1.99.2	2.1.1.200	2.6.1.79	4.1.1.86	1.1.1.335	2.3.1.18	2.7.1.166	1.1.5.9	3.2.1.107	1.4.1.18	1.17.1.10	1.5.1.8	1.5.1.9	1.3.8.9	2.6.1.78
Mesorhizobium	3.5.1.29	1.1.1.407	5.3.1.33	2.6.1.77	2.8.2.2	5.1.1.22	1.1.1.16	3.1.3.79	1.1.1.120	2.4.1.246	4.1.1.51	1.23.1.3	2.7.1.198	1.23.1.2	1.23.1.4	1.23.1.1
Pseudomonas	3.1.3.96	1.1.1.290	2.7.4.29	1.4.99.5	2.7.1.201	2.1.1.321	3.2.1.93	1.2.1.72	3.1.21.1	3.2.1.60	1.5.1.50	1.1.1.43	2.7.1.13	3.5.1.100	5.1.99.7	2.6.1.48
Pedosphaera	1.1.1.21	5.4.99.62	2.6.1.36	3.2.1.130	1.1.1.140	3.4.21.61	3.2.1.46	4.2.1.76	3.2.1.181	2.4.1.321	6.2.1.4	3.2.1.198	3.4.24.16	2.7.9.4	2.7.9.5
Reyranella	1.1.1.51	4.2.1.77	4.2.1.57	2.7.7.47	4.1.-.-	3.1.4.17	3.1.2.4	1.18.1.7	3.1.3.93	2.8.3.13	5.3.99.2	1.14.17.3	1.14.13.160	3.6.3.22
Pseudonocardia	1.8.1.15	5.3.3.6	3.5.5.8	1.3.1.49	2.4.1.288	3.5.1.95	1.6.3.3	4.1.1.71	3.2.1.73	1.14.13.154	1.2.98.1	1.1.99.37
Sandaracinus	1.14.13.70	2.4.2.30	3.2.1.199	2.7.1.105	3.1.1.47	2.3.1.193	1.15.1.2	2.3.1.42	3.1.3.4	1.1.1.170	3.1.3.46	3.1.3.81
Dongia	1.2.1.54	2.6.1.30	3.2.1.169	4.1.1.75	5.3.1.34	1.1.1.107	3.1.1.27	1.14.11.8	1.1.3.12	2.7.1.55
Pyrinomonas	1.1.98.6	3.4.24.27	2.7.1.190	2.7.1.46	3.4.17.18	1.3.1.2	2.1.3.9	2.3.1.28	2.5.1.140	2.7.1.157
Candidatus_Solibacter	2.7.1.43	2.4.1.46	2.7.1.52	2.1.1.303	2.4.1.276	4.2.1.65	3.5.5.4	1.2.7.10	2.5.1.2
Mycobacterium	3.1.1.74	1.14.13.171	1.1.1.145	5.3.3.1	2.3.1.122	2.4.2.46	1.14.11.36	1.1.1.275	1.14.13.170
Chthoniobacter	1.1.1.10	1.3.1.38	4.99.1.3	1.5.3.7	2.8.2.22	4.1.99.19	2.4.1.60	3.2.1.85
Nitrosospira	2.7.7.92	1.18.1.1	1.14.18.3	1.7.2.6	2.4.1.14	1.14.99.39	3.4.24.75	2.4.1.13
Opitutus	4.2.1.118	3.4.11.6	1.1.1.388	2.7.12.2	2.4.1.279	2.1.1.268	2.1.1.35	3.2.1.76
Rhodopseudomonas	1.1.1.368	3.7.1.21	1.1.1.396	1.3.7.14	1.3.7.15	1.17.5.1	1.3.7.8	3.1.2.25
Variovorax	1.3.1.53	1.14.12.15	3.5.1.38	1.1.1.11	1.3.1.62	1.1.99.21	1.5.99.4	1.14.13.8
Pseudolabrys	1.6.99.1	1.1.1.337	3.1.2.29	3.2.1.58	3.7.1.19	1.1.1.258	2.3.1.227
Gaiella	3.5.4.39	6.3.2.11	1.3.1.74	1.3.8.11	1.14.13.29	1.5.99.14
Frankia	1.5.5.-	2.3.1.7	2.4.1.335	1.3.1.19	1.3.99.33
Gemmata	2.5.1.60	3.2.1.143	4.2.1.48	5.1.1.18	2.1.1.137
Niastella	1.5.1.10	1.13.11.78	2.4.1.161	2.4.1.213	1.1.3.48
Rudaea	2.1.1.173	3.2.1.50	2.1.1.264	2.3.2.27	3.2.1.96
Solirubrobacter	3.5.1.59	2.1.1.295	2.5.1.115	2.5.1.116	4.2.1.140
[truncated: 9 more columns]

## Sheet: Order_BjSa
Taxonomy	EC number
Rhizobiales	4.1.1.45	4.1.1.2	1.14.13.218	4.1.1.-	4.2.99.-	4.6.1.15	5.3.3.14	1.17.2.1	2.1.1.14	3.5.1.82	2.7.8.6	1.1.99.3	2.1.1.71	1.5.1.28	1.6.99.1	1.5.99.5	4.2.99.21	5.3.1.35	1.5.1.36	2.7.8.24	4.6.1.2	1.4.1.21	3.1.8.1	2.3.1.46	1.14.13.226	1.14.13.24	3.6.3.55	1.14.11.16	3.5.5.7	6.3.4.12	2.7.1.28	4.1.1.9	3.6.3.6	4.1.1.55	3.5.4.44	6.2.1.27	1.3.1.22	1.17.1.5	1.13.11.80	1.13.11.9	1.14.14.27	2.7.1.29	2.7.1.119	5.1.3.29	3.6.1.63	1.1.1.402	2.1.1.17	1.1.3.47	1.14.13.1
Myxococcales	2.7.1.36	3.5.1.96	1.2.1.5	1.14.13.8	1.1.1.88	1.1.1.184	1.97.1.9	4.1.1.33	2.1.1.255	2.1.1.243	2.4.1.142	2.3.3.10	1.1.1.300	3.1.31.1	4.2.3.75	1.6.2.2	1.14.13.236	3.4.24.25	1.2.7.5	1.14.11.34	1.14.21.7	4.2.3.22	4.1.99.16	1.14.14.17	1.14.13.70	3.6.1.45	2.7.8.1	2.1.1.41	3.5.1.98	1.3.1.70	2.7.1.105	2.7.1.64	4.2.3.152	3.4.11.14	3.1.3.46	1.13.12.19	1.1.1.325	3.5.3.15	4.2.3.118	4.2.1.119	2.7.4.2	2.3.1.193	1.3.99.27	2.1.1.317	2.3.1.42	1.1.1.105	1.1.1.189	4.2.1.107	4.1.1.70
Burkholderiales	1.1.99.21	2.4.1.180	1.13.11.57	4.1.1.68	1.1.98.6	1.7.1.7	5.3.3.-	4.2.1.132	1.1.1.310	5.3.3.10	1.14.13.172	3.6.1.67	2.7.7.58	3.6.3.36	2.3.1.187	2.8.3.15	1.17.4.2	3.5.1.32	1.4.2.-	2.1.1.265	3.5.1.38	5.4.99.64	1.7.99.1	3.1.2.21	1.1.1.135	1.2.1.67	2.9.1.-	3.5.1.100	2.4.1.280	1.1.1.215	2.7.7.66	1.4.1.25	1.14.13.163	1.2.1.84	1.1.1.404	2.6.1.81	2.1.1.61	1.2.1.65	4.2.1.99	1.5.1.1	1.3.1.53	1.1.1.43	1.3.1.72	3.1.27.3	3.5.1.106	1.3.1.62	1.5.99.4	2.1.1.342	2.3.1.251
Acidobacteriales	2.4.1.46	1.3.5.6	2.7.7.12	1.12.1.2	3.4.24.71	2.1.1.5	2.4.1.268	4.1.2.40	6.1.1.24	2.8.3.10	3.1.2.1	1.10.2.-	4.2.2.7	5.-.-.-	4.2.1.100	2.3.3.14	4.1.1.41	2.5.1.94	4.1.3.16	1.14.19.42	2.2.1.10	3.1.3.70	2.3.1.28	6.4.1.8	2.5.1.76	4.2.1.127	3.1.3.23	1.5.99.6	1.2.7.7	1.14.99.44	2.3.3.-	1.1.1.163	2.8.1.4	4.4.1.2	6.3.1.1	3.2.2.29	2.4.1.19	4.2.2.8	1.1.1.370	1.13.11.20	1.8.5.5	2.7.1.157	1.2.99.8	3.4.23.51	1.6.5.4	5.4.4.4
Xanthomonadales	3.1.2.28	1.1.5.12	1.14.11.47	3.1.3.77	3.5.99.5	3.1.13.-	3.4.21.100	4.1.3.45	3.4.21.50	2.1.3.9	1.14.13.9	2.3.1.233	5.4.2.6	2.1.1.264	2.7.1.166	3.1.3.102	3.4.21.101	3.1.1.85	4.1.3.40	5.4.99.26	2.1.1.6	3.1.1.4	2.1.1.197	3.2.1.50	1.5.1.49	2.1.1.173	3.1.3.104	2.1.1.189	1.1.1.206	3.1.11.1	2.8.3.18	3.4.19.-	1.8.2.3	2.7.7.15	2.1.3.7	3.4.24.3	2.4.2.44	4.1.3.41	4.2.1.117	3.1.1.32	2.1.1.257	2.7.1.194	3.4.24.20	2.1.1.103	3.2.1.96	2.1.1.100
Micromonosporales	3.4.17.18	4.1.1.22	2.5.1.42	2.7.7.98	3.4.11.24	4.3.1.14	2.3.1.246	3.1.1.101	2.1.1.208	1.14.15.20	2.7.1.146	2.8.2.-	1.14.13.220	1.14.14.47	3.3.2.15	2.7.1.197	2.6.1.86	2.3.1.59	5.3.1.32	3.5.2.19	2.1.1.106	1.14.13.113	1.10.3.16	3.2.1.82	2.4.2.47	1.20.4.3	2.7.1.147	2.7.1.187	4.1.99.20	2.3.1.194	3.4.24.77	1.1.1.403	4.1.2.56	2.1.4.2	1.1.3.9	2.5.1.88	3.3.2.1	2.4.1.217	2.4.1.338	3.4.21.81	4.3.3.2	1.14.99.56	4.2.3.7
Bacillales	4.3.99.4	2.7.8.14	2.7.1.205	1.8.3.5	2.7.2.7	3.4.24.80	2.3.1.89	3.1.3.89	3.4.21.116	1.1.1.302	3.4.24.27	3.4.24.78	2.1.1.217	4.1.2.29	5.3.2.5	1.5.99.14	1.8.3.6	2.3.1.204	2.5.1.134	3.5.1.47	2.1.1.272	2.7.1.196	1.1.1.272	4.4.1.21	1.2.7.4	3.9.1.2	1.14.99.48	3.4.19.11	2.7.8.47	2.3.1.264	3.1.26.8	3.1.3.90	2.7.1.113	4.2.1.137	1.10.3.12
Rhodospirillales	3.2.1.59	1.18.1.7	4.2.3.153	1.14.17.3	2.6.1.30	1.3.1.111	3.1.1.27	2.7.7.47	2.1.1.304	1.1.1.387	2.7.1.55	2.8.3.13	1.14.11.8	4.1.-.-	4.2.1.57	1.1.1.400	4.2.1.77	4.1.1.75	5.3.99.2	5.99.1.4	1.2.1.54	3.1.2.4	1.1.1.51	3.5.3.17	1.1.1.107	3.2.1.169	2.3.1.165	1.14.13.160	1.3.1.83	1.1.3.12	2.1.1.183	3.1.3.93	2.4.1.255	3.6.3.22	1.13.11.66
Sphingomonadales	1.1.1.376	1.13.11.39	2.7.7.74	1.1.1.276	1.14.19.9	1.13.11.82	1.14.11.2	1.14.99.-	3.2.1.-	1.1.1.48	1.3.99.4	3.2.1.113	1.2.1.71	3.5.3.23	2.3.2.5	2.4.1.276	2.1.1.95	1.3.8.8	1.1.3.5	2.3.1.228	5.5.1.19	2.3.1.210	2.6.1.112	1.14.13.129	1.14.13.162	2.3.1.229	2.7.8.40	1.2.1.76	2.4.1.10	6.3.2.32	1.1.3.49	1.1.1.178	1.14.14.22	2.7.3.2
Glomerales	1.2.3.15	2.3.2.27	1.11.1.7	2.7.12.1	2.4.1.34	2.4.1.16	3.6.3.1	2.7.11.13	2.7.11.26	1.14.18.6	2.3.2.26	3.6.3.9	3.4.19.12	2.4.1.109	3.2.1.84	2.8.1.9	1.1.1.8	3.4.21.48	3.6.3.44	3.1.22.-	5.4.99.45	3.4.23.25	1.2.1.95	2.7.1.137	2.1.1.322	3.4.24.59	1.7.1.4	2.3.1.158	3.1.27.-	3.4.24.64
Nitrososphaerales	2.5.1.108	1.12.98.3	2.1.1.260	3.5.4.29	2.1.1.215	6.3.4.22	6.3.1.14	2.1.1.206	2.7.1.161	3.1.1.96	2.1.1.216	2.1.1.98	6.3.4.23	1.4.1.24	2.7.4.26	2.5.1.89	2.7.1.169	2.4.2.48	1.14.99.29	2.5.1.41	4.6.1.16	2.7.8.15	2.7.8.39	6.3.2.36	5.1.99.6	2.1.1.196	4.1.3.44
Planctomycetales	2.7.1.202	2.7.7.83	3.1.6.13	5.1.1.18	5.3.3.8	4.1.1.25	3.1.6.8	1.10.9.1	2.7.1.182	3.2.1.143	3.1.3.78	1.1.99.24	2.7.1.14	5.4.3.-	3.4.21.121	1.1.1.307	2.1.1.137	3.10.1.1	1.1.1.10	2.6.1.50	3.1.6.4	2.7.11.17	2.5.1.60	2.5.1.131	4.2.1.48
Streptomycetales	2.3.1.260	2.3.1.235	1.13.11.24	1.14.14.8	4.6.1.-	2.3.1.261	1.13.11.61	4.2.1.144	2.3.1.178	5.1.3.-	1.1.1.384	1.14.99.49	4.2.1.164	2.7.1.177	4.2.3.37	2.5.1.66	3.2.1.64	4.1.2.60	4.2.3.146	2.1.1.281	1.14.15.11	2.4.1.117
Gemmatimonadales	2.7.1.76	3.1.4.54	1.1.1.335	1.3.1.101	1.3.8.9	2.1.1.200	1.1.2.7	1.3.7.11	4.1.1.86	3.4.14.10	4.1.99.2	1.4.1.18	3.2.1.107	1.5.1.9	2.3.1.18	1.5.1.8	4.2.3.2	2.7.1.162	2.7.1.74	2.6.1.78	2.6.1.79
Chitinophagales	2.3.1.182	2.4.2.3	1.13.11.78	2.1.1.223	2.4.1.281	5.2.1.13	2.7.1.22	2.4.1.173	1.3.1.21	3.1.3.103	3.5.1.127	2.4.1.213	1.5.1.10	1.1.3.48	2.1.3.11	1.14.13.231	1.1.1.77	2.4.1.161
Solirubrobacterales	1.1.1.394	1.1.99.2	4.1.3.46	4.2.1.140	2.5.1.115	2.5.1.116	3.2.1.199	6.2.1.18	2.7.1.56	3.1.3.39	2.1.1.11	1.1.1.388	2.3.1.176	3.5.1.59	4.2.3.130	1.1.1.243	2.1.1.295
Corynebacteriales	4.1.2.-	1.1.1.275	3.1.1.74	1.1.1.145	2.3.1.94	2.4.1.230	2.8.4.2	1.14.13.25	1.14.13.92	2.3.1.122	1.14.13.170	1.14.11.36	2.4.2.46	2.1.1.246	2.5.1.86	1.14.13.171
Verrucomicrobiales	4.2.1.76	2.6.1.36	3.2.1.46	2.7.9.4	2.4.1.321	1.1.1.140	6.2.1.4	3.2.1.130	2.4.1.82	3.2.1.198	3.2.1.181	2.7.9.5	3.4.24.16
Pseudomonadales	1.4.99.5	1.5.1.50	1.2.1.72	2.7.4.29	2.1.1.321	3.1.21.1	2.7.1.13	5.1.99.7	3.2.1.60	3.2.1.93	2.7.1.201	2.6.1.48
Pseudonocardiales	1.2.98.1	3.7.1.5	1.3.1.49	1.8.1.15	4.1.1.71	3.2.1.73	1.6.3.3	1.1.99.37	1.14.13.154	3.5.1.95	1.1.1.202	3.4.24.31
Opitutales	2.1.1.35	3.2.1.76	2.7.12.2	3.4.11.6	4.2.1.118	2.4.1.279	2.1.1.268	3.4.24.56
Frankiales	2.3.1.7	2.3.1.43	4.1.1.69	1.3.1.19	1.14.13.50	2.4.1.335	1.3.99.33
Rhabditida	2.7.11.25	3.1.4.11	1.6.3.1	2.3.1.85	2.3.1.225	3.4.21.75	2.1.1.229
Micrococcales	1.4.3.10	2.7.1.210	1.8.7.2	3.1.22.1	2.8.3.21	1.10.3.4
Nevskiales	5.1.3.37	3.6.1.3	1.3.1.33	2.7.8.42	3.4.21.19	2.4.1.33
Nitrosomonadales	2.4.1.14	3.6.1.57	1.7.2.6	3.4.24.75	1.8.99.5	2.4.1.13
Propionibacteriales	1.14.99.39	2.7.8.11	3.2.1.97	1.14.18.3	1.5.3.5	2.7.1.87
Caulobacterales	3.1.4.52	1.3.1.89	2.3.2.15	1.14.18.2	6.-.-.-
Chthoniobacterales	2.8.2.22	4.1.99.19	1.5.3.7	1.3.1.38	3.2.1.85
Clostridiales	2.7.1.52	1.8.98.1	2.7.8.46	2.7.1.1	1.97.1.-
[truncated: 177 more columns]

## Sheet: Genus_B.napus
Taxonomy	EC number
Bradyrhizobium	1.14.17.3	1.5.1.39	4.2.1.104	3.5.4.32	1.5.1.28	4.99.1.5	3.4.11.15	1.20.2.1	3.1.2.21	1.13.11.9	1.14.13.114	6.2.1.27	3.6.3.22	1.13.11.14	2.3.3.15	2.1.1.11	5.1.2.2	2.8.3.9	5.3.3.10	1.14.13.7	4.2.1.91	2.7.1.47	2.7.1.215	2.3.1.187	4.2.1.159	1.20.9.1	3.1.11.-	2.6.1.106	2.8.3.8	1.3.1.58	1.1.1.384	1.1.1.396	4.1.1.61	2.1.1.302	3.4.24.3	5.4.4.1	2.7.1.68	4.2.1.165	3.6.1.7	1.3.1.83	3.2.1.81	2.7.1.119	3.4.21.68	2.5.1.62	1.14.13.220	1.1.1.406	4.2.1.131	2.1.1.265	1.14.13.81
Pseudomonas	1.4.1.25	1.13.12.3	2.1.1.181	2.1.1.217	1.1.5.8	2.1.1.35	2.6.1.87	3.5.1.86	3.5.3.3	5.4.99.62	3.7.1.8	3.1.21.1	3.1.3.96	3.5.1.100	2.8.3.18	2.4.1.33	1.2.1.24	2.4.1.304	2.7.8.42	1.14.19.21	1.1.1.43	2.4.1.10	1.7.99.1	2.7.4.29	1.2.1.72	2.6.1.50	2.6.1.48	2.7.1.13	4.1.99.5	2.7.1.201	4.4.1.-	5.1.99.7	2.4.99.-	3.2.1.93	1.5.1.50
Streptomyces	2.3.1.260	6.2.1.43	1.13.11.46	2.1.1.255	1.14.14.-	1.14.14.15	1.14.13.209	1.14.11.36	2.7.7.40	1.14.11.56	4.2.3.118	2.1.1.281	1.1.1.405	2.7.1.187	1.14.99.49	1.14.14.30	2.3.1.235	4.6.1.-	2.4.1.117	1.14.13.106	3.5.2.19	3.2.1.164	1.3.1.87	1.13.11.61	2.1.1.342	6.1.2.-	4.2.3.47	3.2.1.6	2.3.1.233	2.7.1.177	1.14.15.11	4.2.3.37
Nitrososphaera	1.12.98.3	5.1.99.6	2.1.1.206	2.5.1.108	2.1.1.98	2.7.8.15	1.5.5.-	2.1.1.216	2.1.1.86	5.4.99.-	2.1.1.215	6.3.4.22	1.4.1.24	2.7.4.26	2.5.1.41	2.7.1.161	2.7.1.169	6.3.4.23	2.1.1.289	6.3.1.14	3.5.4.29	2.1.1.196	6.3.2.36	3.1.1.96	4.6.1.16	2.1.1.260	4.1.3.44
Reyranella	1.14.11.18	2.8.3.13	2.1.1.41	3.2.2.24	2.7.7.47	1.5.99.14	1.18.1.7	4.2.1.57	5.3.99.2	3.3.2.10	2.3.2.-	1.14.12.3	1.1.1.291	3.5.1.41	3.1.3.93	1.14.13.160	3.1.3.76	2.1.1.103	4.2.1.77	4.1.-.-	1.14.12.11	3.1.2.4
Actinoplanes	1.14.14.47	2.1.1.208	3.6.3.40	1.14.13.113	1.1.1.287	2.7.1.146	1.11.2.4	2.7.1.147	2.4.1.217	1.20.4.3	2.7.8.12	6.1.2.1	4.1.99.20	1.1.3.9	2.5.1.88	2.3.1.194	4.1.2.56	2.7.7.98	2.5.1.43	3.4.24.77	1.14.99.56
Candidatus_Koribacter	2.2.1.10	4.2.1.36	2.4.1.46	6.2.1.12	6.4.1.8	1.12.1.2	4.2.1.144	3.1.2.1	2.3.3.-	2.5.1.94	6.3.1.1	4.1.1.41	1.2.7.7	4.4.1.2	3.1.21.4	2.5.1.76	1.13.11.20	1.2.99.8	3.4.23.51	2.8.3.10	3.2.2.29
Gemmatimonas	1.1.5.9	2.3.1.201	2.1.1.200	1.3.7.11	1.1.1.335	3.1.3.71	2.7.1.166	1.3.99.12	3.4.19.-	2.3.1.18	1.4.1.18	1.3.8.9	4.1.1.86	4.1.99.2	2.6.1.79	1.3.1.101	1.17.1.10	3.4.14.10	3.2.1.107	2.6.1.78	1.12.2.1
Mesorhizobium	4.3.1.2	3.2.1.199	5.3.1.33	5.1.1.22	3.5.1.29	5.3.1.34	1.16.8.1	2.7.1.60	1.1.1.120	2.8.2.2	2.7.1.53	1.23.1.4	1.23.1.2	1.23.1.3	1.23.1.1
Candidatus_Solibacter	1.13.11.78	2.1.1.4	3.4.14.13	1.2.1.81	2.7.1.43	3.4.24.75	2.1.1.303	3.4.24.21	2.1.3.1	4.3.1.24	3.5.1.116	2.7.1.52	1.2.1.80	2.4.1.280
Bacillus	3.4.24.78	2.7.2.7	2.3.1.264	1.10.3.12	1.2.7.4	2.3.1.204	2.3.1.89	3.5.1.47	4.4.1.21	3.4.19.11	4.2.1.137	3.9.1.2	3.1.26.8
Dongia	3.5.4.44	1.1.1.378	1.1.1.377	3.1.1.27	1.1.1.173	2.4.1.255	3.2.1.169	4.1.1.75	2.6.1.30	1.1.3.12	1.14.11.8	1.1.1.107
Pedosphaera	3.2.1.130	3.2.1.65	2.7.1.144	2.7.9.5	3.1.3.39	2.6.1.40	2.7.1.163	4.2.2.1	3.4.21.61	3.2.1.198	3.2.1.181	2.7.9.4
Pseudonocardia	3.2.1.73	2.4.1.230	1.8.1.15	3.7.1.13	4.1.1.71	1.14.13.154	2.4.2.47	1.1.1.243	1.1.1.202	1.6.3.3	1.2.98.1	1.1.99.37
Pyrinomonas	5.3.99.11	2.3.1.28	2.1.3.9	1.3.1.2	2.4.2.54	2.1.1.137	1.14.19.42	3.2.1.46	2.7.7.82	3.4.13.20	3.2.1.67
Luteitalea	4.1.2.43	4.3.1.30	2.4.2.43	1.3.1.89	6.1.1.24	1.3.99.32	2.7.1.182	3.4.11.6
Mycobacterium	2.4.2.46	3.1.1.74	4.1.2.57	2.3.1.261	6.3.2.11	2.3.1.122	2.7.7.95	3.4.21.22
Haliangium	1.2.7.5	2.3.1.182	1.97.1.9	1.1.1.394	3.1.31.1	1.14.13.93	2.4.1.153
Novosphingobium	1.3.1.56	1.2.1.76	2.3.1.178	1.3.1.31	1.14.14.46	2.8.2.-	1.14.14.22
Chthoniobacter	4.1.99.19	1.3.1.38	6.1.1.13	1.5.3.7	3.2.1.59	3.4.17.15
Devosia	5.1.3.9	1.1.1.9	5.1.3.34	4.2.2.17	1.1.1.388	3.4.23.48
Microbacterium	1.4.3.10	2.7.7.39	3.2.1.97	2.7.1.196	2.1.1.189	2.7.1.205
Nitrosospira	2.4.1.14	2.7.7.92	1.7.2.6	2.4.1.13	1.14.18.3	1.14.99.39
Pseudolabrys	1.1.1.258	3.2.1.58	3.1.2.29	1.5.1.36	3.7.1.19	1.1.1.311
Solirubrobacter	2.5.1.115	2.5.1.116	3.4.24.64	1.5.1.51	2.1.1.295	1.1.3.37
Sorangium	3.2.1.156	4.1.1.82	3.1.1.72	1.6.5.9	3.1.3.87	3.1.1.23
Sphingomonas	1.1.1.376	3.2.1.113	3.1.27.-	1.3.8.8	1.14.13.162	1.14.19.8
Enhygromyxa	1.5.1.10	1.3.99.27	1.5.1.9	1.5.1.8	1.3.1.71
Labilithrix	1.14.13.8	1.14.13.236	3.5.3.15	2.1.1.317	1.1.1.325
Sandaracinus	2.3.1.193	2.4.2.30	3.5.1.96	1.3.1.21	3.6.1.18
[truncated: 10 more columns]

## Sheet: Order_B.napus
Taxonomy	EC number
Rhizobiales	4.2.1.148	4.2.1.-	4.2.1.104	1.14.13.218	2.1.1.320	4.1.1.9	3.1.2.23	1.5.1.28	3.1.3.10	4.1.1.45	3.4.21.19	1.14.14.9	4.2.1.5	4.1.1.46	4.1.1.55	1.14.13.111	5.3.3.7	1.14.13.1	1.13.11.1	1.3.99.8	1.13.11.2	4.2.99.21	4.2.99.-	3.5.2.1	1.1.1.6	5.4.4.1	2.3.1.37	1.1.1.48	2.7.8.24	4.7.1.1	2.8.2.37	1.1.1.373	6.2.1.31	2.7.4.23	4.1.1.77	3.5.1.77	1.1.1.311	1.5.1.36	4.2.1.120	1.3.8.12	3.6.1.63	5.2.1.1	1.13.11.9	1.14.13.148	1.14.12.7	2.6.1.18	1.7.7.1	4.2.1.155	3.6.3.55
Burkholderiales	3.11.1.2	1.1.1.264	3.6.3.36	3.1.22.1	1.8.2.1	5.3.3.-	1.14.13.172	4.2.1.132	4.1.1.47	1.1.1.135	1.1.99.21	1.1.1.21	2.7.7.58	4.4.1.24	4.2.1.117	3.5.1.32	3.1.1.22	1.13.11.76	2.3.1.187	2.1.1.307	1.14.13.92	5.4.99.64	1.1.1.338	3.4.24.3	2.9.1.-	1.1.1.215	1.17.3.2	1.2.1.84	1.14.13.8	3.6.1.67	2.6.1.37	3.5.1.106	1.3.1.28	3.5.1.38	1.7.1.7	1.5.1.1	1.4.1.25	1.1.98.6	5.3.3.10	2.3.1.251	2.4.1.321	2.6.1.81	4.1.1.22	1.6.4.-	1.3.1.62	3.1.2.25	1.14.13.219	1.14.13.82	1.1.1.310
Myxococcales	1.2.7.5	3.5.3.15	1.14.11.27	5.4.3.3	4.1.99.14	1.1.1.300	3.2.1.123	4.1.1.33	2.1.1.243	3.1.1.7	5.4.99.26	4.2.99.20	1.14.18.7	3.1.31.1	1.5.1.9	2.7.1.36	3.4.11.21	2.3.3.10	3.6.1.45	1.3.1.21	1.1.1.88	2.1.1.317	1.14.13.236	2.4.1.173	1.14.13.70	1.97.1.9	4.2.3.75	6.4.1.7	3.1.1.72	1.2.1.5	3.4.24.25	3.1.3.46	4.2.3.22	4.2.1.107	2.3.1.42	1.5.1.10	1.1.1.184	2.7.1.105	4.2.1.119	4.1.99.16	3.4.11.14	3.5.1.96	3.1.1.23	3.6.1.17	3.4.17.1	2.4.2.30	1.3.99.27	3.4.21.7	1.1.1.189
Acidobacteriales	3.1.2.1	1.12.1.2	4.1.2.40	3.5.1.116	1.2.7.7	1.5.99.6	3.1.21.4	4.2.2.8	2.7.1.157	1.3.1.89	3.1.2.21	4.2.1.36	2.4.1.19	2.2.1.10	2.4.1.268	1.1.1.316	3.1.3.23	1.10.2.-	3.4.24.71	1.1.1.130	2.8.3.10	1.3.5.6	2.5.1.76	2.1.1.303	6.4.1.8	2.4.1.276	4.3.1.4	4.2.1.100	1.23.1.1	6.2.1.12	2.7.1.214	1.23.1.2	2.4.1.46	6.3.1.1	4.1.3.16	3.2.1.165	3.4.23.51	1.13.11.20	1.23.1.4	4.2.2.7	2.3.3.-	2.5.1.134	4.1.1.41	4.2.1.144	4.4.1.2	1.23.1.3	3.2.2.29	3.2.1.67	2.5.1.94
Sphingomonadales	1.13.11.39	1.14.13.162	1.14.11.2	5.5.1.19	1.3.99.4	2.7.8.40	3.7.1.13	1.13.11.82	1.2.1.76	2.7.7.74	3.1.3.41	6.3.2.32	3.1.27.-	1.3.1.56	1.14.12.3	1.14.12.10	2.3.1.229	2.3.1.228	2.6.1.112	2.8.2.-	1.14.12.18	1.14.12.11	1.1.1.376	3.2.1.113	1.14.13.129	2.3.1.178	1.14.11.34	1.14.19.8	3.1.1.84	1.14.14.46	1.3.8.8	1.3.1.31	1.13.12.19	1.14.14.22	1.1.1.178	3.1.1.73	3.1.1.56
Rhodospirillales	4.1.1.64	4.1.1.75	2.6.1.30	3.5.1.56	5.99.1.4	1.1.1.291	4.2.1.57	1.14.99.1	2.8.3.13	2.5.1.98	4.1.2.45	1.5.99.14	1.8.5.3	3.5.3.17	2.7.7.47	3.1.3.93	1.1.3.12	1.5.3.5	1.1.1.107	3.2.2.24	1.18.1.7	3.2.1.169	3.1.2.4	4.1.-.-	2.1.1.103	3.1.1.27	3.5.1.41	3.1.3.76	1.14.13.160	1.14.11.8	2.1.1.302	3.3.2.10	4.2.1.76	4.2.1.77
Xanthomonadales	3.1.11.1	3.1.3.104	1.14.13.9	2.4.2.44	2.1.1.264	3.4.21.50	4.1.3.40	3.4.19.-	3.1.13.-	2.1.1.173	1.1.5.12	3.1.1.85	3.3.2.1	3.4.21.100	3.1.30.1	3.1.1.4	3.1.1.32	1.10.3.16	2.7.7.15	4.1.3.45	2.1.1.257	3.5.-.-	3.1.3.102	2.1.1.100	1.5.1.49	2.3.2.27	1.1.1.206	3.4.21.12	3.2.1.96	2.1.1.321	3.4.21.101	2.4.1.333	4.1.3.41
Streptomycetales	1.13.11.46	2.3.1.235	4.2.3.118	2.1.1.342	3.5.2.19	2.1.1.255	1.13.11.61	3.2.1.6	6.2.1.43	2.7.1.187	2.3.1.260	1.14.99.49	1.3.1.87	2.7.1.177	2.3.1.233	3.2.1.164	3.3.2.15	1.14.11.36	2.7.7.40	1.14.14.30	4.2.3.37	4.6.1.-	1.14.15.11	4.2.3.47	1.14.13.106	2.1.1.281	6.1.2.-	2.4.1.117	4.2.3.146	1.14.11.56
Pseudomonadales	2.1.1.181	1.13.12.3	2.4.1.10	2.1.1.217	3.7.1.8	1.5.1.50	2.7.8.42	2.4.99.-	1.7.99.1	5.1.99.7	4.4.1.-	2.6.1.48	2.1.1.35	3.2.1.93	3.1.21.1	2.4.1.33	4.1.99.5	2.7.4.29	3.5.1.86	3.5.1.100	2.6.1.50	1.2.1.72	1.14.19.21	2.7.1.201	2.4.1.304	2.7.1.13
Micromonosporales	1.14.13.113	2.7.7.98	1.4.1.11	3.1.3.89	2.7.1.197	1.1.1.287	3.6.3.40	1.20.4.3	2.4.1.217	1.14.14.47	2.1.1.208	2.3.1.194	2.7.8.12	2.7.1.147	1.1.3.9	1.11.2.4	3.4.24.77	4.1.2.56	4.1.99.20	2.7.1.146	2.5.1.88	2.5.1.43	5.1.3.-	1.14.99.56	1.1.1.101
Nitrososphaerales	1.1.1.302	2.1.1.215	6.3.4.23	6.3.1.14	6.3.4.22	3.1.1.96	2.1.1.216	2.5.1.108	2.1.1.86	2.1.1.289	2.7.4.26	2.5.1.41	1.4.1.24	2.1.1.196	3.5.4.29	4.6.1.16	1.12.98.3	2.5.1.89	4.1.3.44	1.14.99.29	2.1.1.260	2.7.8.15	2.7.1.169	5.1.99.6
Bacillales	2.7.2.7	1.3.99.32	1.5.5.-	2.7.1.196	1.8.3.5	1.8.3.6	2.3.1.264	3.5.1.47	2.3.1.89	2.7.1.205	3.4.19.11	4.4.1.21	3.4.24.78	2.7.8.47	4.2.1.137	1.2.7.4	3.1.26.8	2.3.1.204	3.9.1.2	1.14.99.48	1.10.3.12	2.7.8.14	3.4.21.116
Corynebacteriales	1.2.-.-	3.1.3.39	2.4.1.230	6.3.2.11	2.7.7.95	2.1.1.179	3.5.5.8	2.3.1.261	4.1.2.57	3.1.1.74	1.14.13.170	2.7.1.210	2.4.1.329	1.14.13.25	3.4.21.22	5.1.3.39	2.4.2.46	1.14.13.171	1.1.1.145	2.3.1.122	2.5.1.86
Gemmatimonadales	2.7.1.74	2.1.1.200	1.1.1.335	1.3.7.11	2.3.1.18	2.4.2.43	1.1.5.9	1.3.1.101	1.4.1.18	4.1.1.86	4.1.99.2	2.7.1.76	3.2.1.107	2.6.1.78	2.7.1.166	3.4.14.10	2.6.1.79	1.3.8.9	1.12.2.1	2.7.1.162
Planctomycetales	3.4.14.4	1.14.18.2	6.2.1.2	1.1.1.307	3.1.6.8	1.7.1.4	5.1.1.18	2.5.1.131	2.7.7.83	3.1.6.4	1.1.3.17	3.5.1.98	3.1.3.57	1.14.19.20	2.5.1.60	3.1.6.13	2.7.1.91	5.1.-.-	4.2.1.140
Solirubrobacterales	4.1.3.46	3.2.1.199	1.16.1.1	4.1.1.5	2.7.1.56	4.2.3.130	3.5.4.39	1.5.1.51	6.2.1.18	2.5.1.115	1.1.1.388	2.1.3.1	2.1.1.295	2.5.1.116	6.1.2.1	3.4.24.64
Pseudonocardiales	1.8.1.15	2.3.1.43	1.1.99.37	2.7.7.92	1.2.98.1	1.14.14.-	4.1.1.71	1.1.1.202	3.2.1.73	2.4.2.47	1.14.14.15	1.14.13.154	1.1.1.243	2.7.1.190	3.5.1.95
Nitrospirales	1.17.1.10	3.1.3.70	1.1.1.211	2.3.3.8	1.6.5.4	2.8.1.15	1.14.13.232	1.13.11.18	2.1.1.2	1.8.7.2	1.13.11.49	3.6.3.9	1.6.2.2	1.4.1.16
Chitinophagales	1.1.3.48	2.1.1.223	3.4.22.40	2.4.1.281	3.2.1.197	2.3.1.182	1.2.1.80	4.2.2.26	2.7.1.22	1.13.11.78	2.1.3.11	1.1.1.359	1.1.1.163
Verrucomicrobiales	4.2.2.1	3.4.21.61	2.6.1.36	3.2.1.130	3.2.1.65	2.7.1.163	2.7.9.5	3.2.1.198	2.6.1.40	1.14.99.44	3.2.1.181	2.7.9.4
Nevskiales	5.4.3.-	4.1.3.43	1.3.99.5	2.4.1.180	1.2.1.87	3.1.1.101	5.3.3.8	1.2.1.86	1.3.1.33	5.1.3.37
Blastocatellales	2.7.7.82	2.3.1.28	3.2.1.46	1.3.1.2	2.1.1.137	2.4.2.54	1.14.19.42	3.4.13.20
Micrococcales	2.4.1.289	1.14.13.29	2.7.7.39	1.4.3.10	2.8.3.21	2.1.1.189	3.2.1.97	1.1.1.17
Clostridiales	1.6.5.8	2.7.8.46	2.5.1.97	1.97.1.-	2.7.1.1	4.3.99.4
Nitrosomonadales	1.14.18.3	2.4.1.13	1.14.99.39	3.4.24.75	2.4.1.14	1.7.2.6
Thermoplasmatales	5.4.99.-	6.3.2.36	4.1.1.25	2.7.8.39	2.6.1.97	2.4.2.48
Glomerales	2.4.1.16	2.7.11.17	3.6.3.44	3.4.19.12	3.1.13.4
Opitutales	2.4.1.246	3.4.11.6	2.1.1.268	3.1.3.79	2.7.12.2
Anaerolineales	2.7.1.113	1.1.1.370	4.1.2.19	1.1.1.87
Chthoniobacterales	1.5.3.7	3.4.17.15	1.3.1.38	3.2.1.59
[truncated: 161 more columns]

## Sheet: Genus_NTC
Taxonomy	EC number
Bradyrhizobium	5.3.3.6	1.17.8.1	1.1.-.-	1.3.7.1	1.1.1.56	1.2.1.60	1.5.1.28	4.99.1.5	4.2.1.116	3.5.1.84	3.6.1.7	1.6.99.1	1.3.1.111	4.2.1.120	5.3.3.10	4.2.1.159	1.3.7.7	2.5.1.103	3.4.19.1	3.5.1.82	2.6.1.106	4.1.1.47	2.3.2.-	4.2.1.53	4.7.1.1	2.8.3.9	1.6.2.4	1.1.3.47	2.7.1.47	5.1.2.2	1.1.1.396	2.7.1.100	2.1.1.210	4.2.1.56	1.3.7.14	4.2.3.156	2.7.8.37	3.6.1.63	5.3.3.3	3.1.3.41	1.13.11.9	1.14.14.1	2.1.1.302	3.4.21.68	2.7.1.215	1.3.7.15	2.5.1.133	4.1.1.61	1.14.11.21
Candidatus_Nitrosotenuis	4.6.1.16	4.1.3.44	2.5.1.41	1.1.1.302	2.1.1.213	1.14.99.29	2.7.8.39	6.3.2.36	2.1.1.196	3.4.23.52	2.2.1.10	2.7.1.161	2.7.4.26	2.1.1.289	6.3.4.23	2.1.1.260	1.4.1.24	5.4.99.-	6.3.1.14	6.3.4.22	2.7.8.15	2.1.1.98	2.1.1.215	2.7.1.169	2.1.1.216	2.3.1.4	2.5.1.89
Actinoplanes	4.1.2.56	1.1.3.9	2.1.1.208	1.14.14.47	2.7.8.12	2.7.1.197	1.14.13.195	6.1.2.1	1.14.99.56	3.1.1.101	1.14.13.196	1.20.4.3	1.14.15.20	1.14.13.113	3.6.3.40	2.7.1.147	3.4.24.77	4.1.99.20	1.1.1.287	2.7.1.146	2.3.1.194	3.2.1.82	2.5.1.88	3.2.1.64
Streptomyces	6.2.1.8	2.6.1.103	2.3.1.235	3.3.2.15	1.14.99.49	1.11.1.19	2.1.1.307	2.3.1.233	1.14.14.8	1.3.8.8	2.3.1.260	1.14.14.30	1.13.11.46	6.2.1.43	1.14.11.36	2.1.1.342	4.2.1.164	3.1.1.7	4.6.1.-	2.1.1.281	5.1.3.-	3.5.2.19	1.1.99.18
Candidatus_Solibacter	3.1.6.-	2.7.10.1	1.10.9.1	2.7.1.43	2.4.1.268	2.4.1.46	2.7.1.52	2.1.1.294	5.1.3.8	2.4.1.7	1.2.1.81	2.7.1.181	4.1.3.16	1.1.1.2	2.3.2.5	2.1.1.303	2.1.3.1	3.5.1.116	2.4.1.276	4.3.1.24	6.3.4.24	6.2.1.36
Candidatus_Koribacter	1.12.1.2	3.1.2.1	3.4.23.51	3.3.2.9	2.8.3.10	2.5.1.76	4.1.1.41	1.3.5.6	4.2.1.36	6.3.1.1	1.3.99.23	1.1.1.163	2.8.3.18	1.2.7.7
Mesorhizobium	1.14.13.168	4.2.1.108	3.5.1.29	1.1.1.9	5.3.1.33	1.1.1.402	1.14.12.4	5.1.1.22	2.7.1.53	1.1.1.16	5.3.1.34	1.1.1.376	1.16.8.1	2.7.1.188
Gemmatimonas	3.1.30.1	3.1.2.21	3.4.19.-	3.4.21.111	4.1.1.86	1.1.1.335	2.7.14.1	2.7.1.166	1.1.5.9	1.4.1.18	1.3.3.5	4.3.1.30
Pseudomonas	1.13.12.3	2.1.1.181	2.6.1.84	2.1.1.217	4.4.1.-	3.1.21.1	2.3.1.230	2.4.99.-	1.5.1.50	1.1.1.43	5.1.99.7	2.6.1.48
Dongia	1.1.1.378	1.2.1.21	1.2.1.22	5.3.2.5	1.1.1.377	2.6.1.30	1.1.1.173	1.1.1.107	3.1.1.27	1.14.11.8	2.7.1.55
Pedosphaera	4.6.1.13	5.3.1.25	5.4.99.62	5.3.1.3	3.1.22.1	1.1.1.140	2.4.1.229	4.2.2.1	2.7.7.97	2.7.9.4	2.7.9.5
Mycobacterium	3.1.1.74	3.1.7.8	1.14.13.171	4.1.2.57	2.3.1.122	3.2.2.29	5.5.1.16	1.14.13.170	6.2.1.19	3.1.7.9
Reyranella	1.2.1.54	4.2.1.77	4.2.1.57	3.5.3.17	3.5.1.107	2.7.8.40	1.14.11.43	1.18.1.7	3.1.3.93	2.8.3.13
Sphingomonas	2.7.1.193	1.1.1.371	1.1.1.276	5.99.1.4	3.2.1.113	1.14.13.162	2.1.1.321	1.3.1.58	1.13.11.39	1.14.18.7
Nitrososphaera	2.5.1.42	2.4.2.48	1.1.1.374	2.5.1.108	1.12.98.3	3.1.1.96	2.4.1.217	5.1.99.6	3.5.4.29
Conexibacter	4.1.3.46	2.7.7.47	2.1.1.243	2.3.1.176	6.2.1.18	3.1.3.39	1.1.1.275	4.2.3.130
Haliangium	3.5.4.39	5.4.99.26	3.4.24.26	4.1.99.16	4.2.3.75	4.2.3.22	2.1.1.43	1.8.4.9
Leptospira	2.7.7.82	3.4.21.121	1.14.19.35	1.14.19.25	1.3.1.93	3.5.4.46	1.14.19.36
Nocardioides	2.7.7.40	1.5.1.51	1.1.1.405	1.14.18.3	2.7.1.87	1.14.99.39	1.1.1.387
Sandaracinus	2.4.2.30	1.14.19.20	2.7.1.105	2.3.1.193	3.2.1.166	3.6.1.18	3.1.3.46
Labilithrix	1.3.1.84	2.1.1.317	1.14.13.236	1.1.1.184	3.1.1.47	1.1.1.325
Pseudonocardia	1.8.1.15	3.5.1.95	4.99.1.7	1.14.19.8	3.7.1.5	4.1.1.71
Anaeromyxobacter	2.4.1.8	2.4.1.186	1.1.99.2	6.4.1.7	3.1.3.87
Luteitalea	3.4.24.27	3.1.3.27	2.7.1.184	4.1.2.43	1.1.2.7
Pseudolabrys	5.4.1.4	3.1.2.29	3.2.1.58	1.5.1.36	2.3.1.210
Rhizobium	6.4.1.6	1.17.1.5	2.7.1.59	5.1.3.40	1.1.1.120
Rhodoplanes	3.7.1.19	1.1.1.350	4.1.2.-	3.5.1.41	6.2.1.37
Rhodopseudomonas	1.1.1.368	2.4.1.264	1.17.5.1	1.3.7.8	3.1.2.25
Burkholderia	2.8.3.22	2.3.-.-	6.1.1.13	3.5.1.100
Candidatus_Entotheonella	1.13.11.38	2.1.1.272	1.8.7.2	4.1.2.60
[truncated: 19 more columns]

## Sheet: Order_NTC
Taxonomy	EC number
Rhizobiales	4.1.1.45	4.2.1.84	4.1.1.2	1.14.13.218	2.7.1.35	4.2.99.-	5.3.3.14	1.17.2.1	1.14.13.168	2.1.1.14	2.3.1.174	3.5.1.82	1.1.99.3	2.1.1.71	1.5.1.28	1.6.99.1	1.1.1.376	1.5.99.5	4.2.99.21	5.3.1.35	1.5.1.36	2.7.8.24	4.1.1.77	2.3.1.46	1.14.13.24	3.6.3.55	3.1.26.5	3.5.5.7	1.2.5.3	6.3.4.12	2.5.1.103	4.1.1.9	3.6.3.6	4.1.1.55	3.5.4.44	6.2.1.27	2.7.6.2	1.17.1.5	1.13.11.80	4.2.1.108	1.14.13.127	3.4.21.68	1.1.1.308	1.13.11.9	2.6.1.87	3.8.1.3	1.14.14.27	4.3.2.3	2.7.1.119
Myxococcales	2.7.1.36	3.5.1.96	3.2.2.24	3.5.4.12	3.2.1.123	1.1.1.88	1.1.1.184	1.97.1.9	4.1.1.33	2.1.1.67	2.4.1.142	3.5.3.4	2.1.1.34	2.3.3.10	1.1.1.300	2.4.2.30	2.5.1.2	5.4.99.26	4.2.3.75	1.4.3.3	1.14.13.236	5.4.3.3	3.4.24.25	1.2.7.5	1.14.21.7	2.3.1.261	4.2.3.22	4.1.99.16	2.1.1.304	1.14.14.17	1.14.19.20	3.4.11.21	1.14.19.42	2.4.1.8	5.4.99.7	3.5.1.23	1.1.3.5	2.1.1.41	2.7.1.105	2.7.1.64	3.4.11.14	3.1.3.46	1.1.1.325	4.2.3.118	4.2.1.119	2.7.4.2	1.5.1.9	1.14.18.7	1.3.1.38
Burkholderiales	1.1.99.21	4.1.3.43	1.14.13.226	1.13.11.57	4.1.1.68	1.1.98.6	1.7.1.7	5.3.3.-	4.2.1.32	1.2.1.87	1.6.4.-	1.1.1.310	5.3.3.10	1.14.13.172	3.11.1.2	2.1.1.307	1.1.1.264	3.6.1.67	2.7.7.58	2.8.3.1	3.6.3.36	2.3.1.187	4.4.1.24	2.4.1.321	4.2.1.25	2.8.3.15	1.14.13.59	4.3.1.18	2.6.1.37	1.4.2.-	3.5.1.38	6.3.2.14	5.4.99.64	1.5.1.49	1.1.1.135	2.7.8.43	2.9.1.-	1.1.99.18	1.4.9.1	3.5.1.100	1.1.1.215	2.4.1.276	4.2.1.91	2.7.7.66	1.3.5.5	1.2.1.84	5.4.99.1	1.1.1.404	2.6.1.81
Rhodospirillales	4.2.1.76	1.18.1.7	1.2.1.22	1.1.1.378	2.6.1.30	1.1.1.173	1.2.1.21	3.1.1.27	2.4.1.135	2.7.1.55	2.8.3.13	1.14.11.8	4.2.1.57	4.1.2.42	4.2.1.77	1.14.13.220	1.1.1.291	1.1.1.377	5.99.1.4	1.2.1.54	3.5.3.17	1.1.1.107	1.14.13.167	1.3.1.53	2.7.8.40	1.1.1.403	5.3.2.5	3.1.3.93	1.14.13.50	1.5.3.5	2.7.3.2
Acidobacteriales	2.4.1.46	3.1.21.4	4.2.1.36	1.3.5.6	1.12.1.2	3.4.24.71	1.1.1.130	3.2.1.46	2.8.3.10	3.1.2.1	4.6.1.13	1.23.1.4	3.2.1.164	2.2.1.10	2.5.1.76	4.2.2.5	1.4.1.25	1.2.7.7	1.14.99.44	1.1.1.163	6.3.1.1	3.5.1.116	1.23.1.2	1.23.1.3	3.2.1.178	3.4.23.51	1.23.1.1	1.6.5.4
Micromonosporales	2.1.1.179	2.4.1.180	2.1.1.255	2.3.1.246	2.1.1.208	1.14.15.20	2.7.1.146	3.2.1.130	1.14.14.47	2.7.1.197	1.1.1.287	1.13.11.76	2.6.1.86	1.14.13.113	3.6.3.40	3.2.1.82	1.13.11.74	2.4.1.19	1.20.4.3	2.7.1.147	4.1.99.20	2.3.1.194	3.4.24.77	1.1.3.9	3.2.1.64	2.4.1.217	1.14.99.56
Sphingomonadales	1.13.11.39	2.7.7.74	1.1.1.276	1.13.11.82	2.8.3.20	1.3.99.4	3.2.1.113	1.2.1.71	2.1.1.95	3.2.1.35	2.8.2.-	2.3.1.178	2.3.1.228	1.10.3.3	2.4.1.52	1.14.12.3	1.14.12.10	1.1.1.371	1.14.12.11	2.1.1.321	1.14.13.129	1.14.13.162	2.3.1.229	1.3.1.58
Streptomycetales	2.3.1.260	2.3.1.235	2.3.1.233	2.6.1.103	1.14.14.8	4.6.1.-	3.1.1.7	5.1.3.-	3.3.2.15	1.13.11.46	3.5.2.19	1.14.14.30	1.11.1.19	1.14.99.49	4.2.1.164	6.2.1.43	1.1.1.370	2.1.1.342	4.1.2.56	1.14.11.36	4.4.1.14	2.1.1.281
Planctomycetales	4.2.1.5	1.11.1.7	3.4.14.4	5.1.-.-	6.2.1.2	3.1.6.13	2.3.1.101	6.2.1.8	5.1.1.18	4.1.3.3	4.1.-.-	2.1.-.-	5.1.3.38	1.1.99.24	1.1.1.307	3.10.1.1	3.1.6.4	2.5.1.60	2.5.1.131
Nitrososphaerales	2.5.1.108	1.12.98.3	1.1.1.374	2.1.1.260	3.5.4.29	6.3.1.14	2.7.1.161	3.1.1.96	2.7.4.26	2.5.1.89	2.4.2.48	2.1.1.289	5.4.99.-	4.6.1.16	2.7.8.15	5.1.99.6	2.1.1.196	4.1.3.44
Xanthomonadales	1.1.5.12	3.1.13.-	3.4.21.100	4.1.3.45	2.4.1.290	3.4.21.50	2.7.1.166	3.4.21.101	3.2.1.50	1.1.1.206	3.1.11.1	3.4.19.-	3.4.24.3	2.4.2.44	4.1.3.41	2.1.1.257	2.4.1.256	2.4.1.333
Corynebacteriales	4.1.2.-	5.5.1.16	3.1.1.74	4.1.2.57	3.2.2.29	1.14.13.25	2.3.1.122	1.14.13.170	2.3.1.5	1.1.1.2	2.4.2.46	1.5.99.14	3.1.7.9	3.1.7.8	6.2.1.19	2.5.1.86	1.14.13.171
Chitinophagales	3.4.22.40	2.7.1.163	2.3.1.182	1.7.7.2	2.4.2.3	1.13.11.78	2.1.1.223	3.2.1.197	2.4.1.281	3.2.2.26	2.4.1.14	3.2.1.107	3.2.1.11	1.1.3.48	2.1.3.11	4.3.1.23
Solirubrobacterales	6.1.2.1	3.1.6.-	2.1.1.5	2.1.1.243	4.1.3.46	2.5.1.115	2.5.1.116	3.4.14.13	2.7.7.47	1.1.1.275	1.1.3.8	6.2.1.18	2.7.1.56	3.1.3.39	2.3.1.176	4.2.3.130
Nitrospirales	2.3.3.8	2.4.1.268	1.13.11.52	4.1.1.81	1.6.2.2	2.8.1.15	3.1.3.70	5.3.3.1	1.8.7.2	1.7.2.6	3.4.17.15	1.4.1.16	2.1.1.295	1.13.11.49
Gemmatimonadales	2.7.1.76	1.1.1.335	1.1.5.9	1.14.19.11	3.1.2.21	4.1.1.86	3.1.30.1	2.7.14.1	1.14.19.26	1.4.1.18	4.3.1.30	3.4.24.21	2.7.1.74
Methanomassiliicoccales	1.3.1.101	2.5.1.42	1.3.7.11	2.7.1.213	6.3.4.22	1.1.1.302	2.1.1.98	2.4.1.337	2.5.1.41	4.1.1.99	2.6.1.97	2.7.1.73
Nevskiales	5.1.3.37	4.2.1.132	1.3.1.22	2.1.1.6	5.4.4.1	1.3.99.5	2.1.1.189	5.5.1.9	2.1.1.4	2.4.1.33	1.1.1.170
Pseudomonadales	1.5.1.50	4.4.1.-	1.1.1.43	3.1.21.1	2.1.1.217	2.3.1.230	2.4.99.-	5.1.99.7	2.6.1.48
Pseudonocardiales	1.11.2.4	1.14.19.8	2.1.3.7	1.8.1.15	2.3.1.43	4.1.1.71	2.7.1.190	3.5.1.95
Verrucomicrobiales	5.3.1.25	2.7.9.4	1.1.1.140	2.4.1.229	2.7.7.97	5.3.1.3	3.1.22.1	2.7.9.5
Bacillales	2.7.8.14	1.8.3.5	3.1.3.89	4.2.1.158	1.8.3.6	1.14.18.2	2.7.8.47
Leptospirales	1.14.19.36	2.7.7.82	1.14.19.25	3.4.21.121	1.14.19.35	3.5.4.46	1.3.1.93
Opitutales	4.2.2.26	2.7.1.202	2.4.1.246	6.1.1.13	3.1.6.8	1.1.1.396
Clostridiales	1.17.4.2	2.7.8.46	2.7.1.1	3.4.22.8	5.4.3.6
Propionibacteriales	1.14.99.39	1.5.1.51	2.7.7.40	1.14.18.3	2.7.1.87
Anaerolineales	2.4.1.320	2.4.1.319	4.1.2.19	2.1.1.209
Nitrosomonadales	4.6.1.2	1.3.8.9	2.1.1.265	2.7.7.92
Streptosporangiales	1.1.1.387	2.7.1.210	2.3.1.165	2.5.1.88
Cytophagales	2.7.1.22	4.4.1.2	1.3.1.72
[truncated: 198 more columns]
