# Supplementary material for: A framework for the targeted recruitment of crop-beneficial soil taxa based on network analysis of metagenomics data
Source: Microbiome. 2023 Jan 12;11:8. doi: 10.1186/s40168-022-01438-1 (PMC9835355; doi:10.1186/s40168-022-01438-1)
Supplement: Supplementary file 7 — Additional file 6. Topological properties of enzymes (network degree) vs their score of taxonomic dominance. Analysis is based on samples from treatments with G210 apple rootstocks. [file 40168_2022_1438_MOESM6_ESM.xlsx]

## Sheet: genus
	Dominance – the dominance score of taxa in the reads mapped to the enzyme.	Degree – the degree of the node representing enzymes in the community network.
EC Number	Dominance	Degree
1.1.1.11	0.412852	3
1.1.1.127	0.0828649	1
1.1.1.130	0.132904	1
1.1.1.132	0.074377	3
1.1.1.133	0.0318023	1
1.1.1.135	0.282678	1
1.1.1.169	0.0829954	1
1.1.1.175	0.0930583	2
1.1.1.18	0.0533226	3
1.1.1.203	0.0996697	3
1.1.1.23	0.038167	3
1.1.1.25	0.0470762	1
1.1.1.264	0.238686	2
1.1.1.271	0.0399815	8
1.1.1.29	0.0864497	6
1.1.1.3	0.0359453	1
1.1.1.308	0.0812601	3
1.1.1.312	0.0997007	3
1.1.1.335	0.663662	1
1.1.1.338	0.139326	1
1.1.1.34	0.271615	30
1.1.1.35	0.0611385	6
1.1.1.350	0.453301	2
1.1.1.354	0.512142	3
1.1.1.368	0.435735	1
1.1.1.40	0.0737008	45
1.1.1.42	0.041885	35
1.1.1.61	0.130403	2
1.1.1.69	0.0469825	4
1.1.1.79	0.100072	9
1.1.1.81	0.0995997	1
1.1.1.83	0.123946	11
1.1.1.86	0.0512369	8
1.1.1.87	0.79554	8
1.1.1.88	0.139769	30
1.1.1.94	0.0538807	2
1.1.2.4	0.125964	21
1.1.3.6	0.0555042	3
1.1.5.2	0.0970539	3
1.1.5.3	0.04711	6
1.1.5.9	0.29648	3
1.1.99.18	0	12
1.1.99.3	0.162116	17
1.1.99.31	0.144879	18
1.10.2.2	0.100727	5
1.10.3.-	0.0592056	2
1.10.3.1	0.0995491	11
1.11.1.11	0	7
1.11.1.15	0.0336894	1
1.11.1.21	0.0614939	49
1.11.1.5	0.051563	4
1.11.1.6	0.046223	27
1.11.1.7	0	27
1.11.1.9	0.0407727	5
1.12.99.6	0.0833279	10
1.13.11.-	0.036611	21
1.13.11.1	0.12246	14
1.13.11.15	0.312996	2
1.13.11.2	0.121204	18
1.13.11.3	0.0745094	9
1.13.11.33	0.147495	1
1.13.11.37	0.119317	3
1.13.11.38	0.310927	5
1.13.11.4	0.145655	2
1.13.11.50	1	10
1.13.11.52	0.156466	2
1.13.11.57	0.152308	7
1.13.11.61	0.765591	1
1.13.11.8	0.081384	13
1.13.11.9	0.424157	1
1.13.12.19	0	15
1.13.99.1	0.142736	3
1.14.11.18	0.256005	8
1.14.11.2	0.353047	8
1.14.11.21	0	2
1.14.11.27	0.298729	13
1.14.11.34	0	11
1.14.11.43	0	19
1.14.11.8	0.793357	1
1.14.12.1	0.154685	33
1.14.13.-	0.0753979	113
1.14.13.1	0.215311	11
1.14.13.111	0.498929	9
1.14.13.114	0.459654	4
1.14.13.172	0.200942	3
1.14.13.2	0.0779765	3
1.14.13.24	0.220447	3
1.14.13.29	0.395305	1
1.14.13.40	0.153663	1
1.14.13.50	0.779054	2
1.14.13.7	0.380964	9
1.14.13.70	0.373672	3
1.14.13.8	0.38082	7
1.14.13.81	1	8
1.14.13.82	0.132633	5
1.14.14.-	0.780455	4
1.14.14.8	0.427508	5
1.14.18.1	0.126282	57
1.14.18.2	0.603855	5
1.14.19.-	0.174957	1
1.14.99.-	0.340174	46
1.14.99.29	1	20
1.15.1.1	0.0442793	6
1.16.8.1	0.53319	1
1.17.1.1	0.035821	1
1.17.2.1	0.130268	2
1.17.4.1	0.0347393	25
1.17.4.2	0	25
1.17.99.1	0.0843034	18
1.2.1.11	0.0527147	11
1.2.1.19	0.164072	6
1.2.1.21	0.1836	5
1.2.1.22	0.1836	23
1.2.1.41	0.0410326	10
1.2.1.59	0.144307	2
1.2.1.60	0.162186	1
1.2.1.67	0.149677	3
1.2.1.76	0.653052	32
1.2.1.77	0.193269	1
1.2.1.81	0.172033	4
1.2.1.84	0.451392	21
1.2.1.9	0.349826	5
1.2.7.1	0.0871162	84
1.2.7.7	0.531968	24
1.2.7.8	0.114205	31
1.21.4.2	0.231724	25
1.3.1.104	0.0899542	1
1.3.1.2	0.283301	3
1.3.1.21	0.723694	5
1.3.1.25	0.222431	4
1.3.1.44	0.153869	4
1.3.1.72	0.279982	7
1.3.1.76	0.0845674	3
1.3.1.84	0.737406	9
1.3.7.1	0.196296	2
1.3.99.-	0.083568	6
1.3.99.16	0.0847566	23
1.4.1.13	0.0475364	70
1.4.1.14	0.0475364	21
1.4.1.21	0.185698	39
1.4.1.24	1	29
1.4.3.21	0.0903099	70
1.4.3.4	0.06028	65
1.4.3.5	0.0408677	16
1.4.5.1	0.0841026	19
1.4.7.1	0.097532	72
1.5.1.-	0.054484	34
1.5.1.28	0.435986	13
1.5.1.39	0.425084	4
1.5.3.19	0.094414	4
1.5.8.4	0.201992	1
1.5.99.12	0	10
1.6.1.1	0.0574621	2
1.6.2.2	0.271166	4
1.6.2.4	0.342915	2
1.6.5.9	0.269012	3
1.6.99.3	0.0380899	38
1.7.1.15	0.0625768	27
1.7.1.7	0.359323	5
1.7.2.1	0.105471	51
1.7.2.2	0.285664	27
1.7.2.5	0.0664951	1
1.7.2.6	0.881415	9
1.7.3.3	0.072514	1
1.7.5.1	0.096314	11
1.7.7.1	0.302677	27
1.8.-.-	0.0869128	8
1.8.1.15	0.274358	2
1.8.1.8	0.0652471	2
1.8.4.10	0.058055	8
1.8.4.11	0.0413419	4
1.8.4.8	0.058055	3
1.8.4.9	0	14
1.8.7.2	0.729978	4
1.97.1.9	0.382191	13
2.1.1.-	0.0441739	32
2.1.1.103	0.812547	5
2.1.1.107	0.0393338	8
2.1.1.13	0.0436958	2
2.1.1.14	0.109963	5
2.1.1.156	0.5	10
2.1.1.163	0.045194	1
2.1.1.195	0.129095	1
2.1.1.196	1	1
2.1.1.197	0.110143	2
2.1.1.222	0.0564807	2
2.1.1.246	0.5	14
2.1.1.289	0.531677	1
2.1.1.64	0.0564807	8
2.1.1.74	0.0837352	2
2.1.1.86	0.493885	6
2.1.1.90	0.5	21
2.1.1.98	0.841071	6
2.1.2.9	0.049035	4
2.2.1.6	0.054044	26
2.3.1.-	0.0524473	111
2.3.1.118	0.0507178	33
2.3.1.128	0.0614798	33
2.3.1.133	0	49
2.3.1.180	0.0417865	53
2.3.1.28	0.398427	33
2.3.1.30	0.0609927	3
2.3.1.4	0	1
2.3.1.41	0.0627452	11
2.3.1.43	0.784382	3
2.3.1.48	0.283716	33
2.3.1.5	0.5	33
2.3.1.54	0.175179	83
2.3.1.59	0.17977	33
2.3.1.60	0.187503	33
2.3.1.81	0.0732933	33
2.3.1.82	0.150901	33
2.3.2.15	0.343301	9
2.3.2.2	0.0478256	33
2.3.2.3	0.0528892	1
2.3.3.10	0.21531	22
2.3.3.15	0.273412	27
2.3.3.5	0.104115	30
2.3.3.8	0.5	37
2.3.3.9	0.0397777	48
2.4.1.1	0.0454825	48
2.4.1.132	0.756633	7
2.4.1.142	0.304967	6
2.4.1.15	0.0371878	18
2.4.1.18	0.0521626	7
2.4.1.182	0.0681132	1
2.4.1.186	0	4
2.4.1.21	0.0680212	10
2.4.1.230	0.164574	11
2.4.1.256	0	1
2.4.1.257	0.756633	1
2.4.1.279	1	11
2.4.1.290	0.5	1
2.4.1.310	0.0965334	4
2.4.1.7	0.273604	17
2.4.1.87	0.5	3
2.4.2.-	0.0362481	6
2.4.2.10	0.0406626	4
2.4.2.14	0.0494413	10
2.4.2.17	0.0458862	16
2.4.2.19	0.0512822	2
2.4.2.22	0.244509	10
2.4.2.43	0.361034	1
2.4.2.8	0.0650884	19
2.4.99.-	0.5	4
2.4.99.16	0.0782413	11
2.4.99.18	0.200246	5
2.5.1.101	0.105789	25
2.5.1.105	0.119499	4
2.5.1.108	1	6
2.5.1.17	0.0461055	3
2.5.1.2	0.5	2
2.5.1.32	0.0486328	38
2.5.1.41	1	1
2.5.1.42	0.56826	2
2.5.1.44	0.194377	10
2.5.1.47	0.0437246	27
2.5.1.49	0.122428	20
2.5.1.57	0.201298	3
2.5.1.6	0.0488826	50
2.5.1.74	0.0506789	21
2.5.1.78	0.0624193	10
2.5.1.89	0.5	3
2.5.1.99	0.0486328	37
2.6.1.1	0.0419047	54
2.6.1.100	0	7
2.6.1.11	0.053139	1
2.6.1.17	0.0443488	1
2.6.1.18	0.127298	7
2.6.1.21	0.102644	17
2.6.1.33	0.0946587	62
2.6.1.37	0.117734	2
2.6.1.44	0.084715	71
2.6.1.45	0.100253	11
2.6.1.51	0.100253	2
2.6.1.55	0.103743	50
2.6.1.57	0.26779	52
2.6.1.59	0.0545043	17
2.6.1.82	0.0736794	52
2.6.1.88	0.136114	5
2.6.1.98	0.235099	1
2.7.1.-	0.0528466	51
2.7.1.1	0.968276	59
2.7.1.105	1	5
2.7.1.11	0.0413143	26
2.7.1.12	0.0466311	3
2.7.1.156	0.0868948	20
2.7.1.161	1	7
2.7.1.169	1	2
2.7.1.180	0.0355885	2
2.7.1.19	0.175642	2
2.7.1.30	0.0415563	1
2.7.1.36	0.247145	2
2.7.1.39	0.0440774	13
2.7.1.4	0.0426712	18
2.7.1.40	0.0475474	98
2.7.1.43	0.565355	1
2.7.1.45	0.047427	2
2.7.1.48	0.141789	34
2.7.1.50	0.214324	15
2.7.1.56	0.147359	1
2.7.1.64	1	5
2.7.1.71	0.0457661	1
2.7.1.73	0.5	55
2.7.1.74	0.54503	61
2.7.1.76	0.379397	13
2.7.1.83	0.227711	13
2.7.1.87	0.688598	37
2.7.11.5	0.126361	37
2.7.2.1	0.0461829	9
2.7.2.11	0.053924	25
2.7.2.4	0.0467015	20
2.7.3.2	1	13
2.7.4.1	0.0459362	4
2.7.4.3	0.0432639	21
2.7.6.5	0.0516885	4
2.7.7.27	0.0440108	40
2.7.7.33	0.0504939	7
2.7.7.38	0.0649971	6
2.7.7.4	0.0447809	16
2.7.7.43	0.102693	11
2.7.7.56	0.047789	2
2.7.7.58	0.249328	41
2.7.7.6	0.0383667	57
2.7.7.62	0.0867283	3
2.7.7.67	0.249732	6
2.7.7.68	0.125633	4
2.7.7.75	0.0605118	4
2.7.7.83	0.16958	7
2.7.8.-	0.0396822	30
2.7.8.15	1	7
2.7.8.24	0.179749	1
2.7.8.26	0.0970716	1
2.7.8.39	0.802477	3
2.7.8.8	0.0568858	5
2.7.9.2	0.0232021	17
2.7.9.3	0.0649927	2
2.8.1.1	0.045941	6
2.8.1.2	0.0460977	44
2.8.1.6	0.0367346	5
2.8.2.2	0.5	8
2.8.3.1	0.228484	33
2.8.3.6	0.0851653	3
2.8.3.8	0.843563	28
2.8.3.9	0.843563	6
2.8.4.4	0.0611676	10
3.1.1.15	0.103405	1
3.1.1.17	0.109433	6
3.1.1.24	0.0873852	1
3.1.1.45	0.0532453	2
3.1.1.5	0.0702437	8
3.1.1.57	0.127711	4
3.1.1.76	0.145408	2
3.1.2.-	0.0634085	35
3.1.2.20	0	23
3.1.2.23	0.175589	28
3.1.2.29	0.344206	21
3.1.2.6	0.0586173	11
3.1.3.-	0.0526817	25
3.1.3.1	0.048992	33
3.1.3.10	0.256135	38
3.1.3.18	0.057016	12
3.1.3.27	0.120001	1
3.1.3.45	0.109553	10
3.1.3.46	1	9
3.1.3.48	0.078464	19
3.1.3.70	0.407115	9
3.1.4.46	0.0382573	8
3.1.4.53	0.0738206	3
3.1.7.2	0.0569533	3
3.1.7.8	0	5
3.1.7.9	0	5
3.11.1.2	0.274903	14
3.2.1.107	0.852993	2
3.2.1.139	0.102265	4
3.2.1.166	0.5	2
3.2.1.169	0.498409	1
3.2.1.183	0.222089	8
3.2.1.37	0.0551754	3
3.2.2.9	0.0740075	4
3.4.15.6	0.0988103	2
3.4.19.13	0.0478256	20
3.5.1.1	0.0533093	28
3.5.1.10	0.0437089	9
3.5.1.107	0.11596	29
3.5.1.11	0.0589302	3
3.5.1.18	0.0538069	1
3.5.1.2	0.0722804	35
3.5.1.23	0.160636	8
3.5.1.24	0.147655	15
3.5.1.32	0.113556	5
3.5.1.38	0.319539	44
3.5.1.44	0.0521318	19
3.5.1.5	0.159369	55
3.5.1.54	0.138826	36
3.5.1.6	0.0602968	23
3.5.1.84	0.281012	7
3.5.1.87	0.0866111	40
3.5.1.9	0.0866099	10
3.5.2.10	0.06312	1
3.5.2.15	0.22992	6
3.5.2.17	0.0621428	2
3.5.2.2	0.0526381	3
3.5.2.5	0.0522142	1
3.5.2.9	0.121155	16
3.5.3.11	0.033464	5
3.5.3.13	0.0505404	6
3.5.3.26	0.0965721	3
3.5.3.4	0.10439	5
3.5.3.9	0.0760267	8
3.5.4.1	0.0912264	2
3.5.4.12	0.112095	1
3.5.4.19	0.0414805	2
3.5.4.22	0.0580746	30
3.5.4.29	1	4
3.5.4.3	0.0651388	3
3.5.4.39	0.5	15
3.5.5.7	0.136585	55
3.5.5.8	0.433836	30
3.5.99.2	0.19975	17
3.6.1.-	0.0494866	20
3.6.1.11	0.0451211	5
3.6.1.18	0.5	3
3.6.1.31	0.0784432	2
3.6.1.40	0.0451211	1
3.6.1.41	0.130155	3
3.6.1.54	0.126151	1
3.6.1.7	0.257816	41
3.6.3.12	0.0542057	16
3.6.3.15	0.284186	16
3.6.3.16	0.0654489	16
3.6.3.17	0.061467	16
3.6.3.20	0.126044	16
3.6.3.22	0.795586	16
3.6.3.25	0.0388651	16
3.6.3.28	0.114793	16
3.6.3.29	0.0589612	16
3.6.3.31	0.0829292	16
3.6.3.34	0.0393542	16
3.6.3.54	0.0306274	16
3.6.3.55	0.243224	2
3.6.3.7	0.0858409	16
3.6.4.13	0.0384977	16
3.6.5.4	0.0491863	10
3.7.1.20	0.096741	22
3.7.1.21	0.483544	7
3.7.1.22	0.0515048	1
3.7.1.9	0.167664	17
3.8.1.2	0.0680189	2
3.8.1.3	0.137604	7
4.1.1.17	0.0867609	10
4.1.1.19	0.0689009	10
4.1.1.21	0.177141	1
4.1.1.23	0.0499305	2
4.1.1.31	0.0483514	23
4.1.1.32	0.0370372	7
4.1.1.38	0.215157	27
4.1.1.39	0.128132	20
4.1.1.47	0.198006	3
4.1.1.55	0.137976	5
4.1.1.65	0.0651234	2
4.1.1.7	0.181253	4
4.1.1.71	0.417693	8
4.1.1.73	0.123946	3
4.1.1.74	0.269391	1
4.1.1.79	0.160639	1
4.1.1.81	0.135692	1
4.1.1.82	0.139619	1
4.1.1.9	0.197474	17
4.1.1.97	0.056109	1
4.1.2.-	0.460081	9
4.1.2.22	0.0306524	2
4.1.2.41	0.109553	14
4.1.2.43	0.128601	8
4.1.2.44	0.128037	5
4.1.2.52	0.0782172	16
4.1.2.9	0.0306524	1
4.1.3.-	0.03546	49
4.1.3.1	0.0670736	14
4.1.3.17	0.113259	37
4.1.3.24	0.133191	36
4.1.3.25	0.113497	28
4.1.3.27	0.04573	27
4.1.3.30	0.0978037	3
4.1.3.34	0.0731452	17
4.1.3.44	0.5	29
4.1.3.46	0.273481	28
4.1.99.1	0.199766	20
4.1.99.2	0.468595	23
4.2.1.1	0.0425682	17
4.2.1.101	0.109553	1
4.2.1.104	0.378886	66
4.2.1.11	0.0434614	3
4.2.1.114	0.572096	7
4.2.1.141	0.0806536	1
4.2.1.19	0.0408439	2
4.2.1.2	0.0387734	3
4.2.1.25	0.0755837	2
4.2.1.33	0.0487195	2
4.2.1.43	0.122201	3
4.2.1.44	0.0669184	1
4.2.1.45	0.060843	1
4.2.1.47	0.0452131	4
4.2.1.57	0.423954	1
4.2.1.7	0.0532616	1
4.2.1.80	0.0515035	7
4.2.1.81	0.213623	7
4.2.1.83	0.131112	4
4.2.1.9	0.0716827	5
4.2.1.91	0.298637	6
4.2.1.99	0.288379	1
4.2.2.6	0.20135	2
4.2.3.3	0.0749581	14
4.2.99.21	0.189462	2
4.3.1.1	0.309119	37
4.3.1.15	0.095532	27
4.3.1.18	0.0870941	27
4.3.1.19	0.0534054	58
4.3.1.2	0.313761	29
4.3.1.23	0.773082	49
4.3.1.7	0.141694	16
4.3.2.1	0.0346138	4
4.3.2.3	0.0962532	6
4.4.1.14	0	8
4.4.1.22	0.227528	11
4.4.1.24	0.0887184	20
4.4.1.5	0.0543261	8
4.99.1.4	0.083903	1
4.99.1.5	0.321033	12
4.99.1.7	0	13
5.1.2.2	0.307797	2
5.1.2.3	0.115603	1
5.1.3.13	0.0362542	1
5.1.3.14	0.0478759	10
5.1.3.15	0.149821	2
5.1.3.7	0.0990167	2
5.2.1.1	0.148208	3
5.3.1.-	0.0710405	29
5.3.1.16	0.0491002	3
5.3.1.27	0.222105	6
5.3.1.28	0.0562838	3
5.3.1.30	0.0755076	1
5.3.1.5	0.0425681	11
5.3.1.8	0.0459517	6
5.3.2.6	0.254138	1
5.3.3.1	0.40071	5
5.3.3.10	0.277676	1
5.4.2.11	0.0824047	2
5.4.2.9	0.240085	6
5.4.99.-	0.808081	3
5.4.99.18	0.0512032	1
5.4.99.5	0.0303101	1
5.4.99.7	0.242806	1
5.5.1.1	0.0903408	8
5.5.1.16	0	5
5.5.1.19	0.236113	4
5.5.1.2	0.0957046	1
5.5.1.9	0	1
6.1.1.1	0.0440593	16
6.1.1.12	0.0426285	19
6.1.1.18	0.074213	20
6.1.1.22	0.0959726	14
6.2.1.1	0.048581	151
6.2.1.13	0.0781191	57
6.2.1.16	0.0656379	23
6.2.1.17	0.107896	90
6.2.1.18	0.800731	22
6.2.1.19	0	41
6.2.1.2	0.757585	104
6.2.1.20	0.0731322	8
6.2.1.30	0.0507521	23
6.2.1.32	0.188002	24
6.2.1.34	0.237717	29
6.2.1.36	0.5	21
6.2.1.37	0.581787	33
6.2.1.4	0.5	45
6.3.1.10	0.0541162	4
6.3.1.14	0.670814	1
6.3.1.2	0.0312504	31
6.3.1.5	0.0924234	1
6.3.2.2	0.0788161	14
6.3.2.29	0.0727031	10
6.3.2.3	0.0914322	10
6.3.2.30	0.0727031	3
6.3.2.36	1	3
6.3.4.12	0.195129	16
6.3.4.13	0.0508197	1
6.3.4.22	0.617794	1
6.3.4.23	0.89078	2
6.3.4.3	0.140074	8
6.3.4.4	0.0380672	8
6.3.4.5	0.0488504	7
6.3.4.6	0.0729635	5
6.3.5.10	0.0589246	2
6.3.5.4	0.0382175	50
6.4.1.1	0.0551607	15
6.4.1.5	0.23584	2
6.4.1.7	0.5	8
6.5.1.3	0.0350123	8
6.5.1.4	0.0988836	4

## Sheet: order
	Dominance – the dominance score of taxa in the reads mapped to the enzyme.	Degree – the degree of the node representing enzymes in the community network.
EC Number	Dominance	Degree
1.1.99.18	12	0
1.14.11.21	2	0
1.14.11.43	19	0
1.5.99.12	10	0
1.6.5.9	3	0
1.8.2.4	9	0
1.8.4.9	14	0
2.1.1.156	10	0
2.1.1.90	21	0
2.3.1.133	49	0
2.3.1.4	1	0
2.3.1.5	33	0
2.4.1.186	4	0
2.4.1.256	1	0
2.4.1.290	1	0
2.4.1.87	3	0
2.4.99.-	4	0
2.5.1.114	6	0
2.5.1.2	2	0
2.6.1.100	7	0
2.7.1.73	55	0
3.1.7.8	5	0
3.1.7.9	5	0
3.2.1.166	2	0
3.6.1.15	18	0
3.6.1.18	3	0
4.4.1.14	8	0
4.99.1.7	13	0
5.4.3.6	3	0
5.5.1.16	5	0
5.5.1.9	1	0
6.2.1.19	41	0
6.2.1.2	104	0
6.2.1.36	21	0
6.4.1.7	8	0
2.7.9.2	17	0.0599986
1.11.1.15	1	0.0609169
2.7.1.180	2	0.061811
6.5.1.3	8	0.0648004
2.7.4.3	21	0.0656811
2.4.2.19	2	0.0662091
2.7.1.11	26	0.0664968
2.1.1.13	2	0.0670577
4.1.2.22	2	0.0674519
4.1.2.9	1	0.0674519
1.1.1.133	1	0.069474
6.3.5.4	50	0.0700365
2.4.2.10	4	0.0700784
4.1.1.32	7	0.0705602
2.3.1.180	53	0.0708073
5.4.99.18	1	0.0719787
1.17.4.1	25	0.0720123
6.1.1.1	16	0.0732274
6.3.4.4	8	0.073425
4.2.1.47	4	0.0736751
3.1.4.46	8	0.073852
2.1.1.163	1	0.0739748
2.4.2.8	19	0.0743168
6.3.4.13	1	0.0744392
2.7.6.5	4	0.0752217
3.6.5.4	10	0.0758931
2.3.1.118	33	0.0762189
2.4.1.18	7	0.0762549
1.4.3.5	16	0.0763109
2.7.1.4	18	0.0767099
5.3.1.5	11	0.0773775
5.1.3.14	10	0.077644
2.1.1.-	32	0.0777376
2.7.4.1	4	0.077957
2.5.1.6	50	0.0781365
1.1.1.3	1	0.0783297
2.7.2.4	20	0.0786946
2.7.1.45	2	0.0787723
2.4.2.-	6	0.0791653
1.8.1.8	2	0.0793853
2.7.8.8	5	0.0796867
2.7.1.39	13	0.0798689
2.7.7.56	2	0.0800827
4.2.1.11	3	0.080301
4.1.1.31	23	0.0803173
3.6.3.54	16	0.0803276
4.1.1.23	2	0.0805232
2.7.1.40	98	0.0806237
6.1.1.12	19	0.0807375
1.13.11.-	21	0.0816079
5.4.99.5	1	0.0818377
3.5.1.1	28	0.0821345
4.2.1.2	3	0.0822483
2.3.3.9	48	0.083091
3.1.3.1	33	0.0835417
3.5.1.10	9	0.0836409
2.4.1.1	48	0.0837802
2.7.7.27	40	0.0838935
3.1.3.48	19	0.0839318
2.6.1.17	1	0.0849559
4.1.3.27	27	0.0854292
4.3.1.19	58	0.0854858
1.8.4.11	4	0.085501
4.3.2.1	4	0.0856321
1.1.1.23	3	0.0856383
3.5.4.19	2	0.0858978
1.1.1.94	2	0.0861319
3.6.3.34	16	0.086576
2.4.2.14	10	0.0866926
5.3.1.28	3	0.0870091
2.1.1.107	8	0.0871863
1.8.4.10	8	0.0877952
1.8.4.8	3	0.0877952
2.5.1.17	3	0.0878392
2.8.1.6	5	0.087878
4.1.3.-	49	0.0879632
2.7.7.6	57	0.0881763
3.5.1.11	3	0.0888552
4.1.1.97	1	0.0892071
3.1.3.-	25	0.0892981
3.5.1.44	19	0.0894717
1.3.1.104	1	0.0900297
1.11.1.9	5	0.0906063
6.3.1.2	31	0.0907302
5.3.1.16	3	0.0907605
1.15.1.1	6	0.091213
1.1.1.42	35	0.0913831
1.1.1.86	8	0.0914253
5.1.3.13	1	0.0918452
1.1.1.271	8	0.0933135
3.6.4.13	16	0.0934489
2.4.2.17	16	0.0935324
2.7.8.-	30	0.094259
4.2.1.19	2	0.0944211
1.1.5.3	6	0.0946612
2.4.99.16	11	0.0952395
1.6.99.3	38	0.0954897
2.7.7.4	16	0.0957448
2.7.2.1	9	0.096185
1.2.1.11	11	0.096329
4.1.1.65	2	0.0963653
2.6.1.82	52	0.0970595
2.7.1.30	1	0.0970951
4.1.3.1	14	0.0973519
2.4.1.15	18	0.0974461
2.6.1.11	1	0.0982078
2.5.1.47	27	0.0982862
1.6.1.1	2	0.0987787
2.8.4.4	10	0.0988041
5.3.1.8	6	0.098842
2.4.1.21	10	0.0988834
4.1.1.19	10	0.0999986
2.3.1.81	33	0.100066
1.7.3.3	1	0.100224
2.7.7.33	7	0.100926
6.3.4.5	7	0.101726
3.6.1.11	5	0.102455
3.6.1.40	1	0.102455
1.4.3.21	70	0.102627
5.3.1.30	1	0.102719
2.7.1.12	3	0.102849
4.2.1.45	1	0.103028
2.6.1.1	54	0.103219
4.2.1.1	17	0.103394
3.5.3.11	5	0.103506
2.7.9.3	2	0.104095
2.5.1.32	38	0.104172
2.5.1.99	37	0.104172
6.2.1.16	23	0.105206
1.1.1.18	3	0.106207
2.7.1.71	1	0.10635
3.6.3.25	16	0.107509
3.6.3.12	16	0.107826
1.10.3.-	2	0.108657
1.1.5.2	3	0.108716
1.1.3.6	3	0.109115
6.3.2.29	10	0.109177
6.3.2.30	3	0.109177
2.1.2.9	4	0.110441
1.1.1.132	3	0.110695
3.6.3.29	16	0.111088
1.11.1.6	27	0.112006
2.8.1.1	6	0.112153
2.8.1.2	44	0.112434
4.2.1.44	1	0.113055
3.5.4.22	30	0.113249
6.2.1.1	151	0.113829
1.1.1.35	6	0.114282
3.6.1.-	20	0.11444
3.5.1.6	23	0.114506
1.1.1.25	1	0.114795
3.6.3.31	16	0.115528
2.5.1.78	10	0.115637
1.11.1.5	4	0.115824
3.6.1.31	2	0.116504
4.1.3.30	3	0.116752
1.4.3.4	65	0.116928
3.5.2.2	3	0.116977
1.2.7.1	84	0.117134
1.1.1.69	4	0.117231
1.3.99.-	6	0.117669
1.17.1.1	1	0.117688
1.2.1.41	10	0.118226
1.4.1.13	70	0.11834
1.4.1.14	21	0.11834
6.4.1.1	15	0.119272
4.2.1.33	2	0.119369
2.3.1.30	3	0.119803
2.7.7.43	11	0.120917
2.6.1.33	62	0.121056
2.3.2.2	33	0.123344
3.4.19.13	20	0.123344
3.1.1.45	2	0.123425
4.2.1.80	7	0.124111
1.7.2.5	1	0.124496
3.5.2.10	1	0.125139
3.5.2.5	1	0.125161
6.2.1.30	23	0.125331
2.3.2.3	1	0.125519
2.6.1.59	17	0.125917
2.7.2.11	25	0.127051
2.5.1.101	25	0.12712
1.4.7.1	72	0.128099
3.6.3.16	16	0.128147
2.7.7.38	6	0.12859
4.2.1.7	1	0.128952
4.4.1.5	8	0.129158
2.4.1.182	1	0.130612
5.3.1.-	29	0.131497
6.1.1.22	14	0.133463
5.1.3.7	2	0.133963
3.1.1.76	2	0.134227
3.1.2.-	35	0.134901
1.5.3.19	4	0.134983
3.2.2.9	4	0.136333
2.7.1.-	51	0.136732
2.5.1.74	21	0.136836
3.1.4.53	3	0.13737
3.1.3.45	10	0.138906
2.6.1.55	50	0.139616
4.1.1.81	1	0.140305
3.1.3.18	12	0.140379
2.7.1.48	34	0.142121
1.2.1.59	2	0.142242
1.1.1.29	6	0.142688
3.7.1.22	1	0.143143
6.3.5.10	2	0.143405
2.3.1.-	111	0.143521
1.1.1.40	45	0.143935
6.3.2.2	14	0.144127
4.3.1.15	27	0.144738
1.13.11.3	9	0.146771
1.12.99.6	10	0.147387
2.1.1.222	2	0.148007
2.1.1.64	8	0.148007
6.2.1.20	8	0.152568
3.5.4.12	1	0.152696
3.5.1.23	8	0.153256
1.7.1.15	27	0.153262
3.5.1.18	1	0.154088
2.4.1.310	4	0.154358
4.1.1.79	1	0.154469
4.99.1.4	1	0.155468
4.2.2.6	2	0.155915
1.8.-.-	8	0.156122
3.5.2.17	2	0.156664
6.1.1.18	20	0.156761
1.3.1.76	3	0.157439
5.4.2.11	2	0.157697
3.2.1.37	3	0.15778
6.5.1.4	4	0.15803
3.4.15.6	2	0.158492
1.13.11.33	1	0.158732
1.21.4.2	25	0.160121
4.1.2.43	8	0.160378
3.5.1.2	35	0.160984
5.1.3.15	2	0.161517
2.3.1.128	33	0.162864
1.1.1.169	1	0.163453
3.5.1.9	10	0.163736
3.1.2.6	11	0.163886
3.5.3.26	3	0.164285
3.5.1.87	40	0.164658
3.5.4.3	3	0.164753
6.3.1.10	4	0.165519
1.3.99.16	23	0.16616
4.2.3.3	14	0.167062
3.2.1.139	4	0.168327
2.2.1.6	26	0.169064
2.6.1.21	17	0.172286
3.8.1.2	2	0.172445
2.1.1.74	2	0.172663
6.3.2.3	10	0.172871
2.7.1.43	1	0.173615
1.11.1.21	49	0.176826
3.5.3.4	5	0.177981
2.7.7.75	4	0.178524
3.5.3.9	8	0.179725
4.1.3.34	17	0.180095
2.6.1.98	1	0.182069
3.5.1.107	29	0.182392
6.3.4.6	5	0.183172
6.2.1.13	57	0.184407
4.2.1.141	1	0.185708
1.14.13.-	113	0.187237
2.5.1.105	4	0.18724
4.1.2.44	5	0.189885
4.1.3.17	37	0.191063
1.13.99.1	3	0.191103
1.7.2.1	51	0.194554
1.1.1.61	2	0.195644
2.7.1.156	20	0.195981
2.7.7.62	3	0.195981
1.13.11.38	5	0.197165
4.1.1.38	27	0.197621
3.1.1.17	6	0.199605
1.2.1.9	5	0.200242
3.6.3.17	16	0.200345
2.4.99.18	5	0.200954
1.1.1.175	2	0.201008
1.14.13.2	3	0.203332
4.1.1.82	1	0.204611
1.1.1.127	1	0.205706
2.7.7.68	4	0.20576
4.2.1.9	5	0.20779
3.5.2.9	16	0.208741
1.3.1.44	4	0.209805
1.14.13.40	1	0.210181
3.1.3.27	1	0.210995
6.3.4.3	8	0.211303
1.1.1.34	30	0.213511
1.13.11.37	3	0.214095
5.4.2.9	6	0.214155
2.5.1.57	3	0.21507
1.14.11.27	13	0.215457
3.2.1.183	8	0.215751
2.3.3.5	30	0.21587
1.14.19.-	1	0.217204
3.5.4.1	2	0.217899
1.7.2.2	27	0.218386
2.6.1.44	71	0.220019
2.1.1.195	1	0.22118
5.5.1.1	8	0.221261
3.6.3.15	16	0.222017
5.1.2.3	1	0.222162
3.1.1.15	1	0.222729
2.3.1.41	11	0.22507
3.5.3.13	6	0.227282
3.1.1.5	8	0.227495
4.3.1.7	16	0.22782
4.2.1.25	2	0.229332
4.2.1.83	4	0.233649
3.6.1.54	1	0.235197
1.14.11.18	8	0.236072
4.3.2.3	6	0.236521
1.13.11.52	2	0.237136
3.5.99.2	17	0.238535
4.1.1.17	10	0.241244
2.3.1.54	83	0.242162
1.1.99.31	18	0.242642
1.4.5.1	19	0.242853
2.3.1.82	33	0.243065
2.7.8.26	1	0.243162
1.1.1.312	3	0.243454
4.1.1.7	4	0.244041
2.3.1.48	33	0.245373
4.1.2.52	16	0.246543
1.13.11.8	13	0.247228
2.8.3.6	3	0.247532
3.5.1.54	36	0.247808
1.1.5.9	3	0.248296
2.7.1.19	2	0.248589
1.7.5.1	11	0.251686
1.1.1.130	1	0.252429
1.2.1.21	5	0.253856
1.2.1.22	23	0.253856
3.6.3.7	16	0.25578
4.1.1.39	20	0.255925
2.3.1.60	33	0.256819
1.10.2.2	5	0.260025
1.1.1.83	11	0.262186
4.1.1.73	3	0.262186
6.2.1.32	24	0.262525
3.1.7.2	3	0.262581
4.3.1.18	27	0.264061
5.3.3.1	5	0.267393
2.6.1.45	11	0.26844
2.6.1.51	2	0.26844
6.2.1.17	90	0.26878
5.3.1.27	6	0.269584
6.4.1.5	2	0.270103
3.1.3.10	38	0.271002
2.7.11.5	37	0.271936
1.2.1.60	1	0.271977
3.7.1.9	17	0.273475
3.1.1.24	1	0.275738
6.3.1.5	1	0.276037
5.5.1.2	1	0.277341
1.17.99.1	18	0.277741
4.1.99.1	20	0.282204
2.5.1.49	20	0.284894
1.2.1.77	1	0.286046
1.2.7.8	31	0.286269
1.1.2.4	21	0.288773
2.4.1.7	17	0.288949
1.14.18.1	57	0.291513
1.2.1.19	6	0.291929
2.6.1.37	2	0.291978
1.1.1.203	3	0.292558
2.3.1.43	3	0.292873
1.2.1.67	3	0.297704
2.4.2.43	1	0.29781
2.6.1.57	52	0.298094
1.5.1.-	34	0.298507
1.3.1.2	3	0.298699
3.7.1.20	22	0.29957
1.13.11.15	2	0.300896
3.6.3.20	16	0.301864
3.5.1.5	55	0.302257
3.6.1.41	3	0.302508
1.3.1.25	4	0.304217
3.11.1.2	14	0.305304
3.5.5.8	30	0.305467
3.6.1.7	41	0.306213
2.6.1.18	7	0.306357
1.14.12.1	33	0.309732
4.2.1.43	3	0.310651
2.3.2.15	9	0.310885
3.6.3.28	16	0.311354
4.3.1.1	37	0.312585
1.3.7.1	2	0.313165
1.1.1.308	3	0.317576
4.2.1.91	6	0.317813
1.6.2.4	2	0.321112
2.3.1.59	33	0.323002
4.1.2.-	9	0.323018
2.6.1.88	5	0.326741
4.99.1.5	12	0.327642
1.1.1.354	3	0.328174
4.4.1.22	11	0.331208
1.1.1.79	9	0.331864
1.13.11.2	18	0.332914
1.1.1.81	1	0.336417
1.2.1.81	4	0.336766
4.1.3.25	28	0.336955
1.14.13.29	1	0.337172
5.4.99.7	1	0.337435
3.1.1.57	4	0.338382
4.1.2.41	14	0.339066
4.2.1.101	1	0.339066
1.13.11.1	14	0.34585
1.14.13.70	3	0.346017
1.14.13.8	7	0.347147
5.5.1.19	4	0.350811
3.8.1.3	7	0.353714
4.2.99.21	2	0.359451
1.14.13.82	5	0.359698
5.3.2.6	1	0.36276
4.2.1.57	1	0.363206
4.1.99.2	23	0.366862
4.1.3.24	36	0.369735
3.5.1.84	7	0.369838
1.1.99.3	17	0.370112
1.8.1.15	2	0.370825
2.7.1.83	13	0.370952
2.7.7.58	41	0.371186
4.4.1.24	20	0.372258
5.2.1.1	3	0.373012
2.3.1.28	33	0.374415
1.13.11.4	2	0.375187
3.5.5.7	55	0.380975
1.7.7.1	27	0.385394
4.1.1.21	1	0.385509
2.1.1.14	5	0.387455
1.4.1.21	39	0.388334
4.1.1.47	3	0.392539
2.1.1.197	2	0.392992
1.14.14.-	4	0.393469
1.3.1.21	5	0.396933
2.7.7.67	6	0.39788
1.5.8.4	1	0.410351
2.8.3.1	33	0.410812
1.8.7.2	4	0.410879
1.17.2.1	2	0.415604
6.2.1.34	29	0.416768
1.14.99.-	46	0.421006
5.3.3.10	1	0.422825
1.1.1.264	2	0.426277
3.5.1.24	15	0.431466
2.1.1.86	6	0.439899
4.1.1.74	1	0.444455
1.1.1.335	1	0.451801
1.14.13.7	9	0.45186
2.4.1.142	6	0.453565
4.2.1.81	7	0.462169
3.1.2.23	28	0.467579
6.3.4.12	16	0.474052
1.5.1.39	4	0.47483
2.7.1.56	1	0.474881
2.5.1.44	10	0.486009
2.3.3.15	27	0.486284
1.1.1.135	1	0.493398
1.5.1.28	13	0.498625
1.1.1.88	30	0.504904
4.2.1.99	1	0.505589
4.1.1.9	17	0.50585
1.7.1.7	5	0.526355
1.14.13.111	9	0.52774
4.1.1.55	5	0.530451
1.13.11.61	1	0.531182
3.6.3.55	2	0.532401
1.14.13.50	2	0.536676
1.6.2.2	4	0.542332
1.1.1.338	1	0.542659
1.10.3.1	11	0.543101
2.7.1.105	5	0.545038
3.1.3.46	9	0.545038
1.14.11.2	8	0.545192
3.5.1.32	5	0.545856
4.3.1.23	49	0.546165
2.7.1.161	7	0.547108
1.4.1.24	29	0.547558
2.1.1.289	1	0.548066
3.2.1.169	1	0.554992
1.14.13.24	3	0.555641
2.7.7.83	7	0.556292
1.13.11.57	7	0.557571
2.3.3.8	37	0.55779
2.7.3.2	13	0.558963
1.14.14.8	5	0.559213
2.5.1.42	2	0.567764
4.2.1.104	66	0.573287
5.1.2.2	2	0.575713
1.1.1.368	1	0.579975
3.7.1.21	7	0.579975
2.7.1.87	37	0.580133
6.3.2.36	3	0.586702
1.14.11.8	1	0.586714
2.7.8.15	7	0.588629
1.14.18.2	5	0.591749
2.7.1.76	13	0.604117
1.2.7.7	24	0.605436
3.5.4.39	15	0.60727
1.14.13.172	3	0.608509
4.2.1.114	7	0.615187
1.13.11.9	1	0.618454
3.1.3.70	9	0.6208
5.4.99.-	3	0.623781
2.7.1.50	15	0.627874
3.1.2.29	21	0.635523
1.1.1.350	2	0.639712
1.14.13.114	4	0.647352
2.7.8.39	3	0.650368
1.7.2.6	9	0.652047
2.4.2.22	10	0.65257
3.5.2.15	6	0.6581
3.6.3.22	16	0.673533
2.5.1.41	1	0.675246
1.14.13.1	11	0.68357
2.3.3.10	22	0.684654
4.1.3.46	28	0.691507
3.5.1.38	44	0.700181
2.4.1.230	11	0.711331
2.1.1.98	6	0.735599
1.2.1.76	32	0.742456
2.7.8.24	1	0.75586
2.7.1.36	2	0.811702
4.1.1.71	8	0.815333
2.8.3.8	28	0.844103
2.8.3.9	6	0.844103
1.97.1.9	13	0.886815
2.7.1.1	59	0.916874
2.7.1.74	61	0.931435
1.1.1.11	3	1
1.1.1.87	8	1
1.11.1.7	27	1
1.13.11.50	10	1
1.13.12.19	15	1
1.14.11.34	11	1
1.14.13.81	8	1
1.14.99.29	20	1
1.16.8.1	1	1
1.17.4.2	25	1
1.2.1.84	21	1
1.3.1.72	7	1
1.3.1.84	9	1
2.1.1.103	5	1
2.1.1.196	1	1
2.1.1.246	14	1
2.4.1.132	7	1
2.4.1.257	1	1
2.4.1.279	11	1
2.5.1.108	6	1
2.5.1.89	3	1
2.7.1.169	2	1
2.7.1.64	5	1
2.8.2.2	8	1
3.1.2.20	23	1
3.2.1.107	2	1
3.5.4.29	4	1
4.1.3.44	29	1
4.3.1.2	29	1
6.2.1.18	22	1
6.2.1.37	33	1
6.2.1.4	45	1
6.3.1.14	1	1
6.3.4.22	1	1
6.3.4.23	2	1
