# Supplementary material for: A framework for the targeted recruitment of crop-beneficial soil taxa based on network analysis of metagenomics data
Source: Microbiome. 2023 Jan 12;11:8. doi: 10.1186/s40168-022-01438-1 (PMC9835355; doi:10.1186/s40168-022-01438-1)
Supplement: Supplementary file 8 — Additional file 7. Predicted environmental resources and network specific compounds in BjSa vs NTC. [file 40168_2022_1438_MOESM7_ESM.xlsx]

## Sheet: Compounds_BjSa
Compounds
C00001
C00002
C00003
C00004
C00005
C00006
C00007
C00008
C00009
C00010
C00011
C00013
C00014
C00015
C00016
C00018
C00019
C00020
C00021
C00022
C00024
C00025
C00026
C00027
C00029
C00031
C00033
C00035
C00036
C00037
C00039
C00040
C00041
C00042
C00043
C00044
C00045
C00046
C00047
C00048
C00049
C00051
C00052
C00053
C00054
C00055
C00058
C00059
C00060
C00061
C00062
C00063
C00064
C00065
C00067
C00069
C00071
C00073
C00074
C00075
C00077
C00078
C00079
C00080
C00082
C00083
C00084
C00085
C00086
C00087
C00088
C00089
C00090
C00091
C00092
C00093
C00094
C00095
C00096
C00097
C00099
C00100
C00101
C00103
C00105
C00106
C00108
C00109
C00111
C00112
C00113
C00114
C00116
C00117
C00118
C00119
C00120
C00121
C00122
C00123
C00124
C00127
C00128
C00129
C00130
C00131
C00132
C00133
C00134
C00135
C00136
C00137
C00140
C00141
C00143
C00144
C00146
C00147
C00148
C00149
C00151
C00152
C00153
C00154
C00155
C00156
C00157
C00158
C00159
C00160
C00161
C00162
C00163
C00164
C00165
C00166
C00167
C00168
C00169
C00170
C00173
C00174
C00177
C00178
C00179
C00180
C00181
C00183
C00184
C00185
C00186
C00188
C00189
C00190
C00191
C00192
C00195
C00196
C00197
C00198
C00199
C00201
C00203
C00204
C00206
C00207
C00208
C00212
C00213
C00214
C00216
C00217
C00218
C00219
C00221
C00222
C00223
C00224
C00226
C00227
C00229
C00230
C00231
C00232
C00233
C00234
C00235
C00236
C00237
C00240
C00241
C00242
C00243
C00244
C00245
C00246
C00247
C00249
C00250
C00251
C00253
C00254
C00255
C00256
C00257
C00258
C00259
C00261
C00262
C00263
C00264
C00266
C00267
C00269
C00270
C00275
C00279
C00280
C00282
C00283
C00286
C00288
C00294
C00295
C00296
C00299
C00300
C00301
C00302
C00307
C00309
C00310
C00311
C00312
C00314
C00315
C00319
C00320
C00322
C00323
C00325
C00327
C00328
C00329
C00330
C00331
C00332
C00333
C00334
C00337
C00339
C00341
C00344
C00345
C00346
C00347
C00349
C00350
C00352
C00353
C00354
C00355
C00356
C00357
C00360
C00361
C00362
C00363
C00364
C00365
C00366
C00369
C00375
C00376
C00379
C00380
C00383
C00385
C00386
C00387
C00388
C00390
C00392
C00398
C00399
C00402
C00405
C00406
C00407
C00408
C00409
C00410
C00411
C00415
C00416
C00417
C00418
C00419
C00422
C00423
C00424
C00426
C00427
C00429
C00430
C00431
C00433
C00436
C00437
C00438
C00439
C00440
C00441
C00445
C00446
C00447
C00448
C00449
C00450
C00454
C00455
C00458
C00459
C00460
C00461
C00463
C00464
C00469
C00472
C00473
C00474
C00475
C00477
C00479
C00482
C00483
C00489
C00490
C00492
C00493
C00497
C00498
C00499
C00500
C00501
C00502
C00504
C00506
C00507
C00508
C00511
C00512
C00513
C00514
C00515
C00518
C00519
C00522
C00526
C00527
C00530
C00531
C00532
C00533
C00534
C00535
C00536
C00540
C00542
C00543
C00544
C00545
C00546
C00548
C00552
C00555
C00556
C00558
C00559
C00561
C00565
C00566
C00568
C00571
C00575
C00576
C00577
C00581
C00582
C00583
C00584
C00587
C00588
C00593
C00596
C00601
C00603
C00605
C00606
C00609
C00611
C00617
C00620
C00623
C00624
C00627
C00628
C00630
C00631
C00632
C00633
C00636
C00637
C00638
C00639
C00640
C00641
C00642
C00644
C00645
C00647
C00652
C00655
C00658
C00663
C00664
C00665
C00666
C00668
C00669
C00670
C00671
C00672
C00673
C00674
C00677
C00679
C00680
C00681
C00682
C00683
C00684
C00685
C00688
C00689
C00691
C00692
C00693
C00696
C00697
C00700
C00701
C00704
C00705
C00706
C00716
C00718
C00719
C00721
C00726
C00734
C00735
C00740
C00750
C00751
C00755
C00759
C00760
C00762
C00763
C00770
C00777
C00780
C00785
C00786
C00787
C00791
C00792
C00794
C00795
C00797
C00802
C00805
C00810
C00811
C00817
C00818
C00820
C00822
C00826
C00827
C00828
C00836
C00842
C00844
C00846
C00847
C00857
C00860
C00861
C00864
C00870
C00877
C00878
C00879
C00880
C00882
C00884
C00885
C00886
C00887
C00894
C00898
C00899
C00900
C00904
C00905
C00906
C00909
C00919
C00921
C00925
C00931
C00934
C00935
C00937
C00942
C00944
C00954
C00956
C00957
C00965
C00966
C00969
C00971
C00976
C00979
C00984
C00986
C00988
C00989
C00993
C01005
C01010
C01011
C01013
C01020
C01022
C01024
C01026
C01028
C01031
C01035
C01036
C01037
C01042
C01043
C01045
C01046
C01050
C01051
C01056
C01059
C01061
C01062
C01063
C01075
C01077
C01079
C01083
C01086
C01089
C01092
C01093
C01094
C01096
C01097
C01100
C01101
C01102
C01103
C01104
C01107
C01110
C01112
C01113
C01114
C01115
C01118
C01120
C01122
C01126
C01127
C01131
C01132
C01134
C01137
C01142
C01143
C01144
C01146
C01151
C01152
C01153
C01157
C01159
C01161
C01163
C01165
C01168
C01170
C01171
C01172
C01176
C01177
C01179
C01180
C01182
C01185
C01186
C01187
C01188
C01189
C01190
C01194
C01197
C01201
C01204
C01205
C01209
C01210
C01212
C01213
C01214
C01215
C01216
C01218
C01219
C01222
C01228
C01230
C01233
C01234
C01235
C01236
C01240
C01241
C01245
C01250
C01251
C01252
C01260
C01261
C01262
C01267
C01268
C01269
C01270
C01271
C01277
C01278
C01283
C01286
C01288
C01289
C01291
C01294
C01297
C01300
C01302
C01304
C01324
C01326
C01328
C01344
C01345
C01346
C01352
C01353
C01367
C01368
C01371
C01380
C01384
C01394
C01412
C01416
C01417
C01419
C01438
C01450
C01467
C01468
C01494
C01500
C01502
C01507
C01508
C01516
C01518
C01528
C01542
C01551
C01563
C01571
C01582
C01586
C01595
C01596
C01598
C01606
C01609
C01612
C01629
C01646
C01656
C01659
C01672
C01674
C01697
C01699
C01724
C01732
C01755
C01756
C01762
C01767
C01768
C01769
C01771
C01777
C01788
C01801
C01832
C01841
C01847
C01866
C01867
C01885
C01902
C01904
C01909
C01910
C01920
C01929
C01931
C01935
C01944
C01953
C01959
C01962
C01983
C01984
C01987
C02000
C02047
C02059
C02073
C02075
C02076
C02084
C02091
C02094
C02097
C02107
C02110
C02112
C02119
C02124
C02128
C02130
C02133
C02137
C02139
C02161
C02163
C02165
C02167
C02170
C02171
C02191
C02199
C02214
C02218
C02220
C02222
C02225
C02226
C02232
C02235
C02237
C02244
C02247
C02265
C02266
C02269
C02274
C02280
C02282
C02291
C02305
C02320
C02331
C02335
C02336
C02341
C02348
C02350
C02351
C02374
C02375
C02376
C02391
C02403
C02411
C02412
C02430
C02434
C02457
C02463
C02469
C02480
C02489
C02492
C02501
C02504
C02505
C02514
C02527
C02532
C02535
C02553
C02554
C02557
C02565
C02588
C02591
C02593
C02612
C02614
C02625
C02630
C02631
C02632
C02637
C02642
C02647
C02657
C02658
C02659
C02669
C02670
C02679
C02686
C02693
C02700
C02702
C02714
C02727
C02729
C02730
C02737
C02739
C02741
C02759
C02780
C02798
C02814
C02835
C02839
C02843
C02850
C02876
C02888
C02912
C02917
C02923
C02933
C02934
C02937
C02939
C02944
C02946
C02947
C02949
C02954
C02962
C02964
C02967
C02977
C02984
C02987
C02988
C02991
C02992
C02995
C03035
C03043
C03044
C03046
C03056
C03058
C03063
C03065
C03069
C03082
C03089
C03090
C03112
C03117
C03120
C03125
C03127
C03150
C03153
C03157
C03160
C03167
C03170
C03172
C03175
C03187
C03198
C03201
C03205
C03221
C03223
C03227
C03231
C03232
C03233
C03240
C03263
C03269
C03273
C03283
C03284
C03287
C03291
C03294
C03296
C03298
C03313
C03319
C03341
C03344
C03345
C03351
C03372
C03373
C03383
C03393
C03402
C03406
C03415
C03419
C03427
C03428
C03431
C03440
C03451
C03453
C03455
C03458
C03459
C03460
C03461
C03463
C03470
C03479
C03492
C03506
C03508
C03511
C03512
C03516
C03539
C03541
C03547
C03557
C03561
C03564
C03569
C03572
C03585
C03586
C03588
C03589
C03590
C03598
C03599
C03618
C03620
C03626
C03648
C03656
C03657
C03676
C03680
C03681
C03684
C03692
C03708
C03715
C03719
C03722
C03733
C03735
C03740
C03741
C03742
C03752
C03758
C03761
C03765
C03771
C03785
C03794
C03806
C03824
C03826
C03838
C03847
C03852
C03859
C03861
C03866
C03871
C03885
C03892
C03906
C03912
C03917
C03918
C03921
C03925
C03939
C03943
C03968
C03972
C03979
C03985
C04002
C04006
C04013
C04015
C04017
C04030
C04037
C04039
C04043
C04044
C04047
C04051
C04052
C04053
C04076
C04089
C04091
C04092
C04105
C04112
C04121
C04122
C04133
C04145
C04146
C04152
C04153
C04154
C04171
C04180
C04181
C04186
C04188
C04210
C04216
C04217
C04225
C04226
C04230
C04233
C04236
C04242
C04246
C04257
C04259
C04268
C04272
C04281
C04282
C04287
C04295
C04297
C04299
C04302
C04308
C04322
C04332
C04346
C04348
C04349
C04352
C04353
C04368
C04390
C04405
C04409
C04411
C04419
C04421
C04433
C04438
C04442
C04454
C04459
C04462
C04478
C04479
C04480
C04482
C04484
C04494
C04501
C04506
C04507
C04509
C04512
C04534
C04536
C04546
C04549
C04555
C04558
C04559
C04563
C04573
C04574
C04579
C04582
C04590
C04592
C04593
C04613
C04618
C04619
C04620
C04630
C04631
C04633
C04634
C04637
C04638
C04640
C04642
C04646
C04652
C04654
C04666
C04671
C04675
C04677
C04688
C04691
C04702
C04707
C04712
C04717
C04724
C04732
C04734
C04738
C04741
C04742
C04748
C04751
C04783
C04793
C04794
C04805
C04807
C04808
C04823
C04824
C04844
C04847
C04851
C04856
C04874
C04877
C04881
C04882
C04895
C04896
C04899
C04916
C04919
C04932
C05011
C05067
C05100
C05102
C05108
C05109
C05111
C05116
C05135
C05138
C05139
C05140
C05144
C05145
C05147
C05161
C05165
C05167
C05172
C05195
C05223
C05226
C05232
C05235
C05258
C05259
C05260
C05261
C05262
C05263
C05264
C05265
C05266
C05267
C05268
C05269
C05270
C05271
C05272
C05273
C05274
C05275
C05276
C05281
C05291
C05296
C05306
C05307
C05324
C05329
C05332
C05335
C05336
C05338
C05340
C05341
C05343
C05345
C05356
C05359
C05360
C05361
C05378
C05379
C05382
C05385
C05392
C05399
C05400
C05401
C05402
C05404
C05406
C05413
C05414
C05421
C05427
C05430
C05431
C05432
C05434
C05435
C05439
C05481
C05482
C05483
C05484
C05488
C05490
C05512
C05526
C05527
C05528
C05533
C05539
C05551
C05552
C05554
C05556
C05560
C05565
C05575
C05576
C05577
C05578
C05579
C05580
C05581
C05582
C05583
C05584
C05585
C05587
C05588
C05589
C05594
C05596
C05600
C05601
C05604
C05618
C05619
C05627
C05629
C05634
C05635
C05636
C05637
C05638
C05639
C05640
C05642
C05643
C05645
C05647
C05648
C05651
C05652
C05653
C05659
C05660
C05662
C05665
C05668
C05670
C05672
C05674
C05675
C05681
C05688
C05690
C05691
C05692
C05698
C05699
C05703
C05710
C05711
C05712
C05713
C05718
C05726
C05727
C05729
C05730
C05744
C05745
C05746
C05747
C05748
C05749
C05750
C05751
C05752
C05753
C05754
C05755
C05756
C05757
C05758
C05759
C05760
C05761
C05762
C05763
C05764
C05772
C05773
C05778
C05791
C05796
C05809
C05810
C05817
C05818
C05819
C05821
C05822
C05823
C05824
C05825
C05831
C05832
C05835
C05837
C05838
C05840
C05841
C05844
C05852
C05853
C05892
C05893
C05897
C05898
C05901
C05906
C05909
C05921
C05922
C05923
C05925
C05928
C05929
C05931
C05932
C05936
C05945
C05946
C05947
C05956
C05960
C05966
C05973
C05974
C05977
C05979
C05980
C05983
C05989
C05993
C05994
C05998
C05999
C06000
C06001
C06002
C06006
C06007
C06010
C06017
C06018
C06019
C06022
C06023
C06024
C06025
C06026
C06027
C06028
C06032
C06033
C06035
C06040
C06041
C06044
C06046
C06050
C06054
C06055
C06056
C06057
C06060
C06089
C06098
C06108
C06112
C06113
C06114
C06124
C06126
C06142
C06143
C06148
C06153
C06156
C06157
C06167
C06189
C06193
C06196
C06201
C06205
C06210
C06215
C06224
C06231
C06240
C06241
C06244
C06250
C06251
C06309
C06310
C06316
C06318
C06319
C06320
C06321
C06322
C06366
C06370
C06377
C06378
C06379
C06393
C06397
C06398
C06399
C06400
C06406
C06407
C06408
C06416
C06423
C06426
C06427
C06441
C06442
C06473
C06481
C06482
C06485
C06503
C06504
C06505
C06506
C06507
C06509
C06510
C06536
C06547
C06554
C06555
C06558
C06567
C06568
C06579
C06580
C06581
C06582
C06598
C06599
C06600
C06601
C06603
C06604
C06606
C06607
C06608
C06611
C06612
C06613
C06614
C06615
C06620
C06622
C06630
C06637
C06655
C06672
C06674
C06675
C06678
C06701
C06711
C06714
C06723
C06727
C06730
C06735
C06749
C06753
C06754
C06755
C06760
C06761
C06762
C06793
C06892
C06893
C07024
C07025
C07026
C07028
C07029
C07030
C07084
C07085
C07086
C07087
C07088
C07089
C07090
C07091
C07093
C07094
C07095
C07102
C07103
C07113
C07114
C07118
C07130
C07160
C07271
C07276
C07295
C07301
C07303
C07305
C07308
C07331
C07335
C07478
C07479
C07490
C07496
C07646
C07649
C07720
C07722
C07728
C07731
C07733
C07734
C07836
C07838
C08276
C08285
C08353
C08362
C08409
C08412
C08426
C08526
C08537
C08540
C08542
C08544
C08552
C08591
C08613
C08620
C08639
C08734
C08830
C09243
C09306
C09332
C09666
C09736
C09811
C09812
C09813
C09815
C09817
C09818
C09819
C09820
C09821
C09824
C09825
C09848
C09884
C10385
C10419
C10497
C10517
C10858
C10906
C11004
C11039
C11062
C11101
C11148
C11150
C11173
C11278
C11354
C11355
C11356
C11383
C11384
C11389
C11434
C11435
C11436
C11437
C11453
C11455
C11472
C11477
C11481
C11499
C11514
C11516
C11521
C11526
C11527
C11529
C11536
C11537
C11538
C11544
C11556
C11557
C11583
C11588
C11630
C11638
C11695
C11735
C11736
C11785
C11811
C11821
C11822
C11823
C11827
C11829
C11830
C11831
C11832
C11837
C11866
C11867
C11871
C11907
C11915
C11916
C11919
C11922
C11924
C11927
C11929
C11932
C11934
C11935
C11936
C11938
C11939
C11940
C11941
C11954
C11956
C11957
C11958
C11959
C11960
C11962
C11964
C11965
C11966
C11967
C11968
C11970
C11972
C11973
C11974
C11975
C11976
C11978
C11980
C11981
C11982
C11983
C11984
C12026
C12045
C12107
C12115
C12135
C12147
C12173
C12203
C12204
C12208
C12248
C12270
C12314
C12317
C12348
C12350
C12354
C12355
C12356
C12395
C12406
C12413
C12419
C12424
C12426
C12448
C12449
C12450
C12455
C12486
C12622
C12623
C12624
C12632
C12640
C12644
C12739
C12831
C12832
C12833
C12837
C13309
C13425
C13482
C13621
C13622
C13623
C13624
C13629
C13631
C13632
C13634
C13645
C13747
C13952
C14180
C14220
C14279
C14450
C14463
C14610
C14748
C14749
C14768
C14769
C14770
C14771
C14772
C14773
C14774
C14775
C14778
C14781
C14782
C14786
C14787
C14791
C14792
C14793
C14800
C14801
C14802
C14803
C14804
C14805
C14806
C14812
C14813
C14814
C14820
C14821
C14823
C14825
C14826
C14830
C14849
C14850
C14851
C14852
C14853
C14854
C14855
C14856
C14866
C14868
C14909
C15492
C15493
C15499
C15512
C15513
C15524
C15527
C15532
C15541
C15547
C15548
C15556
C15563
C15565
C15571
C15572
C15585
C15599
C15606
C15650
C15651
C15667
C15668
C15673
C15786
C15796
C15797
C15809
C15816
C15853
C15857
C15858
C15859
C15860
C15867
C15874
C15877
C15878
C15879
C15881
C15882
C15883
C15884
C15886
C15887
C15888
C15892
C15895
C15898
C15900
C15902
C15905
C15911
C15915
C15925
C15930
C15969
C15980
C15986
C15987
C15996
C16014
C16015
C16071
C16074
C16075
C16142
C16143
C16153
C16154
C16155
C16156
C16157
C16159
C16163
C16169
C16173
C16181
C16182
C16205
C16206
C16216
C16219
C16220
C16227
C16228
C16236
C16237
C16239
C16246
C16248
C16262
C16266
C16269
C16272
C16273
C16286
C16291
C16298
C16300
C16315
C16348
C16353
C16355
C16356
C16357
C16358
C16359
C16360
C16365
C16374
C16375
C16376
C16387
C16388
C16389
C16390
[truncated: 494 more rows]

## Sheet: Compounds_NTC
Compounds
C00001
C00002
C00003
C00004
C00005
C00006
C00007
C00008
C00009
C00010
C00011
C00013
C00014
C00015
C00016
C00018
C00019
C00020
C00021
C00022
C00024
C00025
C00026
C00027
C00029
C00031
C00033
C00035
C00036
C00037
C00039
C00040
C00041
C00042
C00043
C00044
C00045
C00046
C00047
C00048
C00049
C00051
C00052
C00053
C00054
C00055
C00058
C00059
C00060
C00061
C00062
C00063
C00064
C00065
C00067
C00069
C00071
C00073
C00074
C00075
C00077
C00078
C00079
C00080
C00082
C00083
C00084
C00085
C00086
C00087
C00088
C00089
C00090
C00091
C00092
C00093
C00094
C00095
C00096
C00097
C00099
C00100
C00101
C00103
C00105
C00106
C00108
C00109
C00111
C00112
C00114
C00116
C00117
C00118
C00119
C00120
C00121
C00122
C00123
C00124
C00127
C00128
C00129
C00130
C00131
C00132
C00133
C00134
C00135
C00136
C00137
C00140
C00141
C00143
C00144
C00146
C00147
C00148
C00149
C00151
C00152
C00153
C00154
C00155
C00156
C00157
C00158
C00159
C00160
C00161
C00162
C00163
C00164
C00165
C00166
C00167
C00168
C00169
C00170
C00173
C00174
C00177
C00178
C00179
C00180
C00181
C00183
C00184
C00185
C00186
C00187
C00188
C00189
C00190
C00191
C00192
C00194
C00195
C00196
C00197
C00198
C00199
C00201
C00203
C00204
C00206
C00207
C00208
C00212
C00213
C00214
C00216
C00217
C00218
C00219
C00221
C00222
C00223
C00224
C00226
C00227
C00229
C00230
C00231
C00232
C00233
C00234
C00235
C00236
C00237
C00240
C00241
C00242
C00243
C00244
C00245
C00246
C00247
C00249
C00250
C00251
C00253
C00254
C00255
C00256
C00257
C00258
C00259
C00261
C00262
C00263
C00264
C00266
C00267
C00269
C00270
C00275
C00279
C00280
C00282
C00283
C00286
C00288
C00294
C00295
C00296
C00299
C00300
C00301
C00302
C00307
C00309
C00310
C00311
C00312
C00314
C00315
C00319
C00320
C00322
C00323
C00325
C00327
C00328
C00329
C00330
C00331
C00332
C00333
C00334
C00337
C00339
C00341
C00344
C00345
C00346
C00347
C00349
C00350
C00352
C00353
C00354
C00355
C00356
C00357
C00360
C00361
C00362
C00363
C00364
C00365
C00366
C00369
C00375
C00376
C00379
C00380
C00383
C00385
C00386
C00387
C00388
C00390
C00392
C00398
C00399
C00402
C00405
C00406
C00407
C00408
C00409
C00410
C00411
C00415
C00416
C00417
C00418
C00422
C00423
C00424
C00427
C00429
C00430
C00431
C00433
C00436
C00437
C00438
C00439
C00440
C00441
C00445
C00446
C00447
C00448
C00449
C00450
C00454
C00455
C00458
C00459
C00460
C00461
C00463
C00464
C00469
C00472
C00473
C00474
C00475
C00479
C00483
C00489
C00490
C00492
C00493
C00497
C00498
C00499
C00501
C00502
C00504
C00506
C00507
C00508
C00511
C00512
C00513
C00514
C00515
C00518
C00519
C00522
C00525
C00526
C00527
C00530
C00531
C00532
C00533
C00534
C00535
C00536
C00540
C00542
C00543
C00544
C00545
C00546
C00548
C00552
C00555
C00556
C00558
C00559
C00565
C00566
C00568
C00575
C00576
C00577
C00581
C00582
C00583
C00584
C00587
C00588
C00593
C00596
C00599
C00601
C00603
C00605
C00606
C00609
C00611
C00617
C00620
C00623
C00624
C00627
C00628
C00630
C00631
C00632
C00633
C00636
C00637
C00638
C00639
C00640
C00641
C00642
C00644
C00645
C00647
C00655
C00658
C00663
C00664
C00665
C00666
C00668
C00669
C00670
C00671
C00672
C00673
C00674
C00677
C00679
C00680
C00681
C00682
C00683
C00684
C00685
C00688
C00689
C00691
C00692
C00693
C00695
C00696
C00697
C00704
C00705
C00706
C00716
C00718
C00719
C00721
C00726
C00734
C00735
C00739
C00740
C00750
C00751
C00755
C00760
C00762
C00763
C00770
C00777
C00780
C00785
C00787
C00791
C00792
C00794
C00795
C00797
C00802
C00805
C00810
C00811
C00817
C00818
C00820
C00821
C00822
C00826
C00827
C00828
C00836
C00842
C00846
C00847
C00857
C00860
C00861
C00864
C00870
C00876
C00877
C00878
C00879
C00880
C00882
C00884
C00885
C00886
C00887
C00894
C00898
C00900
C00904
C00905
C00906
C00909
C00919
C00921
C00923
C00924
C00925
C00931
C00935
C00937
C00942
C00944
C00954
C00956
C00957
C00965
C00966
C00969
C00971
C00976
C00979
C00984
C00986
C00988
C00989
C00993
C01005
C01010
C01011
C01013
C01020
C01024
C01026
C01028
C01031
C01035
C01036
C01037
C01043
C01045
C01046
C01050
C01051
C01059
C01061
C01062
C01063
C01075
C01077
C01079
C01080
C01083
C01086
C01089
C01092
C01093
C01094
C01096
C01097
C01100
C01101
C01102
C01103
C01104
C01107
C01110
C01112
C01114
C01115
C01118
C01120
C01122
C01127
C01131
C01132
C01134
C01137
C01142
C01143
C01144
C01146
C01151
C01152
C01153
C01157
C01159
C01161
C01163
C01164
C01165
C01168
C01170
C01172
C01176
C01177
C01179
C01180
C01182
C01185
C01186
C01187
C01188
C01189
C01190
C01194
C01197
C01201
C01203
C01204
C01205
C01209
C01210
C01212
C01213
C01214
C01216
C01218
C01219
C01222
C01228
C01230
C01233
C01234
C01235
C01236
C01241
C01245
C01250
C01251
C01252
C01260
C01261
C01262
C01267
C01268
C01269
C01271
C01275
C01277
C01278
C01283
C01286
C01288
C01289
C01294
C01300
C01302
C01304
C01326
C01328
C01346
C01352
C01353
C01371
C01380
C01384
C01394
C01416
C01417
C01419
C01424
C01438
C01450
C01454
C01467
C01468
C01494
C01502
C01507
C01508
C01516
C01518
C01528
C01542
C01551
C01563
C01571
C01572
C01575
C01582
C01586
C01595
C01596
C01606
C01612
C01629
C01646
C01656
C01659
C01672
C01674
C01694
C01697
C01724
C01732
C01753
C01755
C01756
C01762
C01768
C01769
C01771
C01777
C01788
C01789
C01794
C01801
C01802
C01832
C01841
C01847
C01885
C01902
C01904
C01909
C01912
C01929
C01931
C01935
C01943
C01944
C01953
C01959
C01967
C01983
C01984
C01987
C02000
C02047
C02059
C02073
C02075
C02076
C02084
C02091
C02094
C02097
C02107
C02112
C02119
C02128
C02130
C02133
C02137
C02139
C02161
C02163
C02165
C02167
C02170
C02191
C02199
C02214
C02218
C02220
C02222
C02225
C02226
C02232
C02235
C02237
C02244
C02247
C02265
C02266
C02280
C02282
C02291
C02305
C02320
C02331
C02335
C02336
C02341
C02348
C02350
C02351
C02370
C02374
C02376
C02391
C02403
C02411
C02412
C02430
C02434
C02457
C02463
C02469
C02480
C02489
C02492
C02501
C02504
C02505
C02514
C02527
C02528
C02532
C02535
C02553
C02554
C02557
C02565
C02588
C02591
C02593
C02612
C02614
C02627
C02630
C02631
C02637
C02642
C02647
C02657
C02658
C02669
C02670
C02679
C02693
C02700
C02702
C02714
C02727
C02730
C02737
C02739
C02741
C02759
C02765
C02780
C02798
C02805
C02811
C02814
C02839
C02843
C02850
C02876
C02888
C02909
C02912
C02917
C02923
C02934
C02937
C02939
C02944
C02946
C02947
C02949
C02954
C02964
C02967
C02977
C02984
C02986
C02987
C02988
C02992
C02995
C03012
C03044
C03046
C03057
C03058
C03063
C03065
C03069
C03082
C03089
C03090
C03117
C03120
C03125
C03127
C03150
C03153
C03160
C03164
C03167
C03170
C03172
C03175
C03187
C03198
C03201
C03203
C03205
C03221
C03223
C03227
C03231
C03232
C03233
C03238
C03239
C03240
C03263
C03269
C03273
C03283
C03284
C03287
C03291
C03294
C03296
C03298
C03313
C03319
C03341
C03344
C03345
C03351
C03356
C03372
C03373
C03383
C03391
C03393
C03402
C03406
C03415
C03427
C03428
C03431
C03434
C03440
C03451
C03453
C03454
C03459
C03460
C03479
C03492
C03506
C03508
C03511
C03512
C03539
C03547
C03557
C03561
C03564
C03586
C03588
C03589
C03590
C03598
C03599
C03618
C03620
C03626
C03656
C03657
C03671
C03676
C03680
C03681
C03684
C03692
C03708
C03715
C03722
C03733
C03740
C03741
C03752
C03758
C03761
C03765
C03771
C03785
C03794
C03824
C03826
C03838
C03845
C03852
C03861
C03871
C03885
C03892
C03906
C03912
C03917
C03921
C03925
C03939
C03943
C03968
C03972
C04002
C04006
C04013
C04015
C04017
C04030
C04037
C04039
C04043
C04044
C04047
C04051
C04052
C04053
C04076
C04088
C04089
C04091
C04092
C04105
C04112
C04115
C04121
C04122
C04133
C04145
C04146
C04152
C04153
C04154
C04171
C04180
C04181
C04186
C04188
C04210
C04216
C04217
C04225
C04226
C04230
C04233
C04236
C04242
C04246
C04257
C04259
C04268
C04272
C04281
C04282
C04287
C04295
C04297
C04299
C04302
C04308
C04309
C04322
C04324
C04332
C04346
C04348
C04349
C04352
C04368
C04390
C04405
C04409
C04411
C04419
C04421
C04434
C04438
C04442
C04454
C04462
C04468
C04478
C04479
C04480
C04482
C04484
C04494
C04501
C04507
C04509
C04512
C04525
C04534
C04546
C04549
C04555
C04558
C04559
C04563
C04573
C04574
C04579
C04582
C04590
C04592
C04593
C04613
C04618
C04619
C04620
C04628
C04630
C04631
C04633
C04634
C04637
C04638
C04642
C04643
C04646
C04652
C04666
C04671
C04677
C04688
C04691
C04702
C04707
C04717
C04724
C04732
C04734
C04738
C04742
C04751
C04783
C04794
C04805
C04807
C04808
C04823
C04824
C04847
C04851
C04856
C04874
C04877
C04881
C04882
C04895
C04896
C04899
C04916
C04919
C04932
C05011
C05067
C05100
C05102
C05107
C05108
C05109
C05111
C05116
C05135
C05138
C05139
C05140
C05144
C05145
C05147
C05165
C05167
C05172
C05195
C05223
C05226
C05235
C05258
C05259
C05260
C05261
C05262
C05263
C05264
C05265
C05266
C05267
C05268
C05269
C05270
C05271
C05272
C05273
C05274
C05275
C05276
C05281
C05291
C05296
C05306
C05307
C05324
C05332
C05335
C05336
C05337
C05338
C05340
C05341
C05343
C05345
C05356
C05359
C05360
C05361
C05364
C05378
C05379
C05382
C05385
C05392
C05399
C05400
C05401
C05402
C05406
C05413
C05414
C05418
C05421
C05427
C05430
C05431
C05432
C05433
C05434
C05435
C05437
C05439
C05488
C05512
C05526
C05527
C05528
C05533
C05539
C05551
C05552
C05556
C05560
C05565
C05575
C05576
C05577
C05578
C05579
C05580
C05581
C05582
C05583
C05584
C05585
C05587
C05588
C05589
C05594
C05596
C05600
C05601
C05604
C05616
C05619
C05627
C05629
C05634
C05635
C05636
C05637
C05638
C05639
C05640
C05645
C05647
C05648
C05651
C05652
C05653
C05659
C05660
C05662
C05665
C05668
C05670
C05672
C05675
C05681
C05684
C05686
C05688
C05690
C05691
C05692
C05696
C05698
C05699
C05703
C05710
C05711
C05712
C05713
C05718
C05726
C05727
C05729
C05730
C05744
C05745
C05746
C05747
C05748
C05749
C05750
C05751
C05752
C05753
C05754
C05755
C05756
C05757
C05758
C05759
C05760
C05761
C05762
C05763
C05764
C05772
C05773
C05778
C05796
C05800
C05801
C05802
C05803
C05804
C05805
C05809
C05810
C05812
C05813
C05814
C05815
C05817
C05818
C05819
C05821
C05823
C05824
C05827
C05828
C05830
C05831
C05832
C05835
C05840
C05841
C05844
C05852
C05853
C05892
C05893
C05897
C05898
C05921
C05922
C05923
C05925
C05928
C05929
C05931
C05932
C05936
C05945
C05946
C05947
C05951
C05952
C05956
C05960
C05966
C05973
C05974
C05977
C05979
C05980
C05983
C05989
C05993
C05994
C05998
C05999
C06000
C06001
C06002
C06006
C06007
C06010
C06017
C06018
C06019
C06022
C06023
C06024
C06025
C06026
C06027
C06028
C06032
C06033
C06035
C06044
C06046
C06050
C06054
C06055
C06056
C06057
C06060
C06089
C06098
C06108
C06109
C06110
C06112
C06113
C06114
C06124
C06143
C06148
C06153
C06156
C06157
C06189
C06199
C06201
C06205
C06210
C06215
C06224
C06231
C06240
C06241
C06244
C06250
C06251
C06309
C06310
C06319
C06320
C06321
C06322
C06329
C06366
C06370
C06378
C06379
C06388
C06389
C06393
C06397
C06398
C06399
C06400
C06406
C06407
C06408
C06416
C06423
C06426
C06427
C06441
C06442
C06462
C06473
C06481
C06482
C06503
C06504
C06505
C06506
C06507
C06508
C06509
C06510
C06523
C06547
C06554
C06555
C06564
C06567
C06576
C06600
C06601
C06603
C06616
C06620
C06622
C06626
C06627
C06628
C06629
C06645
C06646
C06649
C06650
C06651
C06655
C06657
C06658
C06659
C06660
C06672
C06678
C06701
C06714
C06720
C06723
C06729
C06730
C06731
C06735
C06749
C06754
C06755
C06757
C06758
C06760
C06761
C06762
C06801
C06892
C06893
C07024
C07025
C07026
C07086
C07097
C07099
C07101
C07102
C07103
C07123
C07209
C07211
C07213
C07214
C07215
C07216
C07299
C07300
C07301
C07303
C07305
C07330
C07331
C07335
C07446
C07447
C07478
C07479
C07490
C07496
C07585
C07643
C07644
C07649
C07725
C07836
C07838
C08276
C08281
C08285
C08316
C08320
C08323
C08362
C08590
C08591
C08613
C08641
C08821
C08830
C09190
C09306
C09332
C09581
C09666
C09694
C09811
C09812
C09813
C09821
C09824
C09825
C09884
C10138
C10385
C10462
C10497
C10517
C10700
C10858
C10860
C10906
C10945
C11004
C11062
C11148
C11150
C11173
C11278
C11351
C11354
C11355
C11356
C11425
C11427
C11429
C11431
C11432
C11433
C11434
C11435
C11436
C11437
C11453
C11455
C11472
C11481
C11499
C11508
C11514
C11516
C11521
C11526
C11527
C11529
C11536
C11537
C11538
C11544
C11549
C11550
C11556
C11557
C11588
C11638
C11695
C11735
C11736
C11785
C11811
C11821
C11822
C11823
C11827
C11837
C11883
C11884
C11885
C11886
C11907
C11915
C11916
C11919
C11922
C11927
C11932
C11938
C11939
C11940
C11941
C11956
C11964
C11972
C11980
C12044
C12045
C12092
C12115
C12144
C12147
C12203
C12204
C12205
C12208
C12248
C12317
C12348
C12350
C12354
C12355
C12356
C12371
C12383
C12384
C12385
C12387
C12388
C12415
C12429
C12436
C12441
C12442
C12448
C12449
C12450
C12455
C12622
C12623
C12624
C12835
C12836
C13309
C13425
C13482
C13636
C13638
C13645
C13782
C13952
C14089
C14090
C14091
C14092
C14093
C14099
C14101
C14180
C14463
C14610
C14748
C14749
C14768
C14769
C14770
C14771
C14772
C14773
C14774
C14775
C14778
C14781
C14782
C14786
C14787
C14791
C14792
C14793
C14800
C14801
C14802
C14803
C14804
C14805
C14806
C14812
C14813
C14814
C14820
C14821
C14823
C14825
C14826
C14830
C14839
C14840
C14842
C14844
C14845
C14847
C14848
C14849
C14850
C14851
C14852
C14853
C14854
C14855
C14856
C14857
C14858
C14859
C14861
C14863
C14864
C14865
C14866
C14868
C14870
C14871
C14874
C14909
C15492
C15499
C15505
C15524
C15527
C15532
C15541
C15547
C15548
C15556
C15563
C15565
C15585
C15605
C15606
C15647
C15650
C15651
C15667
C15668
C15673
C15776
C15781
C15786
C15790
C15791
C15792
C15795
C15796
C15797
C15798
C15799
C15800
C15804
C15805
C15806
C15807
C15809
C15853
C15857
C15858
C15859
C15860
C15867
C15874
C15877
C15878
C15879
C15881
C15882
C15883
C15884
C15886
C15887
C15888
C15892
C15895
C15898
C15900
C15902
C15915
C15925
C15930
C15937
C15941
C15969
C15980
C15987
C15992
C15996
C16071
C16142
C16143
C16149
C16153
C16154
C16155
C16156
C16157
C16159
C16196
C16198
C16209
C16210
C16214
C16216
C16219
C16220
C16221
C16232
C16239
C16246
C16248
C16269
C16283
C16285
C16286
C16288
C16289
C16290
C16291
C16293
C16295
C16296
C16300
C16362
C16390
C16399
C16417
C16420
C16432
C16463
C16487
C16488
C16489
C16513
C16516
C16518
C16519
C16520
C16522
C16525
C16526
C16527
C16533
C16540
C16541
C16542
C16543
C16544
C16545
C16546
C16547
C16548
C16549
C16550
C16553
C16555
C16560
C16561
C16565
C16576
C16582
C16583
C16584
C16588
C16589
C16597
C16598
C16600
C16602
C16604
C16607
C16608
C16609
C16612
C16613
C16614
C16615
C16616
C16617
C16618
C16619
C16620
C16622
C16630
C16631
C16632
C16633
C16634
C16647
C16648
C16649
C16650
C16651
C16659
C16660
C16661
C16662
C16664
C16672
C16675
C16677
C16679
C16680
C16688
C16698
C16699
C16702
C16704
C16705
C16709
C16714
C16716
C16737
[truncated: 341 more rows]

## Sheet: Environmental resources_BjSa
Environmental resources
C17260
C06988
C15572
C01099
C00486
C11519
C06594
C01054
C05396
C17215
C01504
C16015
C10443
C03541
C02729
G00077
C04900
C01609
C06561
C03582
C06610
C18680
C12414
C09880
C01487
C12135
C04376
C02633
C19783
C05485
G10599
C14519
C00426
G00066
C06074
G00141
C17223
C20138
C05231
C05232
C16014
C06557
C06099
C15521
C16297
G10770
C06030
C18902
C12425
G00031
C12423
C03735
C15908
C03078
C01345
C18630
C00899
C03067
C16168
C06536
C07535
C00515
C11963
C17259
C01455
C00759
C00974
G00097
C16595
C01227
C12137
C17240
C06719
C00338
C11554
C11006
C20776
C11969
C04654
C02938
G00016
C16682
C16681
C05673
C07027
C19631
C00534
C11863
C08334
C02353
C00793
C05480
C11376
C06597
C06194
C06712
C04350
C11477
C20441
C16639
C00829
C00410
C02906
C12108
C02105
G00102
C15571
C06677
C14298
C00395
C03993
C01996
C02880
C04596
C08539
C05138
C02371
C16703
C07111
C01798
C02989
C04178
C15512
C04079
C01953
C01998
C11977
C02576
C02513
C05329
G00068
C19488
C00729
C00861
C00491
C03806
C04153
C01204
C06635
C07480
C17231
C01934
C02426
C00305
C00547
C06813
C04062
C00978
C07108
C09849
C08353
C11348
G00146
C00250
C04741
C15808
C00831
C05604
C12405
C05472
C07092
C02269
C00113
C03360
C04459
C16150
C18300
G00036
C06376
C01867
C11979
C16641
C06128
G10610
C02920
C05478
C16162
C14040
C12325
C06037
C17248
C07073
C08604
C05130
C09816
C18236
C16453
C07083
C14556
C14315
C04154
C16249
C01412
C11961
C03866
C05787
C19929
C04392
C01176
C06790
C05470
C06125
C06578
C16663
C16538
C05825
C20321
C07160
C07047
C03134
C06752
C02380
C07715
C05938
C15599
C16586
C02656
G00144
C10419
C06800
C19691
C02110
C01613
C06459
C06337
C07727
C01147
C09751
G13040
C12417
C08325
C18678
C05489
C13620
C01189
C00788
C19944
C09243
C07481
C08733
C02035
C06868
C11145
C05905
C01171
C19418
C00521
C02171
C07645
C03033
C16172
C03419
C16517
C11971
C15513
C16264
C02050
C02960
C00419
C02431
C05903
C06548
C00916
C19622
C11953
C01240
C20443
C18330
C06899
C09814
C05487
C02090
C01594
C00741
C02359
C06174
C01416
C03955
C17219
G13031
C05143
C00652
C01866
C18333
C06606
C05839
C01910
C07729
C07732
C01344
C00934
C00925
C11272
C02140
C03463
C18327
C16200
C07635
C17212
C06792
C00643
C20120
C06485
C14279
C04046
C17244
C16567
C02029
C00488
C07572
C06609
C17227
C12126
C06791
C11386
C01617
C05610
C17017
G00103
C16226
C05111
C15903
C00371
C01407
C06990
C00240
C00971
C11388
C06604
C00701
G13038
C00964
C01378
C06142
C12650
C05161
C11955
C01022
C06316
C07295
C02355
C11409
C01852
C19714
C19782
C12138
C07308
C18246
C11921
C03664
C00314
C02364
C19797
C03157
C02512
C11038
C14335
C06335
C06198
C02354
C11101
C02666
C16240
C04604
C14419
C15785

## Sheet: Environmental resources_NTC
Environmental resources
C16301
C16354
C15789
C02325
C11036
C11549
C12145
C16212
C05673
C00534
C14039
C03005
C15940
C12838
C00923
C00515
C16294
C11963
C05682
C12448
C07535
C05122
C05578
C01455
C06648
C16601
C07208
C01227
C14519
C10833
C03391
C05485
C00819
G10599
C20529
C06336
C06625
C16221
C20138
C17209
G00037
C06388
C12642
C16416
C11879
C08586
C17551
C03226
C12643
C01054
C06523
C06192
C18304
C03688
C17591
C05375
C09880
C20679
C18211
C02166
C05608
C05439
C06676
C16701
C01921
C05557
C18069
C03360
C16396
C17745
C00852
C07300
C11979
C16641
C16235
C18261
C14040
C14103
C01204
C11088
C06644
C04088
C16202
C20135
C00547
C07888
C03845
C02141
C16528
C00394
C13782
C00250
C05593
C07108
C06715
C12386
C20531
C04178
C16532
C11550
C02646
C07724
C16645
C01998
C01953
C03356
C00729
C00861
C12382
C12416
C04083
C19488
C05440
C18126
C01751
C07098
C00525
C16708
C00829
C00410
C18299
C15646
C00395
C15787
C06677
C01298
C05138
C15780
C05107
C02880
C01996
C05465
C14727
C15605
C02575
C11426
C11145
C06868
C11971
C16180
C16179
C16257
C01110
C02960
C06206
C02805
C04623
C20226
C18250
C06800
C16713
C12673
C05489
C06110
C01189
C04152
C00788
C16361
C14082
C08300
C07501
C05774
C00507
C16663
C12428
C07047
C03267
C07299
C07096
C16704
C18278
C05802
C06654
C20527
C01888
C16193
C18160
C15935
C14453
C12370
C02380
C04309
C18360
C09762
C19785
C00853
C02986
C20551
C16529
C07073
C14556
C12435
C16194
C07054
C16453
C06451
C01164
C16166
C02470
C00821
G10614
C07100
C06790
C01176
C06389
C16201
C06656
C16594
C00739
C00314
C16705
C06109
C07163
C06728
C02442
C13637
C11880
C02512
C16504
C16292
C07185
C02067
C16531
C15785
C05800
C06680
C02666
C10138
C16477
C02352
C05801
C04706
C01407
C08012
C05829
C12834
C00240
C18037
C05437
C08543
C16719
C06653
C11422
C11955
C18125
C19786
C05811
C15783
C17748
C00643
C11881
C20595
C10462
C03819
C20227
C07572
C05127
C18242
C06633
C12126
C00924
C16170
C05487
C02090
C16204
C03239
C04431
C00590
C16281
C05697
C06174
C10434
C18295
C19156
C06756
C03194
C05466
C06575
C14098
C18279
C18309
C01879
C07648
C07212
C00925
C16530
C16069
