# Supplementary material for: A framework for the targeted recruitment of crop-beneficial soil taxa based on network analysis of metagenomics data
Source: Microbiome. 2023 Jan 12;11:8. doi: 10.1186/s40168-022-01438-1 (PMC9835355; doi:10.1186/s40168-022-01438-1)
Supplement: Supplementary file 9 — Additional file 8. Lists of taxa-dependent compounds. Analysis is based on samples from treatments with G210 apple rootstocks. [file 40168_2022_1438_MOESM8_ESM.xlsx]

## Sheet: Genus BjSa
Taxonomy	total compounds in each organism	compounds
BjSa_G210_Bradyrhizobium	63	C15911	C15895	C06580	C18232	C18216	C15884	C11830	C15898	C11939	C04805	C11936	C19615	C18040	C15879	C15886	C00909	C01596	C19894	C11940	C02632	C07103	C15860	C11831	C15874	C16273	C06379	C05195	C11935	C15877	C15797	C03852	C02949	C03588	C09884	C03681	C16206	C19795	C03917	C05360	C15881	C04536	C02165	C15859	C20155	C15887	C15900	C11832	C02403
BjSa_G210_Actinoplanes	23	C11544	C11516	C04171	C19860	C19861	C03269	C19694	C04480	C20631	C00880	C00196	C04638	C20518	C20644	C04030	C18059	C03470	C16831	C01216	C19853	C05821	C12115	C01286
BjSa_G210_Candidatus_Koribacter	42	C20653	C11544	C04405	C16600	C17218	C15980	C00519	C20581	C09306	C19792	C06749	C17263	C00606	C20673	C17214	C17210	C03344	C19759	C08353	C17226	C17222	C16583	C16597	C15858	C17230	C09825	C17235	C16588	C16589	C03345	C06714	C20654	C09824	C17236	C16598	C02939	C20327	C09821	C05527	C20582	C01629	C16639
BjSa_G210_Bacillus	7	C04390	C16266	C20475	C01104	C02995	C00565	C05539
BjSa_G210_Nitrososphaera	8	C18911	C20483	C04638	C20518	C15563	C04590	C20482	C18059
BjSa_G210_Streptomyces	30	C04122	C17953	C06630	C06442	C16269	C06622	C15513	C06655	C11932	C16432	C06510	C11916	C11927	C17327	C11915	C19936	C17955	C17326	C20646	C12107	C17954	C05144	C12147	C06509	C11919	C18092	C15512	C02119	C06231	C06189
BjSa_G210_Sphingomonas	15	C05931	C02305	C03296	C15860	C01157	C19759	C15858	C04282	C05932	C18048	C03440	C15857	C04281	C11822	C03415
BjSa_G210_Gemmatimonas	5	C19877	C19745	C19725	C20359	C20395
BjSa_G210_Mesorhizobium	7	C02000	C18050	C04555	C18044	C01215	C01270	C18068
BjSa_G210_Pseudomonas	12	C19779	C06057	C11638	C00489	C03273	C06056	C06055	C00177	C07335	C01218	C03393	C06054
BjSa_G210_Pedosphaera	6	C00583	C17328	C02199	C01697	C04089	C00532
BjSa_G210_Reyranella	18	C00535	C16466	C16469	C03761	C07160	C00696	C04295	C16468	C03852	C05147	C16471	C03917	C20252	C20321	C04675	C16470	C05291	C04047
BjSa_G210_Pseudonocardia	2	C01328	C07331
BjSa_G210_Sandaracinus	9	C05111	C15915	C15816	C11455	C03715	C03372	C05108	C19776	C00665
BjSa_G210_Dongia	6	C18096	C02962	C00847	C02647	C00971	C06050
BjSa_G210_Pyrinomonas	5	C03906	C16632	C16630	C15532	C16631
BjSa_G210_Candidatus_Solibacter	2	C15969	C05385
BjSa_G210_Mycobacterium	12	C00735	C01953	C05488	C18040	C03205	C01176	C00410	C05140	C03588	C05138	C00762	C11383
BjSa_G210_Chthoniobacter	26	G10517	C05260	C17401	C01832	C05272	C05259	C01113	C19615	C02593	G00145	C05258	C05273	C18218	C05263	C11538	C05274	C02944	C05261	C08285	C19614	C00249	C05262	C00154	C03221	C04808	C03847
BjSa_G210_Nitrosospira	3	C00192	C02591	C10906
BjSa_G210_Opitutus	6	G00872	G13036	G13043	C01518	G13037	G12336
BjSa_G210_Rhodopseudomonas	11	C01983	C02137	C06749	C01984	C09825	C15524	C06714	C09824	C07301	C06322	C09821
BjSa_G210_Variovorax	8	C06318	C15986	C03043	C01297	C03056	C01056	C16545	C03458
BjSa_G210_Pseudolabrys	2	C20672	C19775
BjSa_G210_Gaiella	10	C15986	C00884	C05340	C00386	C03056	C02235	C05341	C01262	C20567	C03458
BjSa_G210_Frankia	8	C07087	C05618	C20522	C12833	C16266	C07085	C12831	C03572
BjSa_G210_Gemmata	3	C02237	C07308	C07295
BjSa_G210_Niastella	1	C10517
BjSa_G210_Rudaea	1	G13039
[truncated: 14 more columns]

## Sheet: Order BjSa
Taxonomy	total compounds in each organism	compounds
BjSa_G210_Rhizobiales	221	C15911	C02167	C14825	C00157	C06607	C14769	C05637	C15895	C20199	C06580	C00670	C18232	C16600	C02000	C04783	C04013	C18050	C15884	C16159	C06426	C04793	C11514	C06023	C14773	C20345	C04555	C11830	C05810	C15898	C14814	C06503	C04805	C01983	C00827	C04308	C18316	C05773	C14768	C04180	C14821	C14782	C14775	C04844	C01241	C20581	C14748	C17500	C06510
BjSa_G210_Myxococcales	56	C04642	C05111	C15884	C20345	C20163	C07646	C15898	C19577	C05580	C19580	C16591	C20243	C15915	C15879	C06057	C15816	C20264	C11638	C01143	C05675	C11455	C15874	C05584	C16286	C05338	C15877	C16143	C06056	C01161	C16545	C15881	C02165	C06055	C03715	C05582	C20234	C03372	C16142	C15900	C05108	C05596	C07335	C04741	C15902	C17349	C04186	C20330	C04654
BjSa_G210_Burkholderiales	55	C09819	C20677	C06318	C00383	C19779	C16355	C05931	C00323	C16359	C07028	C15915	C04052	C18312	C05627	C16828	C05439	G00145	C15986	C01596	C03043	C01297	C09820	C06224	C16613	C02977	C07029	C06672	C07030	C18311	C16360	C01674	C03056	C11499	C05109	C04210	C20497	C00701	C02947	C02269	C09817	C01586	C01056	C15673	C04030	C02679	C05932	C18326	C00223
BjSa_G210_Acidobacteriales	50	C20653	C11544	C00934	C04405	C11477	C16600	C17218	C15980	C00519	C16849	C20581	C09306	C07114	C19792	C06749	C01500	C17263	C00606	C07118	C20673	C17214	C17210	C03344	C16850	C19759	C08353	C17226	C17222	C19798	C16583	C16597	C15858	C17230	C09825	C17235	C16588	C16589	C03345	C06714	C20654	C09824	C17236	C11389	C16598	C02939	C20327	C09821	C05527
BjSa_G210_Xanthomonadales	86	C14825	C20378	C14769	C05637	C15572	C05588	C05583	C06250	C20375	C06426	C14773	C14814	C05674	C04805	C14768	C03227	C00120	C14821	C14782	C14775	C14748	C05973	C14778	C01909	C16300	C15571	C06427	C11695	C05921	C19877	C20372	C00909	C14772	C20377	C01210	C00696	C05589	C04717	C01233	C04748	C14820	C14823	C05584	C05645	C20373	C14781	C20376	C05956
BjSa_G210_Micromonosporales	28	C11544	C11516	C04171	C17259	C03269	C08412	C04480	C00880	C17260	C00196	C18269	C04638	C05837	C20518	C20644	C18054	C08409	C04030	C18059	C03470	C16831	C01216	C19853	C08426	C05821	C01841	C12115	C01286
BjSa_G210_Bacillales	14	C18910	C04390	C15986	C03461	C20475	C03056	C01126	C20121	C01104	C02995	C02489	C00565	C05539	C03458
BjSa_G210_Rhodospirillales	26	C00535	C16466	C18096	C16469	C03761	C07160	C00696	C02962	C04295	C16468	C03065	C00847	C03852	C02647	C05147	C16471	C03917	C00971	C20252	C20321	C06603	C04675	C06050	C16470	C05291	C04047
BjSa_G210_Sphingomonadales	33	C05434	C08591	C20677	C01582	C14909	C05931	C19892	C06215	C02305	C05435	C20673	C15860	C16266	C01157	C06098	C19759	C08613	C02094	C20144	C15858	C20415	C04282	C15969	C05932	C18048	C15859	C03440	C15857	C16291	C04281	C19794	C11822	C03415
BjSa_G210_Glomerales	6	C06023	C00461	C03157	C00965	C01867	C00734
BjSa_G210_Nitrososphaerales	9	C19852	C18911	C20483	C04638	C20518	C15563	C04590	C20482	C18059
BjSa_G210_Planctomycetales	23	G13032	G00872	G06780	G13036	C02237	G13033	G13043	C07308	G08421	C00759	C11557	G13037	C01022	C01214	C18060	C02944	G13042	C01132	G13035	G12336	C02076	C01075	C07295
BjSa_G210_Streptomycetales	27	C04122	C17953	C06630	C06442	C16269	C06622	C06655	C11932	C16432	C06510	C11916	C11927	C17327	C11915	C19936	C17955	C17326	C20646	C12107	C17954	C05144	C12147	C06509	C11919	C18092	C06231	C06189
BjSa_G210_Gemmatimonadales	5	C19745	C19725	C20518	C20359	C20395
BjSa_G210_Chitinophagales	6	C10517	C02912	C16633	C18048	C20236	C02917
BjSa_G210_Solirubrobacterales	8	C11830	C11831	C01767	C20475	C20276	C04536	C11832	C11829
BjSa_G210_Corynebacteriales	7	C15513	C01438	C15548	C03240	C18321	C15512	C11383
BjSa_G210_Verrucomicrobiales	3	C17328	C02199	C04089
BjSa_G210_Pseudomonadales	10	C06057	C11638	C00489	C03273	C06056	C06055	C00177	C07335	C03393	C06054
BjSa_G210_Pseudonocardiales	3	C02457	C05979	C02119
BjSa_G210_Opitutales	6	G00872	G13036	G13043	C01518	G13037	G12336
BjSa_G210_Frankiales	9	C07087	C05618	C20522	C12833	C16248	C16266	C07085	C12831	C03572
BjSa_G210_Rhabditida	3	C00638	C01245	C20683
BjSa_G210_Micrococcales	2	C17500	C02161
BjSa_G210_Nevskiales	4	C05392	C01768	C11832	C05144
BjSa_G210_Nitrosomonadales	2	C02591	C10906
BjSa_G210_Propionibacteriales	10	C01288	C15986	C01297	C00192	C04299	C04549	C01194	C03056	G00143	C03458
BjSa_G210_Caulobacterales	1	C18076
BjSa_G210_Chthoniobacterales	3	G10517	C01113	C03847
[truncated: 173 more columns]

## Sheet: Genus B.napus
Taxonomy	total compounds in each organism	compounds
B.napus_G210_Bradyrhizobium	45	C02133	C15895	C18232	C15884	C11830	C04637	C15898	C02658	C05343	C15879	C04480	C00045	C15886	C05718	C01596	C19894	C15860	C11831	C11557	C15874	C16273	C06379	C15877	C02949	C17261	C19795	C01059	C15881	C04536	C02679	C15859	C20155	C15887	C15900	C11832	C02403	C15902	C02489	C15888	C01417	C17262	C11829	C15892	C05306	C15878
B.napus_G210_Pseudomonas	38	C19883	C19779	C16516	C05392	C17243	C17239	C06215	C06057	C11638	C00296	G00091	C16153	C01214	C00489	C03273	C06056	C16154	C16157	C17261	C20618	C01768	C06055	C04154	C07301	G00087	C19890	C05144	C07335	C19778	C16156	C19780	C01218	G00061	C19884	C03719	C03393	C06054	C01371
B.napus_G210_Streptomyces	19	C04122	C17953	C16269	C20243	C03590	C06510	C05343	C11527	C19936	C17955	C09666	C20646	C00633	C03198	C17954	C12147	C06509	C20235	C06189
B.napus_G210_Nitrososphaera	8	C18911	C20483	C04638	C20518	C15563	C04590	C20482	C18059
B.napus_G210_Reyranella	27	C16466	C04592	C16469	C14773	C03761	C07160	C14775	C14772	C01210	C00696	C16390	C06002	C16468	C03284	C04091	C05147	C16471	C20321	C02170	C01380	C04675	C06001	C16470	C05281	C14774	C04047	C13482
B.napus_G210_Actinoplanes	13	C11544	C11516	C19860	C19861	C03269	C19694	C05324	C00880	C20644	C01216	C19853	C12115	C01286
B.napus_G210_Candidatus_Koribacter	45	C20653	C20677	C04405	C16600	C17218	C15980	C00519	C00323	C20581	C00406	C09306	C07114	C07303	C17263	C00606	C07118	C20673	C17214	C17210	C06672	C03344	C17226	C00540	C17222	C16583	C16597	C17230	C17235	C02947	C16588	C16589	C03345	C12107	C18326	C20654	C00223	C17236	C16598	C12208	C10497	C02939	C20327	C05527	C20582	C00755
B.napus_G210_Gemmatimonas	7	C19877	C19745	C19725	C20518	C20359	C00450	C20395
B.napus_G210_Mesorhizobium	9	C02000	C04555	C06510	C18044	C06506	C01732	C06507	C06505	C06509
B.napus_G210_Candidatus_Solibacter	14	C00638	C05629	C01598	C00540	C01674	C12622	C11588	C05642	C05643	C05385	C05660	C20683	C19685	C00423
B.napus_G210_Bacillus	3	C04390	C20475	C05539
B.napus_G210_Dongia	5	C02991	C00847	C02647	C00971	C06050
B.napus_G210_Pedosphaera	2	C01205	C04794
B.napus_G210_Pseudonocardia	5	C00027	C00704	C01767	C15548	C05979
B.napus_G210_Pyrinomonas	7	C07308	C19891	C20562	C20559	C15532	C20251	C07295
B.napus_G210_Luteitalea	3	C19883	C19890	C19884
B.napus_G210_Mycobacterium	4	C05340	C00386	C05341	C01262
B.napus_G210_Haliangium	1	C15514
B.napus_G210_Novosphingobium	13	C05629	C06442	C17259	C01771	C08412	C16432	C17260	C18269	C05837	C11588	C08409	C08426	C06231
B.napus_G210_Chthoniobacter	20	C05260	C01832	C05272	C05259	C19615	C02593	G00145	C05258	C05273	C18218	C05263	C05274	C02944	C05261	C08285	C19614	C00249	C05262	C00154	C03221
B.napus_G210_Devosia	0
B.napus_G210_Microbacterium	1	C00513
B.napus_G210_Nitrosospira	3	C00192	C02591	C10906
B.napus_G210_Pseudolabrys	3	C07114	C07118	C07113
B.napus_G210_Solirubrobacter	2	C06316	C00652
B.napus_G210_Sorangium	2	C03167	C03557
B.napus_G210_Sphingomonas	0
B.napus_G210_Enhygromyxa	9	C15884	C15898	C15879	C15874	C15877	C15881	C15900	C15902	C15878
B.napus_G210_Labilithrix	2	C20264	C16545

## Sheet: Order B.napus
Taxonomy	total compounds in each organism	compounds
B.napus_G210_Rhizobiales	198	C09819	C14825	C00157	C06607	C14769	C04348	C15895	C06630	C00670	C18232	C02000	C18329	C07091	C01582	C18154	C06622	C04783	C15884	C16159	C06426	C11514	C03585	C18353	C14773	C04555	C11830	C04637	C15898	C14814	C06503	C04805	C00584	C00827	C04308	C02237	C05773	C14768	C02658	C02614	C11936	C11932	C18336	C04180	C14821	C14782	C14775	C01241	C14748
B.napus_G210_Burkholderiales	63	C00583	C20677	C06318	C16355	C05931	C00323	C15513	C01983	C06723	C00339	C16359	C07028	C04052	C20669	C05627	C04480	C00406	C16828	G00145	C01596	C07303	C02137	C06224	C00696	C16613	C00196	C01984	C02977	C01732	C07029	C06672	C07030	C16360	C01697	C05999	C11499	C00701	C03557	C02947	C02269	C15524	C01586	C00479	C00770	C16545	C15673	C04030	C05932
B.napus_G210_Myxococcales	60	C00828	C04642	C05817	C03313	C03968	C15884	C20345	C07646	C15898	C19577	C05580	C19580	C05818	C16591	C02730	C15879	C15547	C03160	C20264	C01143	C05977	C15874	C05584	C16286	C06316	C05338	C02059	C15877	C16143	C01186	C01161	C15514	C05819	C19847	C03657	C03656	C15881	C02165	C03715	C05582	C20234	C03372	C16142	C00652	C15900	C13309	G10544	C05596
B.napus_G210_Acidobacteriales	54	C20653	C00934	C20677	C04405	C11477	C16600	C17218	C15980	C00519	C00323	C20581	C00406	C09306	C07114	C19792	C07303	C06749	C17263	C00606	C07118	C20673	C17214	C17210	C06672	C03344	C19759	C17226	C00540	C17222	C16583	C16597	C15858	C17230	C17235	C02947	C16588	C16589	C03345	C12107	C02679	C15969	C18326	C20654	C09824	C00223	C17236	C16598	C12208
B.napus_G210_Sphingomonadales	37	C05434	C08591	C20677	C05629	C06442	C04592	C17259	C14909	C01771	C06321	C08412	C16432	C17260	C05435	C20673	C15860	C18269	C05837	C01157	C06098	C02094	C20144	C04091	C11588	C08409	C04634	C04282	C15969	C15859	C03440	C16291	C04281	C17349	C08426	C20330	C19794	C06231
B.napus_G210_Rhodospirillales	43	C16466	C16469	C06023	C14773	C03761	C00584	C07160	C14775	C15986	C01297	C14772	C01210	C17328	C00696	C16390	C06002	C02199	C16468	C03065	C03284	C03056	C04089	C00847	C02647	C05956	C05147	C16471	C00734	C00971	C20321	C02170	C01380	C00427	C04675	C06001	C06050	C00639	C16470	C05281	C03458	C14774	C04047	C13482
B.napus_G210_Xanthomonadales	60	C14825	C14769	C05637	C04171	C06426	C16488	C14773	C14814	C04805	C00584	C14768	C03227	C14821	C14782	C14775	C14748	C05973	C14778	C04480	C16300	C06427	C11695	C00909	C14772	C00696	C04717	C01233	C00196	C04748	C14820	C14823	C05195	C14781	C00587	C05956	C19936	C14813	C14771	C04742	C04030	C02165	C19838	C00427	C14826	C05636	C14770	C14749	C05966
B.napus_G210_Streptomycetales	19	C04122	C17953	C16269	C20243	C03590	C06510	C05343	C11527	C19936	C17955	C09666	C20646	C00633	C03198	C17954	C12147	C06509	C20235	C06189
B.napus_G210_Pseudomonadales	30	C19779	C16516	C05392	C17243	C17239	C06215	C01283	C06057	C11638	G00091	C01214	C00489	C03273	C06056	C17261	C20618	C01768	C06055	C04154	C07301	G00087	C05144	C07335	C19778	C19780	G00061	C03719	C03393	C06054	C01371
B.napus_G210_Micromonosporales	28	C11544	C11516	C06630	C19860	C06622	C03968	C19861	C03269	C11932	C05324	C11916	C04036	C00880	C11927	C05977	C17327	C20644	C11915	C03656	C17326	C01192	C05144	C01216	C19853	C11919	C18092	C12115	C01286
B.napus_G210_Nitrososphaerales	10	C19852	C18911	C20483	C18910	C04638	C20518	C15563	C04590	C20482	C18059
B.napus_G210_Bacillales	3	C04390	C20475	C05539
B.napus_G210_Corynebacteriales	11	C01328	C19615	C05340	C11940	C00386	C01438	C15548	C07331	C05341	C18321	C01262
B.napus_G210_Gemmatimonadales	9	C19883	C19877	C19745	C19725	C20518	C19890	C20359	C19884	C20395
B.napus_G210_Planctomycetales	15	G13032	G00872	C06124	G06780	C03546	C12450	C04063	G13033	G08421	C12449	C18060	G13042	C01120	C01132	G12336
B.napus_G210_Solirubrobacterales	4	C19694	C20475	C20276	C20567
B.napus_G210_Pseudonocardiales	2	C01767	C05979
B.napus_G210_Nitrospirales	8	C11544	C00300	C02305	C00791	C01043	C02565	C03871	C17267
B.napus_G210_Chitinophagales	4	C00638	C18048	C20236	C20683
B.napus_G210_Verrucomicrobiales	3	C01205	C19798	C04794
B.napus_G210_Nevskiales	5	C16461	C20497	C16465	C02944	C11832
B.napus_G210_Blastocatellales	4	C07308	C20562	C20559	C07295
B.napus_G210_Micrococcales	3	C00644	C00513	C02235
B.napus_G210_Clostridiales	23	C13631	C07091	C13629	C03585	C13634	C18247	C13621	C13632	C06637	C07090	C14450	C13623	C06793	C02124	C07089	C13645	C01104	C18248	C13624	C07088	C13622	C02375	C00565
B.napus_G210_Nitrosomonadales	3	C00192	C02591	C10906
B.napus_G210_Thermoplasmatales	0
B.napus_G210_Glomerales	5	C06023	C00461	C00759	C01022	C00734
B.napus_G210_Opitutales	2	C18050	C18068
B.napus_G210_Anaerolineales	1	C05533
[truncated: 150 more columns]

## Sheet: Genus NTC
Taxonomy	total compounds in each organism	compounds
NTC_G210_Bradyrhizobium	106	C06554	C18283	C00923	C02133	C05637	C15895	C06110	C17751	C05102	C16609	C18232	C19490	C14093	C05296	C15884	C16159	C00904	C20345	C05810	C15898	C11939	C14814	C17733	C04805	C02658	C19489	C14782	C16756	C19615	C17500	C05343	C15879	C14778	C05627	C06659	C19607	C00045	C15886	C05718	C00909	C01596	C06057	C19894	C19594	C19595	C06224	C01516	C16390
NTC_G210_Candidatus_Nitrosotenuis	7	C19852	C18911	C18910	C04638	C20518	C04590	C18059
NTC_G210_Actinoplanes	8	C03269	C19694	C00880	C20644	C01216	C19853	C12115	C01286
NTC_G210_Streptomyces	18	C06622	C11932	C03590	C05343	C11916	C11927	C17327	C11527	C11915	C17326	C20646	C03198	C05144	G10590	C11919	C18092	C01093	C06189
NTC_G210_Candidatus_Solibacter	16	C02805	C05629	C02986	C19792	C04044	C12624	C00540	C12622	C11588	C03692	C12623	C15969	C05385	C04479	C19685	C00423
NTC_G210_Candidatus_Koribacter	21	C04405	C19490	C15980	C14856	C14801	C19607	C05998	C14844	C20673	C03344	C19588	C19759	C15858	C14853	C03069	C03345	C06205	C14852	C19559	C14842	C02939
NTC_G210_Mesorhizobium	4	C16432	C06506	C06505	C06231
NTC_G210_Gemmatimonas	6	C19877	C19745	C19725	C02679	C20359	C20395
NTC_G210_Pseudomonas	11	C16516	C02693	C00489	C00792	C03273	C02647	C17261	C04154	C20234	C03771	C16716
NTC_G210_Dongia	3	C00847	C00971	C06050
NTC_G210_Pedosphaera	3	C00216	C04299	C04794
NTC_G210_Mycobacterium	5	C07300	C19836	C19963	C19964	C07299
NTC_G210_Reyranella	3	C03761	C03065	C05147
NTC_G210_Sphingomonas	1	C11822
NTC_G210_Nitrososphaera	8	C11544	C11516	C20483	C04638	C20518	C15563	C20482	C18059
NTC_G210_Conexibacter	3	C20475	C20276	C20234
NTC_G210_Haliangium	4	C16286	C16143	C16142	C20567
NTC_G210_Leptospira	8	C16221	C00339	C02434	C00609	C04088	C02843	C01371	C01629
NTC_G210_Nocardioides	1	C00192
NTC_G210_Sandaracinus	1	C00665
NTC_G210_Labilithrix	5	C19577	C19580	C20264	C19574	C04317
NTC_G210_Pseudonocardia	1	C02119
NTC_G210_Anaeromyxobacter	0
NTC_G210_Luteitalea	0
NTC_G210_Pseudolabrys	2	C20415	C19775
NTC_G210_Rhizobium	0
NTC_G210_Rhodoplanes	4	C06023	C00802	C05195	C00734
NTC_G210_Rhodopseudomonas	11	C01983	C02137	C06749	C01984	C09825	C15524	C06714	C09824	C07301	C06322	C09821
NTC_G210_Burkholderia	2	C19779	C02614
[truncated: 58 more columns]

## Sheet: Order NTC
Taxonomy	total compounds in each organism	compounds
NTC_G210_Rhizobiales	295	C19883	C06554	C02167	C14825	C20653	C00157	C00923	C02133	C14769	C15895	C18043	C06110	C05102	C06651	C16609	C00670	C18232	C06108	C16600	C02000	C01582	C19490	C06622	C03313	C04013	C17401	C14093	C05296	C15884	C02244	C16159	C06426	C11514	C06023	C06044	C02669	C14773	C06731	C04555	C15898	C11939	C14814	C00512	C17733	C06503	C04805	C05656	C01983
NTC_G210_Myxococcales	45	C05698	C06482	C15884	C20345	C15898	C19577	C00510	C19580	C05688	C05691	C20243	C02535	C15879	C05335	C20264	C01143	C05699	C01518	C15874	C05692	C16286	C15877	C16143	C01186	C01528	C05684	C03656	C04282	C15881	C05172	C16142	C15900	C00412	C05690	C15902	C05336	C05703	C01694	C20567	C19574	C00665	C01107	C15878	C04525	C04317
NTC_G210_Burkholderiales	41	C01028	C00583	C04171	C00383	C19779	C05931	C01114	C00827	C19972	C04052	C18312	C04480	C16309	C00424	C01596	C00196	C02977	C01732	C18311	C01697	C11499	C19765	C03557	C00479	C00770	C15673	C04030	C15969	C05932	C20083	C03618	G10590	C02917	C00532	C01093	C05979	C05821	C20082	C00545	C19764	C02780
NTC_G210_Rhodospirillales	17	C03761	C02305	C17328	C16390	C02199	C15505	C16248	C03065	C04089	C00847	C05147	C00820	C07099	C00971	C06050	C03434	C12317
NTC_G210_Acidobacteriales	14	C04405	C15980	C16849	C05998	C20673	C04299	C03344	C16850	C19759	C15858	C03692	C03069	C03345	C02939
NTC_G210_Micromonosporales	11	C11544	C11516	C03269	C20243	C00880	C20497	C18054	C01216	C20235	C12115	C01286
NTC_G210_Sphingomonadales	32	C02477	C08591	C20677	C06442	C04592	C14909	C15966	C05931	C15967	C06321	C16432	C14152	C15968	C20673	C18269	C06098	C08580	C20144	C04091	C20747	C04634	C14155	C15969	C15965	C08590	C08601	C14153	C19794	C14156	C14154	C11822	C06231
NTC_G210_Streptomycetales	18	C06622	C11932	C03590	C05343	C11916	C11927	C17327	C11527	C20644	C11915	C17326	C20646	C03198	C05144	C11919	C18092	C12115	C06189
NTC_G210_Planctomycetales	7	G13036	C12450	C12449	G13037	C00878	G13035	C01075
NTC_G210_Nitrososphaerales	4	C19852	C20483	C15563	C20482
NTC_G210_Xanthomonadales	2	C19877	C19838
NTC_G210_Corynebacteriales	12	C07446	C07585	C07300	C16420	C19836	C07447	C01438	C16622	C19963	C18321	C19964	C07299
NTC_G210_Chitinophagales	17	C20677	C05627	C16828	C06224	C00887	C00533	C02947	C16633	C00244	C18048	C18326	C20236	C02591	C00223	C12208	C00811	C01197
NTC_G210_Solirubrobacterales	4	C19694	C20475	C20276	C20234
NTC_G210_Nitrospirales	12	C04122	C11544	C00525	C19792	C05638	C15605	C05651	C05639	C05652	C05647	C03871	C05648
NTC_G210_Gemmatimonadales	5	C19745	C19725	C02679	C20359	C20395
NTC_G210_Methanomassiliicoccales	5	C18910	C04638	C20518	C04590	C18059
NTC_G210_Nevskiales	21	C01943	C05111	C05392	C15816	C15797	C03852	C03681	C15776	C01502	C03917	C03238	C01768	C11508	C05582	C05144	C05587	C05581	C15786	C05660	C00674	C20240
NTC_G210_Pseudomonadales	5	C16516	C00489	C03273	C17261	C16716
NTC_G210_Pseudonocardiales	2	C19860	C19861
NTC_G210_Verrucomicrobiales	1	C00216
NTC_G210_Bacillales	0
NTC_G210_Leptospirales	2	C16221	C04088
NTC_G210_Opitutales	2	C18050	C18068
NTC_G210_Clostridiales	1	C04368
NTC_G210_Propionibacteriales	1	C00192
NTC_G210_Anaerolineales	0
NTC_G210_Nitrosomonadales	0
NTC_G210_Streptosporangiales	1	C19853
[truncated: 247 more columns]
