# Supplementary material for: A framework for the targeted recruitment of crop-beneficial soil taxa based on network analysis of metagenomics data
Source: Microbiome. 2023 Jan 12;11:8. doi: 10.1186/s40168-022-01438-1 (PMC9835355; doi:10.1186/s40168-022-01438-1)
Supplement: Supplementary file 10 — Additional file 9. Distribution of the number of reads, taxa-dominated enzymes and taxa-dependent compounds across taxonomic groups in different treatments. The analysis is based on samples from treatments with G210 apple rootstocks. [file 40168_2022_1438_MOESM9_ESM.xlsx]

## Sheet: Genus_G210
Taxonomy	BjSa			NTC			B.napus
	# taxa classified reads	# taxa dominated enzymes	# compound removed	# taxa classified reads	# taxa dominated enzymes	# compound removed	# taxa classified reads	# taxa dominated enzymes	# compound removed
Acanthamoeba	55.4	2	0	61.28	1	0	68.62	0	0
Acaryochloris	238.72	0	0	293.72	0	0	298.58	0	0
Acetobacter	261.76	1	0	180.4	0	0	294.82	0	0
Acidibacillus	52.9	0	0	34.86	0	0	15.32	0	0
Acidovorax	967.68	0	0	1345.06	0	0	1112.32	0	0
Actinoalloteichus	50.04	1	0	25.86	1	0	37.76	0	0
Actinokineospora	313.12	0	0	255.54	0	0	344.72	0	0
Actinomadura	2621.9	0	0	1459.92	2	0	1551.5	0	0
Actinomycetospora	328.14	0	0	238.18	0	0	196.54	0	0
Actinoplanes	66747.8	32	23	31311.6	24	8	43417.4	21	13
Actinopolymorpha	1204.54	0	0	677.84	0	0	741.88	0	0
Actinospica	553.34	0	0	278.58	0	0	294.86	0	0
Actinosynnema	84.06	0	0	53.5	0	0	48	0	0
Aculeata	14.18	0	0	10.08	0	0	23.82	0	0
Advenella	183.96	0	0	173.22	0	0	218.14	1	0
Aeromicrobium	471.68	0	0	346.18	0	0	1908.1	0	0
Afipia	8649.36	2	0	8116.98	1	0	9507	2	0
Agaricus	11.12	0	0	0	0	0	3.96	0	0
Agrobacterium	1019.66	0	0	843.88	0	0	1133.42	0	0
Ahniella	0	0	0	0	0	0	0	0	0
Algiphilus	120.76	0	0	185.12	1	0	265.76	0	0
Alloactinosynnema	0	0	0	0	0	0	0	0	0
Altererythrobacter	2302.94	0	0	2012.7	1	0	1662.68	1	0
Amphimedon	6.76	0	0	2.14	0	0	0	0	0
Amycolatopsis	3478.74	0	0	2341.78	1	0	2467.46	1	0
Anaerofustis	36.7	1	0	13.72	1	0	22.62	3	0
Anaerolinea	686.02	0	0	758.86	0	0	629.62	1	0
Anaeromyxobacter	7485.54	3	0	11829.4	5	0	10216.2	4	0
Andreprevotia	76.32	0	0	252.26	0	0	126.38	0	0
Angustibacter	1005.06	0	0	154.56	2	0	326.88	0	0
Aquabacterium	429.9	1	0	472.34	0	0	583.84	0	0
Aquicella	0	0	0	0	0	0	0	0	0
Aquimarina	336.28	0	0	285.28	0	0	328.42	1	0
Archangium	7801.5	2	0	5154.08	0	0	5122.56	0	0
Arcticibacter	119.58	0	0	56.46	0	0	114.88	0	0
Arenimonas	4844.9	1	0	5206.42	2	0	3606.7	2	0
Aromatoleum	172.88	0	0	267.78	0	0	281.2	0	0
Arsenicicoccus	46.72	0	0	32.1	0	0	24.76	0	0
Arthrobacter	4016.98	2	0	1017.08	0	0	2306.46	1	0
Arthrospira	66.1	1	0	102.94	0	0	78.1	0	0
Asticcacaulis	4458.08	0	0	2660.28	0	0	2320.58	0	0
Aureimonas	824.3	1	0	483.04	0	0	545.88	0	0
Aureispira	173.08	0	0	102.74	0	0	88.1	1	0
Azoarcus	1047.28	2	0	1412.22	0	0	1421.72	0	0
Azospira	61.84	0	0	121.3	0	0	128.52	0	0
Azospirillum	3850.86	0	0	3131.6	0	0	2990.84	0	0
Bacillus	3808.52	27	7	1322.28	0	0	2471.98	13	3
Bacteriovorax	173.72	0	0	391.28	0	0	298	0	0
Bacteroides	1097.2	1	0	1341.26	0	0	1328.3	1	0
Balneola	30.38	0	0	80.26	0	0	45.58	0	0
Bdellovibrio	2269.88	4	0	736.86	0	0	696.94	2	0
Beggiatoa	303.42	2	0	355.52	0	0	340.04	0	0
Beijerinckia	355.16	0	0	351.24	0	0	311.7	0	0
Belnapia	2565	2	0	2288.42	0	0	2849.88	0	0
Beutenbergia	109.2	1	0	102.5	0	0	96.38	0	0
Bifidobacterium	20.38	0	0	31.9	0	0	18.94	0	0
Bilophila	23.12	0	0	25.7	0	0	25.12	1	0
Blastomonas	193.36	1	0	126.92	0	0	119.98	0	0
Blastopirellula	4812.82	1	0	1339.44	0	0	1921.6	0	0
Bordetella	1139.76	0	0	1399.18	0	0	1281.58	0	0
Bosea	3804.64	1	0	3532.02	2	0	4038.92	2	0
Bradyrhizobium	423810	58	63	342454	68	109	347992	59	45
Brenneria	10.68	0	0	13.6	0	0	14.88	1	0
Brevibacillus	190.6	1	0	195.94	1	0	162.38	0	0
Bryobacter	7880.3	1	0	13352.2	1	0	11879.4	3	0
Burkholderia	12441	2	0	9791.7	4	2	12515.6	2	0
Caballeronia	6089.18	2	0	3042.98	2	0	4719.76	2	0
Caldithrix	204.24	0	0	422.48	0	0	382.06	0	0
Candidatus_Accumulibacter	2449.26	1	0	4315.94	0	0	4178.8	1	0
Candidatus_Brocadia	1182.8	0	0	1681.6	0	0	1236.66	0	0
Candidatus_Entotheonella	12054.9	3	0	19697.6	4	0	13501.6	3	0
Candidatus_Koribacter	103287	28	42	83260.7	14	21	82331.7	21	45
Candidatus_Kryptonium	172.52	0	0	869.14	2	0	381.16	0	0
Candidatus_Magnetomorum	172.24	0	0	283.84	0	0	255	1	0
Candidatus_Methanoplasma	2.6	0	0	28.9	1	0	2.48	0	0
Candidatus_Methyloumidiphilus	0	0	0	0	0	0	0	0	0
Candidatus_Microthrix	2625.56	0	0	1306.4	1	0	1912.54	0	0
Candidatus_Nitrosocosmicus	212.32	2	0	631.14	0	0	474.9	2	0
Candidatus_Nitrosotalea	0	0	0	0	0	0	0	0	0
Candidatus_Nitrosotenuis	2.38	0	0	4224.06	27	7	119.1	1	0
Candidatus_Phaeomarinobacter	880.5	0	0	504.54	0	0	453.7	0	0
Candidatus_Solibacter	103255	9	2	128519	22	16	122997	14	14
Candidatus_Sulfopaludibacter	0	0	0	0	0	0	0	0	0
Candidatus_Sulfotelmatobacter	0	0	0	0	0	0	0	0	0
Capnocytophaga	9.18	1	0	11.2	1	0	15.9	1	0
Castellaniella	19.62	0	0	33.92	0	0	14.86	0	0
Catelliglobosispora	977.42	0	0	577.44	0	0	681.84	0	0
Catenulispora	5956.24	0	0	214.88	0	0	226.52	0	0
Caulobacter	15734.7	1	0	7446.88	1	0	10539.1	2	0
Cellulomonas	1031.1	0	0	821.38	0	0	814.68	0	0
Cellvibrio	225.68	1	0	510.28	1	0	416.44	1	0
Cephaloticoccus	181.72	1	0	66.2	0	0	130.58	0	0
Chelativorans	574.32	1	0	628.88	0	0	603.58	0	0
Chelatococcus	610.64	0	0	558.2	0	0	550.88	0	0
Chitinilyticum	69.36	0	0	57.68	0	0	140	0	0
Chitinimonas	513.68	0	0	1687.1	1	0	972.3	0	0
Chitinophaga	1380.9	1	0	556.14	0	0	765.1	0	0
Chloracidobacterium	5768.68	0	0	8719.42	0	0	9607	2	0
Chlorobium	170.46	0	0	194.34	0	0	153.56	1	0
Chloroflexus	982.22	1	0	1209.04	2	0	986.56	1	0
Chondromyces	4817.76	3	0	5511.28	2	0	6596.22	0	0
Chrysochromulina	10.22	0	0	7.14	0	0	11.36	0	0
Chthoniobacter	55692.8	8	26	34114.6	2	0	36722.9	6	20
Chthonomonas	3292	1	0	1074.58	0	0	2483.76	0	0
Citrus	0	0	0	0	0	0	0	0	0
Clostridium	301.6	1	0	294.24	1	0	333.86	0	0
Cobetia	3.52	0	0	2.2	1	0	3.62	0	0
Cohnella	141.44	0	0	310.86	1	0	232.04	0	0
Conexibacter	23527.5	4	0	12130.6	8	3	13558.7	2	0
Corallococcus	706	0	0	859.82	0	0	882.54	0	0
Corynebacterium	257	0	0	109.26	0	0	85.46	0	0
Criblamydia	158.52	0	0	105.78	0	0	66.74	0	0
Cryptosporangium	2860.56	1	0	354.64	0	0	463.1	0	0
Cucumibacter	136.48	0	0	179.94	0	0	212.06	1	0
Cupriavidus	6188.24	4	0	2770.14	0	0	4536.24	3	0
Cyanothece	580.08	0	0	754.92	0	0	635.36	0	0
Cystobacter	1020.2	1	0	1208.4	0	0	1068.2	0	0
Dactylosporangium	11135.2	2	0	3354.14	0	0	3464.74	0	0
Dasania	319.82	0	0	415.94	1	0	509.86	0	0
Dehalobacter	75.96	1	0	59.28	0	0	70.96	0	0
Deinococcus	1348.66	0	0	1586.92	1	0	1287.16	2	0
Delftia	118.26	0	0	117.42	0	0	156.02	1	0
Desulfatiglans	159.58	2	0	438.7	2	0	305.92	2	0
Desulfomonile	802.12	0	0	1016.24	0	0	823.82	0	0
Desulfonatronum	91.62	0	0	216.16	0	0	187.8	0	0
Devosia	21934	3	0	16284	2	0	27193.9	6	0
Dickeya	37.56	0	0	45.32	0	0	20.78	0	0
Dokdonella	9850.48	0	0	4176.22	0	0	4412.72	0	0
Dongia	15611.5	10	6	22843.6	11	3	26371.1	12	5
Duganella	273.88	0	0	727.34	1	0	802.86	1	0
Dyella	47109.3	3	0	2475.22	1	0	11077.9	2	0
Edaphobacter	8591.56	1	0	7318.7	0	0	6524.74	0	0
Enhydrobacter	0	0	0	0	0	0	0	0	0
Enhygromyxa	2077.42	1	0	2888.32	4	0	3143.02	5	9
Ensifer	281.28	1	0	246.86	0	0	261.9	0	0
Ferriphaselus	46.8	1	0	99.48	0	0	113.54	0	0
Fibrisoma	188.02	0	0	289.14	0	0	242.02	0	0
Fibrobacter	288.68	0	0	83.92	0	0	162.76	1	0
Fimbriimonas	4238.32	2	0	2831.98	2	0	2757.88	0	0
Flammeovirga	33.04	0	0	64.52	1	0	43.82	0	0
Flavihumibacter	6671.6	0	0	4286.2	2	0	4546.7	0	0
Flavobacterium	1572.94	3	0	1589.92	2	0	1708.04	2	0
Flexithrix	305.86	0	0	284.64	1	0	335.02	0	0
Frankia	20242.1	5	8	11284	3	0	12155	3	0
Friedmanniella	0	0	0	0	0	0	0	0	0
Fulvivirga	422.2	1	0	754.92	0	0	741.68	0	0
Fusobacterium	10.08	0	0	26.12	0	0	22.82	0	0
Gaiella	29321.2	6	10	17295.4	2	0	17269.4	2	0
Gallionella	352.38	0	0	719.48	0	0	618.4	0	0
Geminicoccus	1276.34	2	0	897.02	1	0	808.16	0	0
Geminisphaera	255.12	0	0	320.94	0	0	247.6	0	0
Gemmata	29816	5	3	16011.9	4	0	17378.7	2	0
Gemmatimonas	159046	17	5	189745	12	6	160844	21	7
Gemmatirosa	21505.2	4	0	20081.4	2	0	19809.5	3	0
Geobacter	2828.92	1	0	5802.72	1	0	4326	1	0
Geodermatophilus	6001.22	0	0	4942.86	3	0	5587.2	1	0
Geothrix	5785.62	4	0	2759	0	0	4909.44	0	0
Glaciibacter	70.5	0	0	68.2	1	0	66.36	0	0
Granulicella	4017.92	0	0	4334.62	1	0	3841.14	0	0
Hahella	272.12	0	0	427.34	1	0	392.24	1	0
Haliangium	48419	4	0	54067.5	8	4	76176.3	7	1
Haliscomenobacter	528.28	1	0	743.46	1	0	703.04	0	0
Halobacteroides	28.58	1	0	18.42	0	0	10.38	0	0
Haloferula	1456.48	0	0	1488.78	0	0	1428.5	1	0
Halomonas	223.48	0	0	317.9	0	0	282.74	1	0
Hamadaea	5284.62	2	0	2903.58	1	0	1759.36	0	0
Heliobacterium	105.4	1	0	84.26	1	0	79.26	1	0
Herbidospora	724.38	0	0	454.92	0	0	387.58	0	0
Herminiimonas	74.84	0	0	85.42	1	0	90.26	0	0
Herpetosiphon	1050.18	0	0	847.74	0	0	878.58	0	0
Hoeflea	693.72	1	0	697.62	0	0	778.48	0	0
Hondaea	0	0	0	0	0	0	0	0	0
Humibacter	68.72	0	0	11.3	0	0	14.82	0	0
Hyalangium	1903.46	1	0	2612.24	2	0	2371.04	0	0
Hydrogenophaga	471.52	0	0	757.12	1	0	644.26	1	0
Hyphomicrobium	25026.4	2	0	16375.1	1	0	17194.8	2	0
Hyphomonas	2367.74	0	0	2031.6	0	0	1652.78	0	0
Ideonella	1038.34	1	0	1382.56	1	0	1378.94	0	0
Ilumatobacter	3048.12	0	0	5741.14	2	0	4525.4	1	0
Indibacter	33.22	0	0	47.96	0	0	32.98	1	0
Inquilinus	2097.34	2	0	1717.66	0	0	1897.46	0	0
Jannaschia	44.06	1	0	32.58	0	0	37.72	0	0
Janthinobacterium	953.28	1	0	2129.4	1	0	2995.32	4	0
Jiangella	1550.82	0	0	857.64	0	0	909.62	0	0
Kaistia	2786.5	1	0	4693.96	1	0	5403.52	4	0
Kouleothrix	2980.9	2	0	2333.62	0	0	1734	0	0
Kribbella	4751.06	2	0	657.36	0	0	824.04	0	0
Ktedonobacter	11072.8	1	0	6252	2	0	6606.36	4	0
Kutzneria	682.24	0	0	428.66	0	0	497.34	1	0
Labilithrix	21706.7	3	0	18279.2	6	4	24841.7	5	2
Labrys	0	0	0	0	0	0	0	0	0
Legionella	1291.7	4	0	1317.7	0	0	1289.92	0	0
Leifsonia	6221.38	2	0	185.72	0	0	448.9	0	0
Leptolyngbya	3399.2	1	0	4354.76	0	0	4075.76	3	0
Leptospira	743.72	0	0	1508.98	7	8	797.08	0	0
Leptospirillum	101.9	0	0	220.02	0	0	181.82	0	0
Leucobacter	54.02	0	0	58.36	0	0	84.04	0	0
Levilinea	244.48	0	0	363.38	0	0	415.88	1	0
Lingula	8.06	0	0	13.06	0	0	8.04	0	0
Luteibacter	6974.1	1	0	302.9	0	0	2643.5	0	0
Luteimonas	1119.88	0	0	698.68	0	0	979.16	0	0
Luteipulveratus	224.12	0	0	160.86	0	0	99.52	0	0
Luteitalea	31198	2	0	87222	5	0	74087.2	8	3
Lysobacter	9552.44	2	0	7902.64	1	0	9669.98	4	0
Madurella	82.14	0	0	74	0	0	59.54	0	0
Magnetospirillum	870.08	0	0	821.98	1	0	788.72	0	0
Malus	192.58	0	0	275.1	0	0	260.72	0	0
Mameliella	23.34	0	0	29.48	0	0	17.82	0	0
Marinobacterium	97.18	0	0	150	0	0	99.92	0	0
Marmoricola	1372.16	0	0	743.94	0	0	795.22	0	0
Massilia	5056.3	2	0	2401.12	0	0	2892.3	0	0
Mastigocladopsis	108.76	0	0	116	1	0	115.16	0	0
Mastigocoleus	93.34	0	0	95.84	1	0	81.52	1	0
Meiothermus	1176.04	0	0	1465.06	1	0	1213.18	0	0
Melioribacter	81.32	1	0	136.98	0	0	81.58	0	0
Meloidogyne	3.82	1	0	0	0	0	0	0	0
Mesorhizobium	40189	16	7	33002.1	14	4	33900.3	15	9
Mesotoga	8.98	1	0	6.52	1	0	2.28	0	0
Methanolobus	14.74	0	0	54.94	1	0	23.1	0	0
Methanomassiliicoccus	23.82	0	0	120.4	4	0	46.7	3	0
Methylibium	2716.52	1	0	6013.84	1	0	8966.72	3	0
Methylobacter	619.22	0	0	862.26	0	0	793.64	0	0
Methylobacterium	4045.1	4	0	3624.88	3	0	3603.38	3	0
Methyloceanibacter	12501.2	1	0	8702.28	0	0	8103.24	0	0
Methylocella	695.16	0	0	567.24	0	0	493.3	0	0
Methylococcus	227.12	0	0	251.22	0	0	238.04	3	0
Methylocucumis	152.6	2	0	143.06	0	0	74.16	1	0
Methylocystis	968.96	0	0	1082.1	1	0	944.54	0	0
Methylomicrobium	238.16	0	0	267.24	0	0	271.04	1	0
Methylosarcina	406.42	0	0	529.12	1	0	435.5	0	0
Methylotenera	309.54	0	0	464.72	0	0	286.48	0	0
Methyloversatilis	380.36	1	0	621.8	0	0	490.82	0	0
Micavibrio	1178.08	0	0	4289.46	1	0	1811.14	0	0
Microbacterium	1246.66	2	0	737.5	1	0	4174.62	6	1
Micromonas	5.9	0	0	5.14	0	0	4.06	0	0
Micromonospora	3970.32	0	0	1552.7	2	0	1775.6	0	0
Microvirga	3426.86	2	0	2804.52	0	0	2777.58	1	0
Minicystis	0	0	0	0	0	0	0	0	0
Mitsuaria	0	0	0	0	0	0	0	0	0
Mizugakiibacter	7052.18	0	0	2975.82	1	0	4556.3	0	0
Modestobacter	826.68	1	0	378.2	0	0	482.46	0	0
Moorella	375	0	0	447.36	1	0	475.02	0	0
Mortierella	238.32	3	0	3.72	0	0	10.12	0	0
Mucilaginibacter	5018.48	1	0	1254.7	0	0	4458.72	1	0
Mycobacterium	9770.98	9	12	5873.66	10	5	7472.46	8	4
Mycobacteroides	212.7	0	0	165.24	0	0	163.12	0	0
Mycolicibacterium	1740.4	1	0	1441.88	1	0	2379.36	3	0
Myxococcus	3989.12	1	0	5798.02	3	0	5722.88	2	0
Nakamurella	2549.98	0	0	755.96	1	0	2469.02	1	0
Nannocystis	0	0	0	0	0	0	9.38	0	0
Nasonia	0	0	0	3.6	1	0	0	0	0
Nevskia	5374.6	4	0	10591	1	0	10566.3	4	0
Niastella	19046.6	5	1	3722.24	0	0	9004.56	2	0
Nitriliruptor	1422.7	1	0	1036.18	0	0	1129.34	0	0
Nitrobacter	7518.58	0	0	1046.26	0	0	1418.3	0	0
Nitrolancea	2031.7	2	0	1365.66	0	0	1324.56	0	0
Nitrosococcus	831.22	0	0	1050.64	0	0	942.68	1	0
Nitrosomonas	673.18	0	0	841.42	1	0	757.9	0	0
Nitrosopumilus	11.2	0	0	123.26	0	0	99.44	0	0
Nitrososphaera	2070.18	25	8	2281.22	9	8	1924	27	8
Nitrosospira	5089.18	8	3	1201.44	1	0	5610.8	6	3
Nitrosovibrio	0	0	0	0	0	0	0	0	0
Nitrospirillum	538.9	0	0	316.38	1	0	389.12	0	0
Nocardia	3049	1	0	1977.44	0	0	2407.82	1	0
Nocardioides	15728.2	4	0	6414.48	7	1	10922.2	3	0
Nocardiopsis	453.2	0	0	301.34	0	0	240.14	2	0
Nonomuraea	1085.42	0	0	636.18	1	0	779.02	0	0
Noviherbaspirillum	840.62	1	0	1491.08	1	0	1356.6	0	0
Novosphingobium	18124.4	4	0	17486.9	4	0	21744.6	7	13
Occallatibacter	0	0	0	0	0	0	0	0	0
Oceanicoccus	0	0	0	0	0	0	0	0	0
Opitutus	14584.8	8	6	8301.94	3	0	13774.9	4	0
Ottowia	527.34	0	0	563.34	0	0	659.24	0	0
Paenibacillus	2135.98	1	0	2100.28	0	0	1746.98	0	0
Paraburkholderia	7963.68	2	0	4863.4	3	0	7315.84	4	0
Parachlamydia	126.9	0	0	88.62	0	0	61.68	0	0
Parvibaculum	3126.58	0	0	1062.1	0	0	1482.78	0	0
Patulibacter	5929.56	1	0	2838.92	1	0	3616.64	1	0
Pedobacter	3025.5	1	0	1611.44	2	0	2418.18	2	0
Pedosphaera	38747.3	15	6	48947.2	11	3	38685.4	12	2
Pelobacter	281.56	1	0	410.24	0	0	358.58	1	0
Pelomonas	1640.4	0	0	2155.48	0	0	1970.3	0	0
Phenylobacterium	40198.2	2	0	15268.2	1	0	30012.1	0	0
Phycicoccus	921.34	0	0	593.46	0	0	533.66	1	0
Phycisphaera	1973.56	0	0	1584.98	0	0	1780.42	0	0
Pirellula	24200.5	3	0	11363.6	3	0	14175.3	1	0
Pithovirus	387.54	0	0	8.38	0	0	16.04	0	0
Planctomyces	4182.66	1	0	2623.06	1	0	2666.74	0	0
Plantactinospora	0	0	0	0	0	0	0	0	0
Plesiocystis	709.14	1	0	1138.22	0	0	1086.24	0	0
Podospora	18.08	0	0	2.12	0	0	1.9	0	0
Polaromonas	1420.48	0	0	2844.7	1	0	1990.38	0	0
Prosthecomicrobium	856.36	0	0	906.68	0	0	960.08	1	0
Prunus	4.04	0	0	5.28	0	0	4	0	0
Pseudanabaena	426.74	1	0	498.1	0	0	324.62	1	0
Pseudoalteromonas	323.58	1	0	376.72	1	0	419.34	0	0
Pseudoduganella	52.56	0	0	129.84	1	0	82.6	0	0
Pseudohaliea	21.44	0	0	5.18	0	0	20.76	0	0
Pseudohongiella	368.86	0	0	1062.28	0	0	791.94	0	0
Pseudolabrys	53111.7	7	2	41170	5	2	49072.3	6	3
Pseudomonas	12479.2	16	12	13438.9	12	11	29455.1	35	38
Pseudonocardia	17799.9	12	2	12331.8	6	1	14351.9	12	5
Pseudorhodoferax	551.04	0	0	895.24	0	0	697.62	1	0
Pseudoxanthomonas	893.04	1	0	527.56	0	0	655.08	2	0
Pusillimonas	520.3	0	0	907.08	0	0	657.1	1	0
Pyrinomonas	47390	10	5	59168.8	3	0	50287.3	11	7
Ralstonia	970.54	0	0	1050.04	0	0	1194.62	0	0
Ramlibacter	2097.08	0	0	3008.92	0	0	3863.16	4	0
Reyranella	113380	14	18	90256.5	10	3	108720	22	27
Rhizobacter	2341.92	0	0	9010.72	1	0	8323.02	0	0
Rhizobium	8522.02	2	0	7260.38	5	0	12911.5	3	0
Rhizomicrobium	48900.9	2	0	14524.8	3	0	22802.3	2	0
Rhodanobacter	9392.84	1	0	2303.9	2	0	7542.3	1	0
Rhodobacter	181.48	0	0	274.6	1	0	252.28	0	0
Rhodococcus	2383.6	0	0	1432.22	0	0	1740.28	1	0
Rhodoferax	263.4	0	0	1475.14	3	0	417.84	0	0
Rhodopirellula	3551.38	1	0	2527.4	0	0	2554.34	1	0
Rhodoplanes	34079.4	3	0	28659	5	5	29781.3	3	0
Rhodopseudomonas	4404.92	8	11	3263.92	5	11	3384.62	2	0
Rhodotorula	0	0	0	2.58	0	0	0	0	0
Rhodovulum	1602.92	0	0	1614.28	0	0	1671.34	0	0
Robiginitomaculum	106.98	0	0	13.54	0	0	4.2	0	0
Roseicitreum	0	0	0	0	0	0	0	0	0
Roseiflexus	1511.46	0	0	1588.68	0	0	1292.42	0	0
Roseomonas	1783.7	1	0	1419.5	3	0	1756.56	0	0
Rozella	2.22	0	0	0	0	0	0	0	0
Rubinisphaera	686.96	0	0	709.24	0	0	695.26	0	0
Rubritepida	364.3	0	0	285.04	0	0	261.7	1	0
Rubrobacter	2372.22	0	0	1732.88	2	0	1785.36	1	0
Rudaea	19183.5	5	1	10670.1	1	0	12069	1	0
Rugosibacter	135.94	0	0	320.6	1	0	235.64	0	0
Rummeliibacillus	0	0	0	0	0	0	0	0	0
Rutstroemia	0	0	0	0	0	0	0	0	0
Saccharomonospora	472.66	0	0	282.54	1	0	331.38	0	0
Saccharophagus	63.72	0	0	92.24	0	0	58.66	0	0
Saccharothrix	581.04	1	0	372.22	0	0	450.92	0	0
Sandaracinus	14420.2	12	9	12544.6	7	1	11343.9	5	0
Schlesneria	6300.6	1	0	5150.54	2	0	5435.22	2	0
Sediminibacterium	695.28	0	0	284.5	1	0	441.64	0	0
Segetibacter	6140.7	0	0	3366.98	1	0	3481.06	0	0
Simkania	256.5	0	0	487.32	0	0	199.08	0	0
Singulisphaera	7292.26	0	0	6863.74	2	0	5714.68	3	0
Sinorhizobium	1236.9	0	0	1059.2	1	0	1138.46	3	0
Skermanella	1968.58	0	0	1666.64	1	0	1686.72	1	0
Solimonas	2683.58	2	0	2290.72	3	0	2261.9	1	0
Solirubrobacter	44954.7	5	0	25631.2	4	0	29483.6	6	2
Sorangium	17883.5	3	0	23819.6	3	0	26739.7	6	2
Sphaerobacter	3070.6	0	0	2752.74	3	0	2092.9	0	0
Sphingobium	5787.76	2	0	4215.58	0	0	5084.28	1	0
Sphingomonas	168053	20	15	54084.7	10	1	85338.9	6	0
Sphingorhabdus	15.22	0	0	17.48	0	0	6.34	0	0
Sphingosinicella	0	0	0	0	0	0	0	0	0
Spirosoma	1388.1	0	0	1222.82	1	0	1186.14	0	0
Spongiibacter	128.12	0	0	218.74	0	0	188.26	0	0
Sporichthya	2187.18	3	0	1369.72	0	0	1829.26	0	0
Stackebrandtia	97.38	0	0	71.72	1	0	101.92	0	0
Staphylococcus	8.8	0	0	17.82	0	0	12.2	0	0
Steroidobacter	8872.32	2	0	9836.78	2	0	12771.5	3	0
Stigmatella	927.86	0	0	1135.58	1	0	1301.54	1	0
Streptacidiphilus	1765.7	0	0	948.22	1	0	1009.6	0	0
Streptomyces	44333.4	25	30	21792.4	23	20	28866.6	32	19
Sulfuricella	733.38	0	0	1448.12	2	0	1301.3	0	0
Synechococcus	511	0	0	940.56	2	0	663.02	0	0
Tanticharoenia	13.92	0	0	22.22	0	0	19.14	0	0
Tardiphaga	323.36	0	0	279.56	0	0	852.34	0	0
Terracidiphilus	2395.94	0	0	2203.44	0	0	2250.84	0	0
Terriglobus	3557.12	1	0	4561.14	0	0	4459.3	2	0
Terrimonas	3977.26	0	0	7280.52	2	0	6887.94	2	0
Thauera	256.6	0	0	484.96	1	0	336.72	0	0
Thecamonas	61.44	0	0	75.62	0	0	39.7	0	0
Thermanaerothrix	122.2	0	0	211	2	0	172.58	1	0
Thermicanus	12.88	0	0	26.04	2	0	14.1	2	0
Thermoanaerobaculum	5414.5	0	0	10691.5	2	0	8694.46	2	0
Thermobaculum	1438.66	1	0	1142.14	0	0	846.34	0	0
Thermogemmatispora	4785.02	0	0	2737.4	0	0	2373.54	2	0
Thermorudis	889.26	0	0	601	1	0	511.04	0	0
Thielavia	0	0	0	2.44	0	0	0	0	0
Thioalkalivibrio	745.48	0	0	1206.2	0	0	1081.6	1	0
Thiobacillus	414.88	0	0	885.02	1	0	915.1	0	0
Thioclava	22.22	0	0	67.24	0	0	18.38	0	0
Tistrella	329.84	0	0	316.66	0	0	350.34	0	0
Valsa	3.28	0	0	0	0	0	0	0	0
Variovorax	16470.4	8	8	13902.3	3	0	14479.8	3	0
Vermiphilus	49.78	1	0	17.38	0	0	22.12	1	0
Verrucomicrobium	7437.4	1	0	4024.68	0	0	6745.46	0	0
Verrucosispora	228.2	1	0	176.24	0	0	174.24	1	0
Vertebrata	136.54	2	0	131.6	0	0	95.22	1	0
Viridibacillus	2.86	0	0	0	0	0	0	0	0
Vulgatibacter	1680.16	0	0	2216.9	0	0	1840.88	2	0
Waddlia	13.92	0	0	12.16	0	0	25.54	3	0
Xanthomonas	1671.44	1	0	1402.8	0	0	1726.98	0	0
Xenophilus	384.44	0	0	237.74	0	0	289.2	0	0
Xylanimonas	44.12	0	0	12.68	0	0	18.72	0	0
Yersinia	61.34	0	0	88.94	1	0	71.38	0	0
Zavarzinella	5348.6	0	0	3209.94	0	0	3054.12	0	0
Ziziphus	15.14	0	0	10.34	0	0	10.68	0	0
Zobellia	57.4	0	0	48.44	0	0	46.24	0	0

## Sheet: Order_G210
Taxonomy	BjSa			NTC			B.napus
	# taxa classified reads	# taxa dominated enzymes	# compound removed	# taxa classified reads	# taxa dominated enzymes	# compound removed	# taxa classified reads	# taxa dominated enzymes	# compound removed
Acidimicrobiales	9467	1	0	9615.92	1	0	9314.58	0	0
Acidobacteriales	286130	46	50	259889	28	14	249801	49	54
Alteromonadales	2259.78	1	0	3648.92	1	0	3172.62	0	0
Anaerolineales	2529.44	0	0	3354.76	4	0	3180.46	4	1
Bacillales	14209	35	14	12555	7	0	11982.7	23	3
Bacteroidales	2019.9	0	0	2345.52	1	0	2271.28	1	0
Bdellovibrionales	2269.88	4	0	736.86	0	0	696.94	2	0
Blastocatellales	47390	3	0	59168.8	1	0	50287.3	8	4
Burkholderiales	209438	64	55	251951	77	41	262595	81	63
Caulobacterales	95548.9	5	1	38162.9	2	0	60575.3	1	0
Cellvibrionales	2815.42	1	0	4985.38	2	0	4262.26	2	0
Chitinophagales	96661.7	18	6	56449.3	16	17	66443.3	13	4
Chloroflexales	7337.6	3	0	7092.58	1	0	5430.84	1	0
Chromatiales	4329.66	0	0	6813.52	0	0	5860.68	1	0
Chthoniobacterales	55692.8	5	3	34114.6	1	0	36722.9	4	0
Chthonomonadales	3292	1	0	1074.58	0	0	2483.76	0	0
Clostridiales	4672.68	5	0	5427.08	5	1	4503.52	6	23
Corynebacteriales	34602.3	16	7	23247.5	17	12	30522.6	21	11
Cytophagales	11139.4	0	0	14102.8	3	0	12952.2	1	0
Deinococcales	1541.58	0	0	1906.74	0	0	1549.16	2	0
Desulfobacterales	3475.3	2	0	5814	3	0	4680.44	3	0
Desulfovibrionales	1899.52	0	0	3067.32	0	0	2467.98	1	0
Desulfuromonadales	5035.44	2	0	9872.82	0	0	7604.9	2	0
Dictyosteliales	18.96	1	0	21.8	0	0	36.08	0	0
Enterobacterales	1299.7	0	0	1662.94	0	0	1546.38	2	0
Fibrobacterales	288.68	0	0	83.92	0	0	162.76	1	0
Fimbriimonadales	4238.32	1	0	2831.98	1	0	2757.88	0	0
Flavobacteriales	6668.24	5	0	6305	2	0	6448.5	4	0
Frankiales	25730.2	7	9	13275.8	2	0	14721.6	4	0
Gaiellales	29321.2	3	0	17295.4	1	0	17269.4	2	0
Gemmatimonadales	204567	21	5	231696	13	5	201757	20	9
Geodermatophilales	25751.3	1	0	11877.7	3	0	14720.4	3	0
Glomerales	5275.32	30	6	4401.62	1	0	8067.64	5	5
Herpetosiphonales	1050.18	0	0	847.74	1	0	878.58	0	0
Holophagales	8592.9	4	0	4591.36	0	0	7425.04	0	0
Hymenoptera	20.5	0	0	13.68	1	0	30.22	0	0
Ignavibacteriales	184.12	1	0	773.54	0	0	410.46	0	0
Kosmotogales	18.76	1	0	33.9	1	0	21.76	0	0
Ktedonobacterales	11072.8	1	0	6252	1	0	6606.36	2	0
Legionellales	1938.3	3	0	2410.34	0	0	2013.42	0	0
Leptospirales	958.16	0	0	1891.8	7	2	1126.02	0	0
Longamoebia	55.4	1	0	61.28	1	0	68.62	0	0
Methanobacteriales	56.1	0	0	124.48	0	0	89.52	1	0
Methanomassiliicoccales	49.08	0	0	477.66	12	5	142.62	4	0
Methanomicrobiales	186.58	0	0	253.1	1	0	195.54	0	0
Methanosarcinales	509.38	0	0	879.36	1	0	514.06	0	0
Methylococcales	5088.12	3	0	6716.04	3	0	5756.76	4	0
Micrococcales	30166.4	6	2	10615	2	0	19801	8	3
Micromonosporales	117324	43	28	55621.7	27	11	69491.3	25	28
Micropepsales	48900.9	2	0	14524.8	3	0	22802.3	2	0
Mortierellales	238.32	2	0	3.72	0	0	10.12	0	0
Mucorales	366.06	2	0	142.86	0	0	79.78	0	0
Myxococcales	235932	69	56	283767	78	45	311650	68	60
Nakamurellales	2549.98	0	0	755.96	1	0	2469.02	1	0
Nevskiales	23327.3	6	4	32576.2	11	21	33347.5	10	5
Nitrosomonadales	11390.1	6	2	12342.5	4	0	15395.7	6	3
Nitrososphaerales	2579.04	27	9	3840.8	18	4	3074.08	24	10
Nitrospirales	7665.1	4	0	51217.1	14	12	35948.6	14	8
Nostocales	4542.36	1	0	4980.9	0	0	4679.28	1	0
Oceanospirillales	1585.14	0	0	2424.04	2	0	2090.3	2	0
Opitutales	18996.3	8	6	11705	6	2	18119.4	5	2
Oscillatoriales	3599.32	1	0	4476.78	0	0	4063.42	0	0
Parachlamydiales	1482.64	1	0	1634.3	3	0	1016.68	4	0
Planctomycetales	159415	25	23	99576.8	19	7	107415	19	15
Propionibacteriales	29746.7	6	10	13771	5	1	20146.7	3	0
Pseudomonadales	13000.9	12	10	14093.8	9	5	30004	26	30
Pseudonocardiales	31710.2	12	3	21947.7	8	2	25747.6	15	2
Rhabditida	372.38	7	3	24.56	0	0	13.54	0	0
Rhizobiales	978978	226	221	818792	247	295	864455	210	198
Rhodobacterales	19925.3	1	0	21721.4	0	0	18700.1	0	0
Rhodocyclales	2687.7	2	0	4514.7	0	0	3935.02	0	0
Rhodospirillales	223777	35	26	192140	31	17	219593	34	43
Rosales	436.74	1	0	453.92	1	0	434.6	1	0
Rubrobacterales	2372.22	0	0	1732.88	2	0	1785.36	1	0
Saprospirales	912.26	1	0	1530.34	0	0	1080.14	0	0
Solirubrobacterales	159703	17	8	87811.8	16	4	101567	16	4
Sphaerobacterales	6080.74	3	0	4651.4	1	0	3959.06	0	0
Sphingobacteriales	11562	2	0	4661.44	2	0	10372.8	4	0
Sphingomonadales	270232	34	33	122494	24	32	168010	37	37
Spirochaetales	443.54	0	0	742.2	1	0	497.54	0	0
Streptomycetales	54207.3	22	27	27243.4	22	18	34523.5	30	19
Streptosporangiales	18745.2	0	0	10677.3	4	1	10790.3	4	0
Synechococcales	5824.02	1	0	7729	0	0	6705.86	3	0
Thermales	1916.58	0	0	2564.48	1	0	2029.04	1	0
Thermoanaerobacterales	929.18	0	0	1011.26	1	0	895.06	0	0
Thermogemmatisporales	4785.02	0	0	2737.4	0	0	2373.54	1	0
Thermoplasmatales	197.56	3	0	470.12	3	0	478.16	6	0
Verrucomicrobiales	55156.7	13	3	59907.5	8	1	52609.9	12	3
Xanthomonadales	209293	46	86	86358.4	18	2	125863	33	60
